# Supplementary material for: Mating portfolio and neutral mechanisms are primary causes of genet-ramet frequencies and spatial distributions in smooth cordgrass (Spartina alterniflora) along salt marsh tidal gradients
Source: Front Genet. 2026 May 1;17:1810782. doi: 10.3389/fgene.2026.1810782 (PMC13175536; doi:10.3389/fgene.2026.1810782)
Supplement: Supplementary file 2 [file DataSheet1.zip]

Archive with 206 entries (196 files):
- genets_and_ramets/
- __MACOSX/._genets_and_ramets
- genets_and_ramets/SALT_ramet_per_genet.csv
- __MACOSX/genets_and_ramets/._SALT_ramet_per_genet.csv
- genets_and_ramets/get_ramet_per_genet_v2.R
- __MACOSX/genets_and_ramets/._get_ramet_per_genet_v2.R
- genets_and_ramets/0.metadata.txt
- __MACOSX/genets_and_ramets/._0.metadata.txt
- genets_and_ramets/SALT_transect_total_pop_MLLs_threshold_8.xlsx
- __MACOSX/genets_and_ramets/._SALT_transect_total_pop_MLLs_threshold_8.xlsx
- genets_and_ramets/summary_MLL_counts.R
- __MACOSX/genets_and_ramets/._summary_MLL_counts.R
- genets_and_ramets/SALT_transect_ten_ID_pop_MLLs_threshold_8.xlsx
- __MACOSX/genets_and_ramets/._SALT_transect_ten_ID_pop_MLLs_threshold_8.xlsx
- genets_and_ramets/shared_MLLs.R
- __MACOSX/genets_and_ramets/._shared_MLLs.R
- genotype data/
- __MACOSX/._genotype data
- genotype data/SALT_transect_all_genotypes.gdv
- __MACOSX/genotype data/._SALT_transect_all_genotypes.gdv
- genotype data/SALT_transect_genotypes_genepop.txt
- __MACOSX/genotype data/._SALT_transect_genotypes_genepop.txt
- genotype data/SALT_ramet_per_genet.csv
- __MACOSX/genotype data/._SALT_ramet_per_genet.csv
- genotype data/Tomasula_SALT_MLL_pop_patch_x_y.xlsx
- __MACOSX/genotype data/._Tomasula_SALT_MLL_pop_patch_x_y.xlsx
- genotype data/0.metadata.txt
- __MACOSX/genotype data/._0.metadata.txt
- INEST format data/
- __MACOSX/._INEST format data
- INEST format data/SALT_INEST_Black_genets.txt
- __MACOSX/INEST format data/._SALT_INEST_Black_genets.txt
- INEST format data/SALT_INEST_Blue_genets.txt
- __MACOSX/INEST format data/._SALT_INEST_Blue_genets.txt
- INEST format data/SALT_INEST_Yellow_genets.txt
- __MACOSX/INEST format data/._SALT_INEST_Yellow_genets.txt
- INEST format data/SALT_INEST_Purple_genets.txt
- __MACOSX/INEST format data/._SALT_INEST_Purple_genets.txt
- INEST format data/SALT_INEST_Gray_genets.txt
- __MACOSX/INEST format data/._SALT_INEST_Gray_genets.txt
- INEST format data/0.metadata.txt
- __MACOSX/INEST format data/._0.metadata.txt
- INEST format data/SALT_INEST_Green_genets.txt
- __MACOSX/INEST format data/._SALT_INEST_Green_genets.txt
- INEST format data/SALT_INEST_Red_genets.txt
- __MACOSX/INEST format data/._SALT_INEST_Red_genets.txt
- INEST format data/SALT_INEST_Pink_genets.txt
- __MACOSX/INEST format data/._SALT_INEST_Pink_genets.txt
- INEST format data/SALT_INEST_Orange_genets.txt
- __MACOSX/INEST format data/._SALT_INEST_Orange_genets.txt
- INEST format data/SALT_INEST_total_pop_genets.txt
- __MACOSX/INEST format data/._SALT_INEST_total_pop_genets.txt
- INEST format data/SALT_INEST_Brown_genets.txt
- __MACOSX/INEST format data/._SALT_INEST_Brown_genets.txt
- isolation by distance/
- __MACOSX/._isolation by distance
- isolation by distance/IBD among patches.R
- __MACOSX/isolation by distance/._IBD among patches.R
- isolation by distance/SALT_patch_pairwise_m_distances_matrix.txt
- __MACOSX/isolation by distance/._SALT_patch_pairwise_m_distances_matrix.txt
- isolation by distance/SALT_patch_pairwise_m_distances_matrix.gvd
- __MACOSX/isolation by distance/._SALT_patch_pairwise_m_distances_matrix.gvd
- isolation by distance/SALT_Orange_MLL_distances.txt
- __MACOSX/isolation by distance/._SALT_Orange_MLL_distances.txt
- isolation by distance/SALT_Green_MLL_Bruvos_dist.gdv
- __MACOSX/isolation by distance/._SALT_Green_MLL_Bruvos_dist.gdv
- isolation by distance/SALT_patch_pairwise_m_distances_LT.txt
- __MACOSX/isolation by distance/._SALT_patch_pairwise_m_distances_LT.txt
- isolation by distance/SALT_MLL_centroid_dists_Yellow.txt
- __MACOSX/isolation by distance/._SALT_MLL_centroid_dists_Yellow.txt
- isolation by distance/SALT_Orange_MLL_Bruvos_dist.gdv
- __MACOSX/isolation by distance/._SALT_Orange_MLL_Bruvos_dist.gdv
- isolation by distance/SALT_patch_pairwise_m_distances_LT.gvd
- __MACOSX/isolation by distance/._SALT_patch_pairwise_m_distances_LT.gvd
- isolation by distance/SALT_Blue_MLL_Bruvos_dist.gdv
- __MACOSX/isolation by distance/._SALT_Blue_MLL_Bruvos_dist.gdv
- isolation by distance/SALT_transects_dist_Gst_rst.xlsx
- __MACOSX/isolation by distance/._SALT_transects_dist_Gst_rst.xlsx
- isolation by distance/.DS_Store
- __MACOSX/isolation by distance/._.DS_Store
- isolation by distance/mantel_test.R
- __MACOSX/isolation by distance/._mantel_test.R
- isolation by distance/get_MLL_centroid_coordinates.R
- __MACOSX/isolation by distance/._get_MLL_centroid_coordinates.R
- isolation by distance/combined distance files for all patches/
- __MACOSX/isolation by distance/._combined distance files for all patches
- isolation by distance/SALT_MLL_centroid_dists_Black.txt
- __MACOSX/isolation by distance/._SALT_MLL_centroid_dists_Black.txt
- isolation by distance/SALT_Brown_MLL_Bruvos_dist.gdv
- __MACOSX/isolation by distance/._SALT_Brown_MLL_Bruvos_dist.gdv
- isolation by distance/SALT_Pink_MLL_Bruvos_dist.gdv
- __MACOSX/isolation by distance/._SALT_Pink_MLL_Bruvos_dist.gdv
- isolation by distance/0.metadata.txt
- __MACOSX/isolation by distance/._0.metadata.txt
- isolation by distance/SALT transects patches x y MLL.xlsx
- __MACOSX/isolation by distance/._SALT transects patches x y MLL.xlsx
- isolation by distance/Transect coordinates.csv
- __MACOSX/isolation by distance/._Transect coordinates.csv
- isolation by distance/SALT_Red_MLL_Bruvos_dist.gdv
- __MACOSX/isolation by distance/._SALT_Red_MLL_Bruvos_dist.gdv
- isolation by distance/SALT_patch_pairwise_m_distances_table.txt
- __MACOSX/isolation by distance/._SALT_patch_pairwise_m_distances_table.txt
- isolation by distance/IBD within patches.R
- __MACOSX/isolation by distance/._IBD within patches.R
- isolation by distance/SALT_Yellow_MLL_Bruvos_dist.gdv
- __MACOSX/isolation by distance/._SALT_Yellow_MLL_Bruvos_dist.gdv
- isolation by distance/SALT_MLL_centroid_dists_Red.txt
- __MACOSX/isolation by distance/._SALT_MLL_centroid_dists_Red.txt
- isolation by distance/SALT_MLL_centroid_dists_Purple.txt
- __MACOSX/isolation by distance/._SALT_MLL_centroid_dists_Purple.txt
- isolation by distance/SALT_MLL_centroid_dists_Green.txt
- __MACOSX/isolation by distance/._SALT_MLL_centroid_dists_Green.txt
- isolation by distance/SALT_MLL_centroid_dists_Gray.txt
- __MACOSX/isolation by distance/._SALT_MLL_centroid_dists_Gray.txt
- isolation by distance/SALT_Black_MLL_Bruvos_dist.gdv
- __MACOSX/isolation by distance/._SALT_Black_MLL_Bruvos_dist.gdv
- isolation by distance/SALT_MLL_centroid_dists_Pink.txt
- __MACOSX/isolation by distance/._SALT_MLL_centroid_dists_Pink.txt
- isolation by distance/SALT_MLL_centroid_dists_Blue.txt
- __MACOSX/isolation by distance/._SALT_MLL_centroid_dists_Blue.txt
- isolation by distance/lat_long_distances.R
- __MACOSX/isolation by distance/._lat_long_distances.R
- isolation by distance/SALT_Purple_MLL_Bruvos_dist.gdv
- __MACOSX/isolation by distance/._SALT_Purple_MLL_Bruvos_dist.gdv
- isolation by distance/SALT_Gray_MLL_Bruvos_dist.gdv
- __MACOSX/isolation by distance/._SALT_Gray_MLL_Bruvos_dist.gdv
- isolation by distance/SALT_MLL_centroid_dists_Orange.txt
- __MACOSX/isolation by distance/._SALT_MLL_centroid_dists_Orange.txt
- isolation by distance/get_patch_distance_matrix.R
- __MACOSX/isolation by distance/._get_patch_distance_matrix.R
- isolation by distance/SALT_MLL_centroid_dists_Brown.txt
- __MACOSX/isolation by distance/._SALT_MLL_centroid_dists_Brown.txt
- isolation by distance/combined distance files for all patches/.Rhistory
- __MACOSX/isolation by distance/combined distance files for all patches/._.Rhistory
- isolation by distance/combined distance files for all patches/SALT_Brown_MLL_distances.txt
- __MACOSX/isolation by distance/combined distance files for all patches/._SALT_Brown_MLL_distances.txt
- isolation by distance/combined distance files for all patches/SALT_Orange_MLL_distances.txt
- __MACOSX/isolation by distance/combined distance files for all patches/._SALT_Orange_MLL_distances.txt
- isolation by distance/combined distance files for all patches/SALT_Blue_MLL_distances.txt
- __MACOSX/isolation by distance/combined distance files for all patches/._SALT_Blue_MLL_distances.txt
- isolation by distance/combined distance files for all patches/.DS_Store
- __MACOSX/isolation by distance/combined distance files for all patches/._.DS_Store
- isolation by distance/combined distance files for all patches/SALT_Gray_MLL_distances.txt
- __MACOSX/isolation by distance/combined distance files for all patches/._SALT_Gray_MLL_distances.txt
- isolation by distance/combined distance files for all patches/SALT_Black_MLL_distances.txt
- __MACOSX/isolation by distance/combined distance files for all patches/._SALT_Black_MLL_distances.txt
- isolation by distance/combined distance files for all patches/SALT_Red_MLL_distances.txt
- __MACOSX/isolation by distance/combined distance files for all patches/._SALT_Red_MLL_distances.txt
- isolation by distance/combined distance files for all patches/SALT_Yellow_MLL_distances.txt
- __MACOSX/isolation by distance/combined distance files for all patches/._SALT_Yellow_MLL_distances.txt
- isolation by distance/combined distance files for all patches/SALT_Pink_MLL_distances.txt
- __MACOSX/isolation by distance/combined distance files for all patches/._SALT_Pink_MLL_distances.txt
- isolation by distance/combined distance files for all patches/SALT_Purple_MLL_distances.txt
- __MACOSX/isolation by distance/combined distance files for all patches/._SALT_Purple_MLL_distances.txt
- isolation by distance/combined distance files for all patches/SALT_Green_MLL_distances.txt
- __MACOSX/isolation by distance/combined distance files for all patches/._SALT_Green_MLL_distances.txt
- MLG probability sexual reproduction/
- __MACOSX/._MLG probability sexual reproduction
- MLG probability sexual reproduction/SALT_transect_all_genotypes.txt
- __MACOSX/MLG probability sexual reproduction/._SALT_transect_all_genotypes.txt
- MLG probability sexual reproduction/0.metadata.txt
- __MACOSX/MLG probability sexual reproduction/._0.metadata.txt
- MLG probability sexual reproduction/prob_sexual_genotype.R
- __MACOSX/MLG probability sexual reproduction/._prob_sexual_genotype.R
- Rst/
- __MACOSX/._Rst
- Rst/SALT_transects_MLLs_for_Rst.xlsx
- __MACOSX/Rst/._SALT_transects_MLLs_for_Rst.xlsx
- Rst/.DS_Store
- __MACOSX/Rst/._.DS_Store
- Rst/rst16.m
- __MACOSX/Rst/._rst16.m
- Rst/0.metadata.txt
- __MACOSX/Rst/._0.metadata.txt
- xy_MLL_plots/
- __MACOSX/._xy_MLL_plots
- xy_MLL_plots/.DS_Store
- __MACOSX/xy_MLL_plots/._.DS_Store
- xy_MLL_plots/0.metadata.txt
- __MACOSX/xy_MLL_plots/._0.metadata.txt
- xy_MLL_plots/SALT transects patches x y MLL.xlsx
- __MACOSX/xy_MLL_plots/._SALT transects patches x y MLL.xlsx
- xy_MLL_plots/xy_clone_plot.R
- __MACOSX/xy_MLL_plots/._xy_clone_plot.R
- zero_truncated_negative_binomial/
- __MACOSX/._zero_truncated_negative_binomial
- zero_truncated_negative_binomial/.Rhistory
- __MACOSX/zero_truncated_negative_binomial/._.Rhistory
- zero_truncated_negative_binomial/SALT_transect_10pop_ztNegbinom_v1.R
- __MACOSX/zero_truncated_negative_binomial/._SALT_transect_10pop_ztNegbinom_v1.R
- zero_truncated_negative_binomial/SALT_ramet_per_genet.csv
- __MACOSX/zero_truncated_negative_binomial/._SALT_ramet_per_genet.csv
- zero_truncated_negative_binomial/0.metadata.txt
- __MACOSX/zero_truncated_negative_binomial/._0.metadata.txt
- zero_truncated_Poisson/
- __MACOSX/._zero_truncated_Poisson
- zero_truncated_Poisson/.Rhistory
- __MACOSX/zero_truncated_Poisson/._.Rhistory
- zero_truncated_Poisson/SALT_ramet_per_genet.csv
- __MACOSX/zero_truncated_Poisson/._SALT_ramet_per_genet.csv
- zero_truncated_Poisson/.DS_Store
- __MACOSX/zero_truncated_Poisson/._.DS_Store
- zero_truncated_Poisson/0.metadata.txt
- __MACOSX/zero_truncated_Poisson/._0.metadata.txt
- zero_truncated_Poisson/SALT_transect_10pop_ztPoisson_v2.R
- __MACOSX/zero_truncated_Poisson/._SALT_transect_10pop_ztPoisson_v2.R
