# Supplementary material for: Mating portfolio and neutral mechanisms are primary causes of genet-ramet frequencies and spatial distributions in smooth cordgrass (Spartina alterniflora) along salt marsh tidal gradients
Source: Front Genet. 2026 May 1;17:1810782. doi: 10.3389/fgene.2026.1810782 (PMC13175536; doi:10.3389/fgene.2026.1810782)
Supplement: Supplementary file 2 [file DataSheet1.zip › genets_and_ramets/SALT_ramet_per_genet.csv]

ramet.count	obs.genets	rev.cum.count	rev.cum.proportion	pop
1	15	29	0.408450704225352	1
2	5	14	0.197183098591549	1
3	3	9	0.126760563380282	1
4	1	6	0.0845070422535211	1
5	1	5	0.0704225352112676	1
6	2	4	0.0563380281690141	1
7	0	2	0.028169014084507	1
8	2	2	0.028169014084507	1
1	16	26	0.288888888888889	2
2	3	10	0.111111111111111	2
3	2	7	0.0777777777777778	2
4	1	5	0.0555555555555556	2
5	0	4	0.0444444444444444	2
6	0	4	0.0444444444444444	2
7	0	4	0.0444444444444444	2
8	0	4	0.0444444444444444	2
9	0	4	0.0444444444444444	2
10	1	4	0.0444444444444444	2
11	0	3	0.0333333333333333	2
12	1	3	0.0333333333333333	2
13	0	2	0.0222222222222222	2
14	0	2	0.0222222222222222	2
15	0	2	0.0222222222222222	2
16	0	2	0.0222222222222222	2
17	1	2	0.0222222222222222	2
18	0	1	0.0111111111111111	2
19	1	1	0.0111111111111111	2
1	19	29	0.527272727272727	3
2	5	10	0.181818181818182	3
3	3	5	0.0909090909090909	3
4	1	2	0.0363636363636364	3
5	0	1	0.0181818181818182	3
6	0	1	0.0181818181818182	3
7	0	1	0.0181818181818182	3
8	0	1	0.0181818181818182	3
9	0	1	0.0181818181818182	3
10	0	1	0.0181818181818182	3
11	0	1	0.0181818181818182	3
12	0	1	0.0181818181818182	3
13	1	1	0.0181818181818182	3
1	11	20	0.229885057471264	4
2	2	9	0.103448275862069	4
3	2	7	0.0804597701149425	4
4	0	5	0.0574712643678161	4
5	1	5	0.0574712643678161	4
6	1	4	0.0459770114942529	4
7	0	3	0.0344827586206897	4
8	0	3	0.0344827586206897	4
9	0	3	0.0344827586206897	4
10	1	3	0.0344827586206897	4
11	0	2	0.0229885057471264	4
12	0	2	0.0229885057471264	4
13	0	2	0.0229885057471264	4
14	0	2	0.0229885057471264	4
15	0	2	0.0229885057471264	4
16	0	2	0.0229885057471264	4
17	0	2	0.0229885057471264	4
18	0	2	0.0229885057471264	4
19	1	2	0.0229885057471264	4
20	0	1	0.0114942528735632	4
21	0	1	0.0114942528735632	4
22	0	1	0.0114942528735632	4
23	0	1	0.0114942528735632	4
24	0	1	0.0114942528735632	4
25	0	1	0.0114942528735632	4
26	1	1	0.0114942528735632	4
1	12	26	0.30952380952381	5
2	4	14	0.166666666666667	5
3	3	10	0.119047619047619	5
4	2	7	0.0833333333333333	5
5	1	5	0.0595238095238095	5
6	1	4	0.0476190476190476	5
7	0	3	0.0357142857142857	5
8	2	3	0.0357142857142857	5
9	0	1	0.0119047619047619	5
10	0	1	0.0119047619047619	5
11	0	1	0.0119047619047619	5
12	0	1	0.0119047619047619	5
13	0	1	0.0119047619047619	5
14	0	1	0.0119047619047619	5
15	0	1	0.0119047619047619	5
16	0	1	0.0119047619047619	5
17	0	1	0.0119047619047619	5
18	0	1	0.0119047619047619	5
19	0	1	0.0119047619047619	5
20	1	1	0.0119047619047619	5
1	9	19	0.11875	6
2	0	10	0.0625	6
3	0	10	0.0625	6
4	1	10	0.0625	6
5	2	9	0.05625	6
6	1	7	0.04375	6
7	0	6	0.0375	6
8	1	6	0.0375	6
9	1	5	0.03125	6
10	0	4	0.025	6
11	0	4	0.025	6
12	0	4	0.025	6
13	0	4	0.025	6
14	0	4	0.025	6
15	2	4	0.025	6
16	0	2	0.0125	6
17	0	2	0.0125	6
18	0	2	0.0125	6
19	0	2	0.0125	6
20	0	2	0.0125	6
21	0	2	0.0125	6
22	0	2	0.0125	6
23	0	2	0.0125	6
24	0	2	0.0125	6
25	0	2	0.0125	6
26	0	2	0.0125	6
27	0	2	0.0125	6
28	0	2	0.0125	6
29	0	2	0.0125	6
30	0	2	0.0125	6
31	0	2	0.0125	6
32	0	2	0.0125	6
33	0	2	0.0125	6
34	0	2	0.0125	6
35	0	2	0.0125	6
36	0	2	0.0125	6
37	1	2	0.0125	6
38	0	1	0.00625	6
39	0	1	0.00625	6
40	0	1	0.00625	6
41	0	1	0.00625	6
42	0	1	0.00625	6
43	0	1	0.00625	6
44	0	1	0.00625	6
45	0	1	0.00625	6
46	0	1	0.00625	6
47	1	1	0.00625	6
1	30	46	0.438095238095238	7
2	4	16	0.152380952380952	7
3	3	12	0.114285714285714	7
4	4	9	0.0857142857142857	7
5	1	5	0.0476190476190476	7
6	0	4	0.0380952380952381	7
7	1	4	0.0380952380952381	7
8	1	3	0.0285714285714286	7
9	1	2	0.019047619047619	7
10	0	1	0.00952380952380952	7
11	0	1	0.00952380952380952	7
12	0	1	0.00952380952380952	7
13	1	1	0.00952380952380952	7
1	9	17	0.226666666666667	8
2	0	8	0.106666666666667	8
3	2	8	0.106666666666667	8
4	1	6	0.08	8
5	2	5	0.0666666666666667	8
6	1	3	0.04	8
7	0	2	0.0266666666666667	8
8	0	2	0.0266666666666667	8
9	0	2	0.0266666666666667	8
10	0	2	0.0266666666666667	8
11	0	2	0.0266666666666667	8
12	0	2	0.0266666666666667	8
13	0	2	0.0266666666666667	8
14	0	2	0.0266666666666667	8
15	0	2	0.0266666666666667	8
16	0	2	0.0266666666666667	8
17	1	2	0.0266666666666667	8
18	0	1	0.0133333333333333	8
19	0	1	0.0133333333333333	8
20	0	1	0.0133333333333333	8
21	0	1	0.0133333333333333	8
22	0	1	0.0133333333333333	8
23	1	1	0.0133333333333333	8
1	0	9	0.0909090909090909	9
2	2	9	0.0909090909090909	9
3	1	7	0.0707070707070707	9
4	0	6	0.0606060606060606	9
5	1	6	0.0606060606060606	9
6	1	5	0.0505050505050505	9
7	1	4	0.0404040404040404	9
8	0	3	0.0303030303030303	9
9	0	3	0.0303030303030303	9
10	0	3	0.0303030303030303	9
11	0	3	0.0303030303030303	9
12	0	3	0.0303030303030303	9
13	0	3	0.0303030303030303	9
14	0	3	0.0303030303030303	9
15	0	3	0.0303030303030303	9
16	0	3	0.0303030303030303	9
17	0	3	0.0303030303030303	9
18	0	3	0.0303030303030303	9
19	0	3	0.0303030303030303	9
20	0	3	0.0303030303030303	9
21	0	3	0.0303030303030303	9
22	0	3	0.0303030303030303	9
23	1	3	0.0303030303030303	9
24	0	2	0.0202020202020202	9
25	1	2	0.0202020202020202	9
26	1	1	0.0101010101010101	9
1	2	5	0.045045045045045	10
2	1	3	0.027027027027027	10
3	0	2	0.018018018018018	10
4	0	2	0.018018018018018	10
5	0	2	0.018018018018018	10
6	1	2	0.018018018018018	10
7	0	1	0.00900900900900901	10
8	0	1	0.00900900900900901	10
9	0	1	0.00900900900900901	10
10	0	1	0.00900900900900901	10
11	0	1	0.00900900900900901	10
12	0	1	0.00900900900900901	10
13	0	1	0.00900900900900901	10
14	0	1	0.00900900900900901	10
15	0	1	0.00900900900900901	10
16	0	1	0.00900900900900901	10
17	0	1	0.00900900900900901	10
18	0	1	0.00900900900900901	10
19	0	1	0.00900900900900901	10
20	0	1	0.00900900900900901	10
21	0	1	0.00900900900900901	10
22	0	1	0.00900900900900901	10
23	0	1	0.00900900900900901	10
24	0	1	0.00900900900900901	10
25	0	1	0.00900900900900901	10
26	0	1	0.00900900900900901	10
27	0	1	0.00900900900900901	10
28	0	1	0.00900900900900901	10
29	0	1	0.00900900900900901	10
30	0	1	0.00900900900900901	10
31	0	1	0.00900900900900901	10
32	0	1	0.00900900900900901	10
33	0	1	0.00900900900900901	10
34	0	1	0.00900900900900901	10
35	0	1	0.00900900900900901	10
36	0	1	0.00900900900900901	10
37	0	1	0.00900900900900901	10
38	0	1	0.00900900900900901	10
39	0	1	0.00900900900900901	10
40	0	1	0.00900900900900901	10
41	0	1	0.00900900900900901	10
42	0	1	0.00900900900900901	10
43	0	1	0.00900900900900901	10
44	0	1	0.00900900900900901	10
45	0	1	0.00900900900900901	10
46	0	1	0.00900900900900901	10
47	0	1	0.00900900900900901	10
48	0	1	0.00900900900900901	10
49	0	1	0.00900900900900901	10
50	0	1	0.00900900900900901	10
51	0	1	0.00900900900900901	10
52	0	1	0.00900900900900901	10
53	0	1	0.00900900900900901	10
54	0	1	0.00900900900900901	10
55	0	1	0.00900900900900901	10
56	0	1	0.00900900900900901	10
57	0	1	0.00900900900900901	10
58	0	1	0.00900900900900901	10
59	0	1	0.00900900900900901	10
60	0	1	0.00900900900900901	10
61	0	1	0.00900900900900901	10
62	0	1	0.00900900900900901	10
63	0	1	0.00900900900900901	10
64	0	1	0.00900900900900901	10
65	0	1	0.00900900900900901	10
66	0	1	0.00900900900900901	10
67	0	1	0.00900900900900901	10
68	0	1	0.00900900900900901	10
69	0	1	0.00900900900900901	10
70	0	1	0.00900900900900901	10
71	0	1	0.00900900900900901	10
72	0	1	0.00900900900900901	10
73	0	1	0.00900900900900901	10
74	0	1	0.00900900900900901	10
75	0	1	0.00900900900900901	10
76	0	1	0.00900900900900901	10
77	0	1	0.00900900900900901	10
78	0	1	0.00900900900900901	10
79	0	1	0.00900900900900901	10
80	0	1	0.00900900900900901	10
81	0	1	0.00900900900900901	10
82	0	1	0.00900900900900901	10
83	0	1	0.00900900900900901	10
84	0	1	0.00900900900900901	10
85	0	1	0.00900900900900901	10
86	0	1	0.00900900900900901	10
87	0	1	0.00900900900900901	10
88	0	1	0.00900900900900901	10
89	0	1	0.00900900900900901	10
90	0	1	0.00900900900900901	10
91	0	1	0.00900900900900901	10
92	0	1	0.00900900900900901	10
93	0	1	0.00900900900900901	10
94	0	1	0.00900900900900901	10
95	0	1	0.00900900900900901	10
96	0	1	0.00900900900900901	10
97	0	1	0.00900900900900901	10
98	0	1	0.00900900900900901	10
99	0	1	0.00900900900900901	10
100	0	1	0.00900900900900901	10
101	1	1	0.00900900900900901	10
