# Supplementary material for: Mating portfolio and neutral mechanisms are primary causes of genet-ramet frequencies and spatial distributions in smooth cordgrass (Spartina alterniflora) along salt marsh tidal gradients
Source: Front Genet. 2026 May 1;17:1810782. doi: 10.3389/fgene.2026.1810782 (PMC13175536; doi:10.3389/fgene.2026.1810782)
Supplement: Supplementary file 2 [file DataSheet1.zip › genets_and_ramets/0.metadata.txt]

R scripts and data sets to determine the counts of ramets per genet.

SALT_transect_ten_ID_pop_MLLs_threshold_8.xlsx - Excel data file with Population, Individual, clone, x coordinate, and y-coordinate for each sample.

get_ramet_per_genet_v2.R - input is an Excel file with population designator and an integer clone for each sample (row). Input file is "SALT_transect_total_pop_MLLs_threshold_8.xlsx" Output is a csv file "get_ramet_per_genet_v2.R". 

shared_MLLs.R - Script to read in an Excel file with populations and MLLs and then find the MLLs that are common to each pair of populations. Input file is "SALT_transect_total_pop_MLLs_threshold_8.xlsx"

summary_MLL_counts.R - script to get summary descriptive counts and statistics from ramets per MLL counts for all patches. Input file is "SALT_ramet_per_genet.csv" output from get_ramet_per_genet_v2.R.
