# Supplementary material for: Mating portfolio and neutral mechanisms are primary causes of genet-ramet frequencies and spatial distributions in smooth cordgrass (Spartina alterniflora) along salt marsh tidal gradients
Source: Front Genet. 2026 May 1;17:1810782. doi: 10.3389/fgene.2026.1810782 (PMC13175536; doi:10.3389/fgene.2026.1810782)
Supplement: Supplementary file 2 [file DataSheet1.zip › genets_and_ramets/SALT_transect_total_pop_MLLs_threshold_8.xlsx]

## Sheet: Sheet1
Population	Individual	clone	x	y
1	Blue-A-01	1	1	1
1	Blue-A-02	2	1	2
1	Blue-A-03	3	1	3
1	Blue-A-04	2	1	4
1	Blue-A-05	4	1	5
1	Blue-A-06	5	1	6
1	Blue-A-07	6	1	7
1	Blue-A-08	4	1	8
1	Blue-A-09	4	1	9
1	Blue-A-10	7	1	10
1	Blue-A-11	7	1	11
1	Blue-A-12	7	1	12
1	Blue-A-13	8	1	13
1	Blue-A-14	9	1	14
1	Blue-B-01	1	2	1
1	Blue-B-02	10	2	2
1	Blue-B-03	10	2	3
1	Blue-B-04	11	2	4
1	Blue-B-05	2	2	5
1	Blue-B-06	4	2	6
1	Blue-B-07	4	2	7
1	Blue-B-08	4	2	8
1	Blue-B-09	4	2	9
1	Blue-B-10	12	2	10
1	Blue-B-11	2	2	11
1	Blue-B-12	2	2	12
1	Blue-B-13	8	2	13
1	Blue-B-14	13	2	14
1	Blue-C-01	10	3	1
1	Blue-C-02	1	3	2
1	Blue-C-03	10	3	3
1	Blue-C-04	14	3	4
1	Blue-C-05	15	3	5
1	Blue-C-06	16	3	6
1	Blue-C-07	16	3	7
1	Blue-C-08	17	3	8
1	Blue-C-09	4	3	9
1	Blue-C-10	18	3	10
1	Blue-C-11	19	3	11
1	Blue-C-12	20	3	12
1	Blue-C-13	7	3	13
1	Blue-C-14	2	3	14
1	Blue-D-01	1	4	1
1	Blue-D-02	21	4	2
1	Blue-D-03	22	4	3
1	Blue-D-04	22	4	4
1	Blue-D-05	23	4	5
1	Blue-D-06	24	4	6
1	Blue-D-07	17	4	7
1	Blue-D-08	25	4	8
1	Blue-D-09	17	4	9
1	Blue-D-10	25	4	10
1	Blue-D-11	7	4	11
1	Blue-D-12	26	4	12
1	Blue-D-13	26	4	13
1	Blue-D-14	27	4	14
1	Blue-E-01	1	5	1
1	Blue-E-02	28	5	2
1	Blue-E-03	28	5	3
1	Blue-E-04	22	5	4
1	Blue-E-05	24	5	5
1	Blue-E-06	24	5	6
1	Blue-E-07	25	5	7
1	Blue-E-08	25	5	8
1	Blue-E-09	25	5	9
1	Blue-E-10	25	5	10
1	Blue-E-11	7	5	11
1	Blue-E-12	7	5	12
1	Blue-E-13	7	5	13
1	Blue-E-14	29	5	14
1	Blue-E-15	13	5	15
1	Gray-A-01	30	1	1
1	Gray-A-02	31	1	2
1	Gray-A-03	32	1	3
1	Gray-A-04	32	1	4
1	Gray-A-05	32	1	5
1	Gray-A-06	32	1	6
1	Gray-A-07	33	1	7
1	Gray-A-08	32	1	8
1	Gray-A-09	30	1	9
1	Gray-A-10	30	1	10
1	Gray-A-11	30	1	11
1	Gray-A-12	34	1	12
1	Gray-A-13	35	1	13
1	Gray-A-14	35	1	14
1	Gray-A-15	35	1	15
1	Gray-A-16	30	1	16
1	Gray-A-17	36	1	17
1	Gray-A-18	37	1	18
1	Gray-B-01	38	2	1
1	Gray-B-02	39	2	2
1	Gray-B-03	40	2	3
1	Gray-B-04	30	2	4
1	Gray-B-05	32	2	5
1	Gray-B-06	32	2	6
1	Gray-B-07	39	2	7
1	Gray-B-08	32	2	8
1	Gray-B-09	30	2	9
1	Gray-B-10	41	2	10
1	Gray-B-11	30	2	11
1	Gray-B-12	30	2	12
1	Gray-B-13	35	2	13
1	Gray-B-14	41	2	14
1	Gray-B-15	42	2	15
1	Gray-B-16	30	2	16
1	Gray-B-17	43	2	17
1	Gray-B-18	44	2	18
1	Gray-C-01	45	3	1
1	Gray-C-02	45	3	2
1	Gray-C-03	45	3	3
1	Gray-C-04	32	3	4
1	Gray-C-05	32	3	5
1	Gray-C-06	32	3	6
1	Gray-C-07	46	3	7
1	Gray-C-08	47	3	8
1	Gray-C-09	48	3	9
1	Gray-C-10	49	3	10
1	Gray-C-11	49	3	11
1	Gray-C-12	50	3	12
1	Gray-C-13	50	3	13
1	Gray-C-14	50	3	14
1	Gray-C-15	50	3	15
1	Gray-C-16	45	3	16
1	Gray-C-17	51	3	17
1	Gray-C-18	51	3	18
1	Gray-D-01	52	4	1
1	Gray-D-02	45	4	2
1	Gray-D-03	45	4	3
1	Gray-D-04	45	4	4
1	Gray-D-05	32	4	5
1	Gray-D-06	32	4	6
1	Gray-D-07	32	4	7
1	Gray-D-08	32	4	8
1	Gray-D-09	50	4	9
1	Gray-D-10	32	4	10
1	Gray-D-11	45	4	11
1	Gray-D-12	50	4	12
1	Gray-D-13	50	4	13
1	Gray-D-14	50	4	14
1	Gray-D-15	50	4	15
1	Gray-D-16	50	4	16
1	Gray-D-17	53	4	17
1	Gray-D-18	51	4	18
1	Gray-E-01	41	5	1
1	Gray-E-02	45	5	2
1	Gray-E-03	32	5	3
1	Gray-E-04	45	5	4
1	Gray-E-05	32	5	5
1	Gray-E-06	32	5	6
1	Gray-E-07	45	5	7
1	Gray-E-08	50	5	8
1	Gray-E-09	50	5	9
1	Gray-E-10	50	5	10
1	Gray-E-11	54	5	11
1	Gray-E-12	50	5	12
1	Gray-E-13	50	5	13
1	Gray-E-14	50	5	14
1	Gray-E-15	50	5	15
1	Gray-E-16	45	5	16
1	Gray-E-17	55	5	17
1	Gray-E-18	36	5	18
1	Pink-A-01	56	1	1
1	Pink-A-02	56	1	2
1	Pink-A-03	57	1	3
1	Pink-A-04	56	1	4
1	Pink-A-05	58	1	5
1	Pink-A-06	58	1	6
1	Pink-A-07	59	1	7
1	Pink-A-08	60	1	8
1	Pink-A-09	61	1	9
1	Pink-A-10	62	1	10
1	Pink-A-11	62	1	11
1	Pink-B-01	63	2	1
1	Pink-B-02	56	2	2
1	Pink-B-03	56	2	3
1	Pink-B-04	56	2	4
1	Pink-B-05	58	2	5
1	Pink-B-06	64	2	6
1	Pink-B-07	65	2	7
1	Pink-B-08	66	2	8
1	Pink-B-09	67	2	9
1	Pink-B-10	68	2	10
1	Pink-C-01	56	3	1
1	Pink-C-02	56	3	2
1	Pink-C-03	56	3	3
1	Pink-C-04	69	3	4
1	Pink-C-05	56	3	5
1	Pink-C-06	70	3	6
1	Pink-C-07	71	3	7
1	Pink-C-08	66	3	8
1	Pink-C-09	68	3	9
1	Pink-C-10	68	3	10
1	Pink-D-01	72	4	1
1	Pink-D-02	73	4	2
1	Pink-D-03	70	4	3
1	Pink-D-04	74	4	4
1	Pink-D-05	75	4	5
1	Pink-D-06	70	4	6
1	Pink-D-07	76	4	7
1	Pink-D-08	70	4	8
1	Pink-D-09	77	4	9
1	Pink-D-10	67	4	10
1	Pink-D-11	67	4	11
1	Pink-D-12	78	4	12
1	Pink-E-01	79	5	1
1	Pink-E-02	72	5	2
1	Pink-E-03	56	5	3
1	Pink-E-04	80	5	4
1	Pink-E-05	56	5	5
1	Pink-E-06	81	5	6
1	Pink-E-07	56	5	7
1	Pink-E-08	82	5	8
1	Pink-E-09	82	5	9
1	Pink-E-10	83	5	10
1	Pink-E-11	77	5	11
1	Pink-E-12	84	5	12
1	Purple-A-01	85	1	1
1	Purple-A-02	86	1	2
1	Purple-A-03	87	1	3
1	Purple-A-04	88	1	4
1	Purple-A-05	88	1	5
1	Purple-A-06	89	1	6
1	Purple-A-07	88	1	7
1	Purple-A-08	88	1	8
1	Purple-A-09	90	1	9
1	Purple-A-10	90	1	10
1	Purple-A-11	90	1	11
1	Purple-A-12	90	1	12
1	Purple-A-13	90	1	13
1	Purple-A-14	90	1	14
1	Purple-A-15	91	1	15
1	Purple-A-16	92	1	16
1	Purple-B-01	86	2	1
1	Purple-B-02	93	2	2
1	Purple-B-03	94	2	3
1	Purple-B-04	88	2	4
1	Purple-B-05	88	2	5
1	Purple-B-06	88	2	6
1	Purple-B-07	88	2	7
1	Purple-B-08	88	2	8
1	Purple-B-09	90	2	9
1	Purple-B-10	90	2	10
1	Purple-B-11	90	2	11
1	Purple-B-12	90	2	12
1	Purple-B-13	90	2	13
1	Purple-B-14	90	2	14
1	Purple-B-15	90	2	15
1	Purple-B-16	95	2	16
1	Purple-B-17	96	2	17
1	Purple-C-01	97	3	1
1	Purple-C-02	94	3	2
1	Purple-C-03	98	3	3
1	Purple-C-04	88	3	4
1	Purple-C-05	98	3	5
1	Purple-C-06	98	3	6
1	Purple-C-07	88	3	7
1	Purple-C-08	88	3	8
1	Purple-C-09	88	3	9
1	Purple-C-10	99	3	10
1	Purple-C-11	90	3	11
1	Purple-C-12	90	3	12
1	Purple-C-13	90	3	13
1	Purple-C-14	90	3	14
1	Purple-C-15	90	3	15
1	Purple-C-16	90	3	16
1	Purple-C-17	95	3	17
1	Purple-C-18	100	3	18
1	Purple-D-01	94	4	1
1	Purple-D-02	101	4	2
1	Purple-D-03	101	4	3
1	Purple-D-04	98	4	4
1	Purple-D-05	88	4	5
1	Purple-D-06	98	4	6
1	Purple-D-07	98	4	7
1	Purple-D-08	88	4	8
1	Purple-D-09	88	4	9
1	Purple-D-10	102	4	10
1	Purple-D-11	88	4	11
1	Purple-D-12	90	4	12
1	Purple-D-13	90	4	13
1	Purple-D-14	90	4	14
1	Purple-D-15	90	4	15
1	Purple-D-16	90	4	16
1	Purple-D-17	103	4	17
1	Purple-D-18	103	4	18
1	Purple-E-01	101	5	1
1	Purple-E-02	101	5	2
1	Purple-E-03	98	5	3
1	Purple-E-04	101	5	4
1	Purple-E-05	98	5	5
1	Purple-E-06	98	5	6
1	Purple-E-07	98	5	7
1	Purple-E-08	88	5	8
1	Purple-E-09	88	5	9
1	Purple-E-10	103	5	10
1	Purple-E-11	103	5	11
1	Purple-E-12	103	5	12
1	Purple-E-13	90	5	13
1	Purple-E-14	104	5	14
1	Purple-E-15	104	5	15
1	Purple-E-16	104	5	16
1	Purple-E-17	90	5	17
1	Purple-E-18	103	5	18
1	Orange-A-01	105	1	1
1	Orange-A-02	106	1	2
1	Orange-A-03	106	1	3
1	Orange-A-04	106	1	4
1	Orange-A-05	106	1	5
1	Orange-A-06	106	1	6
1	Orange-A-07	106	1	7
1	Orange-A-08	106	1	8
1	Orange-A-09	107	1	9
1	Orange-A-10	107	1	10
1	Orange-A-11	107	1	11
1	Orange-A-12	108	1	12
1	Orange-A-13	108	1	13
1	Orange-A-14	108	1	14
1	Orange-A-15	109	1	15
1	Orange-A-16	109	1	16
1	Orange-A-17	109	1	17
1	Orange-B-01	105	2	1
1	Orange-B-02	106	2	2
1	Orange-B-03	110	2	3
1	Orange-B-04	110	2	4
1	Orange-B-05	111	2	5
1	Orange-B-06	112	2	6
1	Orange-B-07	113	2	7
1	Orange-B-08	114	2	8
1	Orange-B-09	107	2	9
1	Orange-B-10	107	2	10
1	Orange-B-11	107	2	11
1	Orange-B-12	108	2	12
1	Orange-B-13	115	2	13
1	Orange-B-14	109	2	14
1	Orange-B-15	109	2	15
1	Orange-B-16	109	2	16
1	Orange-B-17	116	2	17
1	Orange-C-01	117	3	1
1	Orange-C-02	118	3	2
1	Orange-C-03	119	3	3
1	Orange-C-04	119	3	4
1	Orange-C-05	111	3	5
1	Orange-C-06	111	3	6
1	Orange-C-07	113	3	7
1	Orange-C-08	113	3	8
1	Orange-C-09	120	3	9
1	Orange-C-10	121	3	10
1	Orange-C-11	122	3	11
1	Orange-C-12	108	3	12
1	Orange-C-13	123	3	13
1	Orange-C-14	109	3	14
1	Orange-C-15	109	3	15
1	Orange-C-16	109	3	16
1	Orange-C-17	116	3	17
1	Orange-D-01	124	4	1
1	Orange-D-02	119	4	2
1	Orange-D-03	119	4	3
1	Orange-D-04	125	4	4
1	Orange-D-05	111	4	5
1	Orange-D-06	109	4	6
1	Orange-D-07	113	4	7
1	Orange-D-08	111	4	8
1	Orange-D-09	111	4	9
1	Orange-D-10	122	4	10
1	Orange-D-11	126	4	11
1	Orange-D-12	123	4	12
1	Orange-D-13	109	4	13
1	Orange-D-14	109	4	14
1	Orange-D-15	109	4	15
1	Orange-D-16	116	4	16
1	Orange-D-17	127	4	17
1	Orange-E-01	128	5	1
1	Orange-E-02	129	5	2
1	Orange-E-03	125	5	3
1	Orange-E-04	125	5	4
1	Orange-E-05	109	5	5
1	Orange-E-06	109	5	6
1	Orange-E-07	109	5	7
1	Orange-E-08	111	5	8
1	Orange-E-09	111	5	9
1	Orange-E-10	126	5	10
1	Orange-E-11	126	5	11
1	Orange-E-12	130	5	12
1	Orange-E-13	109	5	13
1	Orange-E-14	109	5	14
1	Orange-E-15	109	5	15
1	Orange-E-16	109	5	16
1	Red-A-01	131	1	1
1	Red-A-02	132	1	2
1	Red-A-03	132	1	3
1	Red-A-04	132	1	4
1	Red-A-05	133	1	5
1	Red-A-06	134	1	6
1	Red-A-07	135	1	7
1	Red-A-08	136	1	8
1	Red-A-09	133	1	9
1	Red-A-10	133	1	10
1	Red-A-11	136	1	11
1	Red-A-12	136	1	12
1	Red-A-13	133	1	13
1	Red-A-14	133	1	14
1	Red-A-15	137	1	15
1	Red-A-16	136	1	16
1	Red-A-17	137	1	17
1	Red-A-18	136	1	18
1	Red-A-19	136	1	19
1	Red-A-20	138	1	20
1	Red-A-21	134	1	21
1	Red-A-22	138	1	22
1	Red-A-23	138	1	23
1	Red-A-24	138	1	24
1	Red-A-25	139	1	25
1	Red-A-26	139	1	26
1	Red-A-27	138	1	27
1	Red-A-28	139	1	28
1	Red-A-29	139	1	29
1	Red-A-30	138	1	30
1	Red-A-31	140	1	31
1	Red-A-32	140	1	32
1	Red-B-01	131	2	1
1	Red-B-02	132	2	2
1	Red-B-03	133	2	3
1	Red-B-04	132	2	4
1	Red-B-05	134	2	5
1	Red-B-06	133	2	6
1	Red-B-07	134	2	7
1	Red-B-08	133	2	8
1	Red-B-09	136	2	9
1	Red-B-10	133	2	10
1	Red-B-11	133	2	11
1	Red-B-12	136	2	12
1	Red-B-13	136	2	13
1	Red-B-14	136	2	14
1	Red-B-15	136	2	15
1	Red-B-16	136	2	16
1	Red-B-17	136	2	17
1	Red-B-18	139	2	18
1	Red-B-19	139	2	19
1	Red-B-20	138	2	20
1	Red-B-21	139	2	21
1	Red-B-22	138	2	22
1	Red-B-23	138	2	23
1	Red-B-24	139	2	24
1	Red-B-25	138	2	25
1	Red-B-26	139	2	26
1	Red-B-27	139	2	27
1	Red-B-28	139	2	28
1	Red-B-29	138	2	29
1	Red-B-30	138	2	30
1	Red-B-31	138	2	31
1	Red-B-32	140	2	32
1	Red-C-01	131	3	1
1	Red-C-02	141	3	2
1	Red-C-03	132	3	3
1	Red-C-04	132	3	4
1	Red-C-05	133	3	5
1	Red-C-06	136	3	6
1	Red-C-07	136	3	7
1	Red-C-08	136	3	8
1	Red-C-09	136	3	9
1	Red-C-10	136	3	10
1	Red-C-11	142	3	11
1	Red-C-12	136	3	12
1	Red-C-13	136	3	13
1	Red-C-14	136	3	14
1	Red-C-15	137	3	15
1	Red-C-16	137	3	16
1	Red-C-17	137	3	17
1	Red-C-18	139	3	18
1	Red-C-19	139	3	19
1	Red-C-20	143	3	20
1	Red-C-21	139	3	21
1	Red-C-22	139	3	22
1	Red-C-23	144	3	23
1	Red-C-24	139	3	24
1	Red-C-25	139	3	25
1	Red-C-26	138	3	26
1	Red-C-27	139	3	27
1	Red-C-28	139	3	28
1	Red-C-29	139	3	29
1	Red-C-30	139	3	30
1	Red-C-31	138	3	31
1	Red-C-32	140	3	32
1	Red-D-01	131	4	1
1	Red-D-02	132	4	2
1	Red-D-03	133	4	3
1	Red-D-04	133	4	4
1	Red-D-05	136	4	5
1	Red-D-06	136	4	6
1	Red-D-07	136	4	7
1	Red-D-08	136	4	8
1	Red-D-09	145	4	9
1	Red-D-10	136	4	10
1	Red-D-11	146	4	11
1	Red-D-12	136	4	12
1	Red-D-13	136	4	13
1	Red-D-14	136	4	14
1	Red-D-15	136	4	15
1	Red-D-16	136	4	16
1	Red-D-17	139	4	17
1	Red-D-18	146	4	18
1	Red-D-19	139	4	19
1	Red-D-20	139	4	20
1	Red-D-21	139	4	21
1	Red-D-22	139	4	22
1	Red-D-23	139	4	23
1	Red-D-24	139	4	24
1	Red-D-25	139	4	25
1	Red-D-26	139	4	26
1	Red-D-27	139	4	27
1	Red-D-28	139	4	28
1	Red-D-29	139	4	29
1	Red-D-30	139	4	30
1	Red-D-31	139	4	31
1	Red-D-32	140	4	32
1	Red-E-01	147	5	1
1	Red-E-02	148	5	2
1	Red-E-03	134	5	3
1	Red-E-04	133	5	4
1	Red-E-05	146	5	5
1	Red-E-06	146	5	6
1	Red-E-07	136	5	7
1	Red-E-08	136	5	8
1	Red-E-09	146	5	9
1	Red-E-10	146	5	10
1	Red-E-11	136	5	11
1	Red-E-12	136	5	12
1	Red-E-13	136	5	13
1	Red-E-14	136	5	14
1	Red-E-15	146	5	15
1	Red-E-16	139	5	16
1	Red-E-17	146	5	17
1	Red-E-18	133	5	18
1	Red-E-19	146	5	19
1	Red-E-20	139	5	20
1	Red-E-21	139	5	21
1	Red-E-22	139	5	22
1	Red-E-23	139	5	23
1	Red-E-24	139	5	24
1	Red-E-25	139	5	25
1	Red-E-26	149	5	26
1	Red-E-27	139	5	27
1	Red-E-28	139	5	28
1	Red-E-29	139	5	29
1	Red-E-30	139	5	30
1	Red-E-31	139	5	31
1	Red-E-32	140	5	32
1	Green-A-01	150	1	1
1	Green-A-02	151	1	2
1	Green-A-03	152	1	3
1	Green-A-04	153	1	4
1	Green-A-05	154	1	5
1	Green-A-06	155	1	6
1	Green-A-07	156	1	7
1	Green-A-08	155	1	8
1	Green-A-09	157	1	9
1	Green-A-10	155	1	10
1	Green-A-11	158	1	11
1	Green-A-12	159	1	12
1	Green-A-13	160	1	13
1	Green-A-14	161	1	14
1	Green-A-15	161	1	15
1	Green-A-16	161	1	16
1	Green-A-17	162	1	17
1	Green-A-18	163	1	18
1	Green-A-19	164	1	19
1	Green-A-20	164	1	20
1	Green-A-21	165	1	21
1	Green-B-01	166	2	1
1	Green-B-02	167	2	2
1	Green-B-03	168	2	3
1	Green-B-04	169	2	4
1	Green-B-05	154	2	5
1	Green-B-06	154	2	6
1	Green-B-07	170	2	7
1	Green-B-08	171	2	8
1	Green-B-09	170	2	9
1	Green-B-10	158	2	10
1	Green-B-11	172	2	11
1	Green-B-12	158	2	12
1	Green-B-13	173	2	13
1	Green-B-14	174	2	14
1	Green-B-15	173	2	15
1	Green-B-16	175	2	16
1	Green-B-17	164	2	17
1	Green-B-18	164	2	18
1	Green-B-19	164	2	19
1	Green-B-20	165	2	20
1	Green-B-21	165	2	21
1	Green-C-01	176	3	1
1	Green-C-02	177	3	2
1	Green-C-03	178	3	3
1	Green-C-04	154	3	4
1	Green-C-05	179	3	5
1	Green-C-06	179	3	6
1	Green-C-07	179	3	7
1	Green-C-08	155	3	8
1	Green-C-09	155	3	9
1	Green-C-10	180	3	10
1	Green-C-11	181	3	11
1	Green-C-12	182	3	12
1	Green-C-13	183	3	13
1	Green-C-14	173	3	14
1	Green-C-15	173	3	15
1	Green-C-16	184	3	16
1	Green-C-17	184	3	17
1	Green-C-18	184	3	18
1	Green-C-19	165	3	19
1	Green-C-20	164	3	20
1	Green-C-21	165	3	21
1	Green-D-01	185	4	1
1	Green-D-02	186	4	2
1	Green-D-03	178	4	3
1	Green-D-04	179	4	4
1	Green-D-05	187	4	5
1	Green-D-06	179	4	6
1	Green-D-07	170	4	7
1	Green-D-08	170	4	8
1	Green-D-09	155	4	9
1	Green-D-10	188	4	10
1	Green-D-11	182	4	11
1	Green-D-12	155	4	12
1	Green-D-13	182	4	13
1	Green-D-14	189	4	14
1	Green-D-15	162	4	15
1	Green-D-16	164	4	16
1	Green-D-17	184	4	17
1	Green-D-18	164	4	18
1	Green-D-19	184	4	19
1	Green-D-20	165	4	20
1	Green-D-21	165	4	21
1	Green-E-01	177	5	1
1	Green-E-02	190	5	2
1	Green-E-03	190	5	3
1	Green-E-04	190	5	4
1	Green-E-05	155	5	5
1	Green-E-06	155	5	6
1	Green-E-07	191	5	7
1	Green-E-08	155	5	8
1	Green-E-09	155	5	9
1	Green-E-10	155	5	10
1	Green-E-11	182	5	11
1	Green-E-12	192	5	12
1	Green-E-13	155	5	13
1	Green-E-14	189	5	14
1	Green-E-15	184	5	15
1	Green-E-16	184	5	16
1	Green-E-17	184	5	17
1	Green-E-19	193	5	19
1	Green-E-20	184	5	20
1	Green-E-21	194	5	21
1	Yellow-A-01	195	1	1
1	Yellow-A-02	195	1	2
1	Yellow-A-03	195	1	3
1	Yellow-A-04	195	1	4
1	Yellow-A-05	195	1	5
1	Yellow-A-06	195	1	6
1	Yellow-A-07	196	1	7
1	Yellow-A-08	196	1	8
1	Yellow-A-09	197	1	9
1	Yellow-A-10	197	1	10
1	Yellow-A-11	198	1	11
1	Yellow-A-12	198	1	12
1	Yellow-A-13	109	1	13
1	Yellow-A-14	197	1	14
1	Yellow-A-15	199	1	15
1	Yellow-B-01	195	2	1
1	Yellow-B-02	195	2	2
1	Yellow-B-03	195	2	3
1	Yellow-B-04	195	2	4
1	Yellow-B-05	195	2	5
1	Yellow-B-06	195	2	6
1	Yellow-B-07	200	2	7
1	Yellow-B-08	196	2	8
1	Yellow-B-09	196	2	9
1	Yellow-B-10	197	2	10
1	Yellow-B-11	109	2	11
1	Yellow-B-12	198	2	12
1	Yellow-B-13	201	2	13
1	Yellow-B-14	109	2	14
1	Yellow-B-15	202	2	15
1	Yellow-C-01	203	3	1
1	Yellow-C-02	195	3	2
1	Yellow-C-03	195	3	3
1	Yellow-C-04	195	3	4
1	Yellow-C-05	195	3	5
1	Yellow-C-06	200	3	6
1	Yellow-C-07	200	3	7
1	Yellow-C-08	200	3	8
1	Yellow-C-09	197	3	9
1	Yellow-C-10	204	3	10
1	Yellow-C-11	197	3	11
1	Yellow-C-12	197	3	12
1	Yellow-C-13	197	3	13
1	Yellow-C-14	197	3	14
1	Yellow-C-15	199	3	15
1	Yellow-D-01	205	4	1
1	Yellow-D-02	195	4	2
1	Yellow-D-03	195	4	3
1	Yellow-D-04	195	4	4
1	Yellow-D-05	195	4	5
1	Yellow-D-06	200	4	6
1	Yellow-D-07	204	4	7
1	Yellow-D-08	204	4	8
1	Yellow-D-09	197	4	9
1	Yellow-D-10	204	4	10
1	Yellow-D-11	197	4	11
1	Yellow-D-12	197	4	12
1	Yellow-D-13	109	4	13
1	Yellow-D-14	206	4	14
1	Yellow-D-15	199	4	15
1	Yellow-E-01	207	5	1
1	Yellow-E-02	195	5	2
1	Yellow-E-03	195	5	3
1	Yellow-E-04	195	5	4
1	Yellow-E-05	204	5	5
1	Yellow-E-06	197	5	6
1	Yellow-E-07	204	5	7
1	Yellow-E-08	197	5	8
1	Yellow-E-09	197	5	9
1	Yellow-E-10	197	5	10
1	Yellow-E-11	208	5	11
1	Yellow-E-12	109	5	12
1	Yellow-E-13	197	5	13
1	Yellow-E-15	209	5	15
1	Brown-A-01	210	1	1
1	Brown-A-02	211	1	2
1	Brown-A-03	210	1	3
1	Brown-A-04	212	1	4
1	Brown-A-05	213	1	5
1	Brown-A-06	214	1	6
1	Brown-A-07	213	1	7
1	Brown-A-08	213	1	8
1	Brown-A-09	213	1	9
1	Brown-A-10	213	1	10
1	Brown-A-11	214	1	11
1	Brown-A-12	213	1	12
1	Brown-A-13	213	1	13
1	Brown-A-14	214	1	14
1	Brown-A-15	214	1	15
1	Brown-A-16	214	1	16
1	Brown-A-17	214	1	17
1	Brown-A-18	215	1	18
1	Brown-A-19	215	1	19
1	Brown-B-01	212	2	1
1	Brown-B-02	216	2	2
1	Brown-B-03	212	2	3
1	Brown-B-04	211	2	4
1	Brown-B-05	213	2	5
1	Brown-B-06	213	2	6
1	Brown-B-07	213	2	7
1	Brown-B-08	217	2	8
1	Brown-B-09	214	2	9
1	Brown-B-10	213	2	10
1	Brown-B-11	217	2	11
1	Brown-B-12	217	2	12
1	Brown-B-13	214	2	13
1	Brown-B-14	214	2	14
1	Brown-B-15	213	2	15
1	Brown-B-16	213	2	16
1	Brown-B-17	218	2	17
1	Brown-B-18	218	2	18
1	Brown-B-19	215	2	19
1	Brown-C-01	212	3	1
1	Brown-C-02	216	3	2
1	Brown-C-03	212	3	3
1	Brown-C-04	212	3	4
1	Brown-C-05	213	3	5
1	Brown-C-06	213	3	6
1	Brown-C-07	214	3	7
1	Brown-C-08	214	3	8
1	Brown-C-09	214	3	9
1	Brown-C-10	217	3	10
1	Brown-C-11	217	3	11
1	Brown-C-12	217	3	12
1	Brown-C-13	213	3	13
1	Brown-C-14	217	3	14
1	Brown-C-15	214	3	15
1	Brown-C-16	213	3	16
1	Brown-C-17	214	3	17
1	Brown-C-18	214	3	18
1	Brown-C-19	214	3	19
1	Brown-C-20	215	3	20
1	Brown-D-01	212	4	1
1	Brown-D-02	216	4	2
1	Brown-D-03	213	4	3
1	Brown-D-04	214	4	4
1	Brown-D-05	214	4	5
1	Brown-D-06	213	4	6
1	Brown-D-07	213	4	7
1	Brown-D-08	214	4	8
1	Brown-D-09	217	4	9
1	Brown-D-10	217	4	10
1	Brown-D-11	214	4	11
1	Brown-D-12	217	4	12
1	Brown-D-13	217	4	13
1	Brown-D-14	217	4	14
1	Brown-D-15	214	4	15
1	Brown-D-16	218	4	16
1	Brown-D-17	214	4	17
1	Brown-D-18	214	4	18
1	Brown-D-19	217	4	19
1	Brown-D-20	215	4	20
1	Brown-E-01	216	5	1
1	Brown-E-02	216	5	2
1	Brown-E-03	213	5	3
1	Brown-E-04	214	5	4
1	Brown-E-05	213	5	5
1	Brown-E-06	213	5	6
1	Brown-E-07	213	5	7
1	Brown-E-08	213	5	8
1	Brown-E-09	217	5	9
1	Brown-E-10	214	5	10
1	Brown-E-11	217	5	11
1	Brown-E-12	217	5	12
1	Brown-E-13	217	5	13
1	Brown-E-14	217	5	14
1	Brown-E-15	217	5	15
1	Brown-E-16	217	5	16
1	Brown-E-17	217	5	17
1	Brown-E-18	217	5	18
1	Brown-E-19	214	5	19
1	Brown-E-20	217	5	20
1	Brown-E-21	215	5	21
1	Black-A-01	219	1	1
1	Black-A-02	219	1	2
1	Black-A-03	219	1	3
1	Black-A-04	219	1	4
1	Black-A-05	219	1	5
1	Black-A-06	219	1	6
1	Black-A-07	219	1	7
1	Black-A-08	219	1	8
1	Black-A-09	219	1	9
1	Black-A-10	219	1	10
1	Black-A-11	219	1	11
1	Black-A-12	219	1	12
1	Black-A-13	219	1	13
1	Black-A-14	219	1	14
1	Black-A-15	219	1	15
1	Black-A-16	219	1	16
1	Black-A-17	219	1	17
1	Black-A-18	219	1	18
1	Black-A-19	219	1	19
1	Black-A-20	220	1	20
1	Black-A-21	219	1	21
1	Black-A-22	220	1	22
1	Black-A-23	221	1	23
1	Black-B-01	219	2	1
1	Black-B-02	219	2	2
1	Black-B-03	219	2	3
1	Black-B-04	219	2	4
1	Black-B-05	219	2	5
1	Black-B-06	219	2	6
1	Black-B-07	219	2	7
1	Black-B-08	219	2	8
1	Black-B-09	219	2	9
1	Black-B-10	219	2	10
1	Black-B-11	219	2	11
1	Black-B-12	219	2	12
1	Black-B-13	219	2	13
1	Black-B-14	219	2	14
1	Black-B-15	219	2	15
1	Black-B-16	219	2	16
1	Black-B-17	219	2	17
1	Black-B-18	219	2	18
1	Black-B-19	219	2	19
1	Black-B-20	219	2	20
1	Black-B-21	220	2	21
1	Black-B-22	220	2	22
1	Black-B-23	220	2	23
1	Black-C-01	219	3	1
1	Black-C-02	219	3	2
1	Black-C-03	219	3	3
1	Black-C-04	219	3	4
1	Black-C-05	219	3	5
1	Black-C-06	219	3	6
1	Black-C-07	219	3	7
1	Black-C-08	219	3	8
1	Black-C-09	219	3	9
1	Black-C-10	219	3	10
1	Black-C-11	219	3	11
1	Black-C-12	219	3	12
1	Black-C-13	219	3	13
1	Black-C-14	219	3	14
1	Black-C-15	219	3	15
1	Black-C-16	219	3	16
1	Black-C-17	219	3	17
1	Black-C-18	219	3	18
1	Black-C-19	219	3	19
1	Black-C-20	219	3	20
1	Black-C-21	220	3	21
1	Black-C-22	222	3	22
1	Black-D-01	219	4	1
1	Black-D-02	219	4	2
1	Black-D-03	219	4	3
1	Black-D-04	219	4	4
1	Black-D-05	219	4	5
1	Black-D-06	219	4	6
1	Black-D-07	219	4	7
1	Black-D-08	219	4	8
1	Black-D-09	219	4	9
1	Black-D-10	219	4	10
1	Black-D-11	219	4	11
1	Black-D-12	219	4	12
1	Black-D-13	219	4	13
1	Black-D-14	219	4	14
1	Black-D-15	219	4	15
1	Black-D-16	219	4	16
1	Black-D-17	219	4	17
1	Black-D-18	219	4	18
1	Black-D-19	219	4	19
1	Black-D-20	219	4	20
1	Black-D-21	219	4	21
1	Black-D-22	223	4	22
1	Black-E-01	219	5	1
1	Black-E-02	219	5	2
1	Black-E-03	219	5	3
1	Black-E-04	219	5	4
1	Black-E-05	219	5	5
1	Black-E-06	219	5	6
1	Black-E-07	219	5	7
1	Black-E-08	219	5	8
1	Black-E-09	219	5	9
1	Black-E-10	219	5	10
1	Black-E-11	219	5	11
1	Black-E-12	219	5	12
1	Black-E-13	219	5	13
1	Black-E-14	219	5	14
1	Black-E-15	219	5	15
1	Black-E-16	219	5	16
1	Black-E-17	219	5	17
1	Black-E-18	219	5	18
1	Black-E-19	219	5	19
1	Black-E-20	219	5	20
1	Black-E-21	223	5	21

## Sheet: sorted 
Population	Individual	clone		pop
1	Blue-A-01	1
1	Blue-A-02	2
1	Blue-A-03	3
1	Blue-A-04	2
1	Blue-A-05	4
1	Blue-A-06	5
1	Blue-A-07	6
1	Blue-A-08	4
1	Blue-A-09	4
1	Blue-A-10	7
1	Blue-A-11	7
1	Blue-A-12	7
1	Blue-A-13	8
1	Blue-A-14	9
1	Blue-B-01	1
1	Blue-B-02	10
1	Blue-B-03	10
1	Blue-B-04	11
1	Blue-B-05	2
1	Blue-B-06	4
1	Blue-B-07	4
1	Blue-B-08	4
1	Blue-B-09	4
1	Blue-B-10	12
1	Blue-B-11	2
1	Blue-B-12	2
1	Blue-B-13	8
1	Blue-B-14	13
1	Blue-C-01	10
1	Blue-C-02	1
1	Blue-C-03	10
1	Blue-C-04	14
1	Blue-C-05	15
1	Blue-C-06	16
1	Blue-C-07	16
1	Blue-C-08	17
1	Blue-C-09	4
1	Blue-C-10	18
1	Blue-C-11	19
1	Blue-C-12	20
1	Blue-C-13	7
1	Blue-C-14	2
1	Blue-D-01	1
1	Blue-D-02	21
1	Blue-D-03	22
1	Blue-D-04	22
1	Blue-D-05	23
1	Blue-D-06	24
1	Blue-D-07	17
1	Blue-D-08	25
1	Blue-D-09	17
1	Blue-D-10	25
1	Blue-D-11	7
1	Blue-D-12	26
1	Blue-D-13	26
1	Blue-D-14	27
1	Blue-E-01	1
1	Blue-E-02	28
1	Blue-E-03	28
1	Blue-E-04	22
1	Blue-E-05	24
1	Blue-E-06	24
1	Blue-E-07	25
1	Blue-E-08	25
1	Blue-E-09	25
1	Blue-E-10	25
1	Blue-E-11	7
1	Blue-E-12	7
1	Blue-E-13	7
1	Blue-E-14	29
1	Blue-E-15	13
1	Gray-A-01	30
1	Gray-A-02	31
1	Gray-A-03	32
1	Gray-A-04	32
1	Gray-A-05	32
1	Gray-A-06	32
1	Gray-A-07	33
1	Gray-A-08	32
1	Gray-A-09	30
1	Gray-A-10	30
1	Gray-A-11	30
1	Gray-A-12	34
1	Gray-A-13	35
1	Gray-A-14	35
1	Gray-A-15	35
1	Gray-A-16	30
1	Gray-A-17	36
1	Gray-A-18	37
1	Gray-B-01	38
1	Gray-B-02	39
1	Gray-B-03	40
1	Gray-B-04	30
1	Gray-B-05	32
1	Gray-B-06	32
1	Gray-B-07	39
1	Gray-B-08	32
1	Gray-B-09	30
1	Gray-B-10	41
1	Gray-B-11	30
1	Gray-B-12	30
1	Gray-B-13	35
1	Gray-B-14	41
1	Gray-B-15	42
1	Gray-B-16	30
1	Gray-B-17	43
1	Gray-B-18	44
1	Gray-C-01	45
1	Gray-C-02	45
1	Gray-C-03	45
1	Gray-C-04	32
1	Gray-C-05	32
1	Gray-C-06	32
1	Gray-C-07	46
1	Gray-C-08	47
1	Gray-C-09	48
1	Gray-C-10	49
1	Gray-C-11	49
1	Gray-C-12	50
1	Gray-C-13	50
1	Gray-C-14	50
1	Gray-C-15	50
1	Gray-C-16	45
1	Gray-C-17	51
1	Gray-C-18	51
1	Gray-D-01	52
1	Gray-D-02	45
1	Gray-D-03	45
1	Gray-D-04	45
1	Gray-D-05	32
1	Gray-D-06	32
1	Gray-D-07	32
1	Gray-D-08	32
1	Gray-D-09	50
1	Gray-D-10	32
1	Gray-D-11	45
1	Gray-D-12	50
1	Gray-D-13	50
1	Gray-D-14	50
1	Gray-D-15	50
1	Gray-D-16	50
1	Gray-D-17	53
1	Gray-D-18	51
1	Gray-E-01	41
1	Gray-E-02	45
1	Gray-E-03	32
1	Gray-E-04	45
1	Gray-E-05	32
1	Gray-E-06	32
1	Gray-E-07	45
1	Gray-E-08	50
1	Gray-E-09	50
1	Gray-E-10	50
1	Gray-E-11	54
1	Gray-E-12	50
1	Gray-E-13	50
1	Gray-E-14	50
1	Gray-E-15	50
1	Gray-E-16	45
1	Gray-E-17	55
1	Gray-E-18	36
1	Pink-A-01	56
1	Pink-A-02	56
1	Pink-A-03	57
1	Pink-A-04	56
1	Pink-A-05	58
1	Pink-A-06	58
1	Pink-A-07	59
1	Pink-A-08	60
1	Pink-A-09	61
1	Pink-A-10	62
1	Pink-A-11	62
1	Pink-B-01	63
1	Pink-B-02	56
1	Pink-B-03	56
1	Pink-B-04	56
1	Pink-B-05	58
1	Pink-B-06	64
1	Pink-B-07	65
1	Pink-B-08	66
1	Pink-B-09	67
1	Pink-B-10	68
1	Pink-C-01	56
1	Pink-C-02	56
1	Pink-C-03	56
1	Pink-C-04	69
1	Pink-C-05	56
1	Pink-C-06	70
1	Pink-C-07	71
1	Pink-C-08	66
1	Pink-C-09	68
1	Pink-C-10	68
1	Pink-D-01	72
1	Pink-D-02	73
1	Pink-D-03	70
1	Pink-D-04	74
1	Pink-D-05	75
1	Pink-D-06	70
1	Pink-D-07	76
1	Pink-D-08	70
1	Pink-D-09	77
1	Pink-D-10	67
1	Pink-D-11	67
1	Pink-D-12	78
1	Pink-E-01	79
1	Pink-E-02	72
1	Pink-E-03	56
1	Pink-E-04	80
1	Pink-E-05	56
1	Pink-E-06	81
1	Pink-E-07	56
1	Pink-E-08	82
1	Pink-E-09	82
1	Pink-E-10	83
1	Pink-E-11	77
1	Pink-E-12	84
1	Purple-A-01	85
1	Purple-A-02	86
1	Purple-A-03	87
1	Purple-A-04	88
1	Purple-A-05	88
1	Purple-A-06	89
1	Purple-A-07	88
1	Purple-A-08	88
1	Purple-A-09	90
1	Purple-A-10	90
1	Purple-A-11	90
1	Purple-A-12	90
1	Purple-A-13	90
1	Purple-A-14	90
1	Purple-A-15	91
1	Purple-A-16	92
1	Purple-B-01	86
1	Purple-B-02	93
1	Purple-B-03	94
1	Purple-B-04	88
1	Purple-B-05	88
1	Purple-B-06	88
1	Purple-B-07	88
1	Purple-B-08	88
1	Purple-B-09	90
1	Purple-B-10	90
1	Purple-B-11	90
1	Purple-B-12	90
1	Purple-B-13	90
1	Purple-B-14	90
1	Purple-B-15	90
1	Purple-B-16	95
1	Purple-B-17	96
1	Purple-C-01	97
1	Purple-C-02	94
1	Purple-C-03	98
1	Purple-C-04	88
1	Purple-C-05	98
1	Purple-C-06	98
1	Purple-C-07	88
1	Purple-C-08	88
1	Purple-C-09	88
1	Purple-C-10	99
1	Purple-C-11	90
1	Purple-C-12	90
1	Purple-C-13	90
1	Purple-C-14	90
1	Purple-C-15	90
1	Purple-C-16	90
1	Purple-C-17	95
1	Purple-C-18	100
1	Purple-D-01	94
1	Purple-D-02	101
1	Purple-D-03	101
1	Purple-D-04	98
1	Purple-D-05	88
1	Purple-D-06	98
1	Purple-D-07	98
1	Purple-D-08	88
1	Purple-D-09	88
1	Purple-D-10	102
1	Purple-D-11	88
1	Purple-D-12	90
1	Purple-D-13	90
1	Purple-D-14	90
1	Purple-D-15	90
1	Purple-D-16	90
1	Purple-D-17	103
1	Purple-D-18	103
1	Purple-E-01	101
1	Purple-E-02	101
1	Purple-E-03	98
1	Purple-E-04	101
1	Purple-E-05	98
1	Purple-E-06	98
1	Purple-E-07	98
1	Purple-E-08	88
1	Purple-E-09	88
1	Purple-E-10	103
1	Purple-E-11	103
1	Purple-E-12	103
1	Purple-E-13	90
1	Purple-E-14	104
1	Purple-E-15	104
1	Purple-E-16	104
1	Purple-E-17	90
1	Purple-E-18	103
1	Orange-A-01	105
1	Orange-A-02	106
1	Orange-A-03	106
1	Orange-A-04	106
1	Orange-A-05	106
1	Orange-A-06	106
1	Orange-A-07	106
1	Orange-A-08	106
1	Orange-A-09	107
1	Orange-A-10	107
1	Orange-A-11	107
1	Orange-A-12	108
1	Orange-A-13	108
1	Orange-A-14	108
1	Orange-A-15	109
1	Orange-A-16	109
1	Orange-A-17	109
1	Orange-B-01	105
1	Orange-B-02	106
1	Orange-B-03	110
1	Orange-B-04	110
1	Orange-B-05	111
1	Orange-B-06	112
1	Orange-B-07	113
1	Orange-B-08	114
1	Orange-B-09	107
1	Orange-B-10	107
1	Orange-B-11	107
1	Orange-B-12	108
1	Orange-B-13	115
1	Orange-B-14	109
1	Orange-B-15	109
1	Orange-B-16	109
1	Orange-B-17	116
1	Orange-C-01	117
1	Orange-C-02	118
1	Orange-C-03	119
1	Orange-C-04	119
1	Orange-C-05	111
1	Orange-C-06	111
1	Orange-C-07	113
1	Orange-C-08	113
1	Orange-C-09	120
1	Orange-C-10	121
1	Orange-C-11	122
1	Orange-C-12	108
1	Orange-C-13	123
1	Orange-C-14	109
1	Orange-C-15	109
1	Orange-C-16	109
1	Orange-C-17	116
1	Orange-D-01	124
1	Orange-D-02	119
1	Orange-D-03	119
1	Orange-D-04	125
1	Orange-D-05	111
1	Orange-D-06	109
1	Orange-D-07	113
1	Orange-D-08	111
1	Orange-D-09	111
1	Orange-D-10	122
1	Orange-D-11	126
1	Orange-D-12	123
1	Orange-D-13	109
1	Orange-D-14	109
1	Orange-D-15	109
1	Orange-D-16	116
1	Orange-D-17	127
1	Orange-E-01	128
1	Orange-E-02	129
1	Orange-E-03	125
1	Orange-E-04	125
1	Orange-E-05	109
1	Orange-E-06	109
1	Orange-E-07	109
1	Orange-E-08	111
1	Orange-E-09	111
1	Orange-E-10	126
1	Orange-E-11	126
1	Orange-E-12	130
1	Orange-E-13	109
1	Orange-E-14	109
1	Orange-E-15	109
1	Orange-E-16	109
1	Red-A-01	131
1	Red-A-02	132
1	Red-A-03	132
1	Red-A-04	132
1	Red-A-05	133
1	Red-A-06	134
1	Red-A-07	135
1	Red-A-08	136
1	Red-A-09	133
1	Red-A-10	133
1	Red-A-11	136
1	Red-A-12	136
1	Red-A-13	133
1	Red-A-14	133
1	Red-A-15	137
1	Red-A-16	136
1	Red-A-17	137
1	Red-A-18	136
1	Red-A-19	136
1	Red-A-20	138
1	Red-A-21	134
1	Red-A-22	138
1	Red-A-23	138
1	Red-A-24	138
1	Red-A-25	139
1	Red-A-26	139
1	Red-A-27	138
1	Red-A-28	139
1	Red-A-29	139
1	Red-A-30	138
1	Red-A-31	140
1	Red-A-32	140
1	Red-B-01	131
1	Red-B-02	132
1	Red-B-03	133
1	Red-B-04	132
1	Red-B-05	134
1	Red-B-06	133
1	Red-B-07	134
1	Red-B-08	133
1	Red-B-09	136
1	Red-B-10	133
1	Red-B-11	133
1	Red-B-12	136
1	Red-B-13	136
1	Red-B-14	136
1	Red-B-15	136
1	Red-B-16	136
1	Red-B-17	136
1	Red-B-18	139
1	Red-B-19	139
1	Red-B-20	138
1	Red-B-21	139
1	Red-B-22	138
1	Red-B-23	138
1	Red-B-24	139
1	Red-B-25	138
1	Red-B-26	139
1	Red-B-27	139
1	Red-B-28	139
1	Red-B-29	138
1	Red-B-30	138
1	Red-B-31	138
1	Red-B-32	140
1	Red-C-01	131
1	Red-C-02	141
1	Red-C-03	132
1	Red-C-04	132
1	Red-C-05	133
1	Red-C-06	136
1	Red-C-07	136
1	Red-C-08	136
1	Red-C-09	136
1	Red-C-10	136
1	Red-C-11	142
1	Red-C-12	136
1	Red-C-13	136
1	Red-C-14	136
1	Red-C-15	137
1	Red-C-16	137
1	Red-C-17	137
1	Red-C-18	139
1	Red-C-19	139
1	Red-C-20	143
1	Red-C-21	139
1	Red-C-22	139
1	Red-C-23	144
1	Red-C-24	139
1	Red-C-25	139
1	Red-C-26	138
1	Red-C-27	139
1	Red-C-28	139
1	Red-C-29	139
1	Red-C-30	139
1	Red-C-31	138
1	Red-C-32	140
1	Red-D-01	131
1	Red-D-02	132
1	Red-D-03	133
1	Red-D-04	133
1	Red-D-05	136
1	Red-D-06	136
1	Red-D-07	136
1	Red-D-08	136
1	Red-D-09	145
1	Red-D-10	136
1	Red-D-11	146
1	Red-D-12	136
1	Red-D-13	136
1	Red-D-14	136
1	Red-D-15	136
1	Red-D-16	136
1	Red-D-17	139
1	Red-D-18	146
1	Red-D-19	139
1	Red-D-20	139
1	Red-D-21	139
1	Red-D-22	139
1	Red-D-23	139
1	Red-D-24	139
1	Red-D-25	139
1	Red-D-26	139
1	Red-D-27	139
1	Red-D-28	139
1	Red-D-29	139
1	Red-D-30	139
1	Red-D-31	139
1	Red-D-32	140
1	Red-E-01	147
1	Red-E-02	148
1	Red-E-03	134
1	Red-E-04	133
1	Red-E-05	146
1	Red-E-06	146
1	Red-E-07	136
1	Red-E-08	136
1	Red-E-09	146
1	Red-E-10	146
1	Red-E-11	136
1	Red-E-12	136
1	Red-E-13	136
1	Red-E-14	136
1	Red-E-15	146
1	Red-E-16	139
1	Red-E-17	146
1	Red-E-18	133
1	Red-E-19	146
1	Red-E-20	139
1	Red-E-21	139
1	Red-E-22	139
1	Red-E-23	139
1	Red-E-24	139
1	Red-E-25	139
1	Red-E-26	149
1	Red-E-27	139
1	Red-E-28	139
1	Red-E-29	139
1	Red-E-30	139
1	Red-E-31	139
1	Red-E-32	140
1	Green-A-01	150
1	Green-A-02	151
1	Green-A-03	152
1	Green-A-04	153
1	Green-A-05	154
1	Green-A-06	155
1	Green-A-07	156
1	Green-A-08	155
1	Green-A-09	157
1	Green-A-10	155
1	Green-A-11	158
1	Green-A-12	159
1	Green-A-13	160
1	Green-A-14	161
1	Green-A-15	161
1	Green-A-16	161
1	Green-A-17	162
1	Green-A-18	163
1	Green-A-19	164
1	Green-A-20	164
1	Green-A-21	165
1	Green-B-01	166
1	Green-B-02	167
1	Green-B-03	168
1	Green-B-04	169
1	Green-B-05	154
1	Green-B-06	154
1	Green-B-07	170
1	Green-B-08	171
1	Green-B-09	170
1	Green-B-10	158
1	Green-B-11	172
1	Green-B-12	158
1	Green-B-13	173
1	Green-B-14	174
1	Green-B-15	173
1	Green-B-16	175
1	Green-B-17	164
1	Green-B-18	164
1	Green-B-19	164
1	Green-B-20	165
1	Green-B-21	165
1	Green-C-01	176
1	Green-C-02	177
1	Green-C-03	178
1	Green-C-04	154
1	Green-C-05	179
1	Green-C-06	179
1	Green-C-07	179
1	Green-C-08	155
1	Green-C-09	155
1	Green-C-10	180
1	Green-C-11	181
1	Green-C-12	182
1	Green-C-13	183
1	Green-C-14	173
1	Green-C-15	173
1	Green-C-16	184
1	Green-C-17	184
1	Green-C-18	184
1	Green-C-19	165
1	Green-C-20	164
1	Green-C-21	165
1	Green-D-01	185
1	Green-D-02	186
1	Green-D-03	178
1	Green-D-04	179
1	Green-D-05	187
1	Green-D-06	179
1	Green-D-07	170
1	Green-D-08	170
1	Green-D-09	155
1	Green-D-10	188
1	Green-D-11	182
1	Green-D-12	155
1	Green-D-13	182
1	Green-D-14	189
1	Green-D-15	162
1	Green-D-16	164
1	Green-D-17	184
1	Green-D-18	164
1	Green-D-19	184
1	Green-D-20	165
1	Green-D-21	165
1	Green-E-01	177
1	Green-E-02	190
1	Green-E-03	190
1	Green-E-04	190
1	Green-E-05	155
1	Green-E-06	155
1	Green-E-07	191
1	Green-E-08	155
1	Green-E-09	155
1	Green-E-10	155
1	Green-E-11	182
1	Green-E-12	192
1	Green-E-13	155
1	Green-E-14	189
1	Green-E-15	184
1	Green-E-16	184
1	Green-E-17	184
1	Green-E-19	193
1	Green-E-20	184
1	Green-E-21	194
1	Yellow-A-01	195
1	Yellow-A-02	195
1	Yellow-A-03	195
1	Yellow-A-04	195
1	Yellow-A-05	195
1	Yellow-A-06	195
1	Yellow-A-07	196
1	Yellow-A-08	196
1	Yellow-A-09	197
1	Yellow-A-10	197
1	Yellow-A-11	198
1	Yellow-A-12	198
1	Yellow-A-13	109
1	Yellow-A-14	197
1	Yellow-A-15	199
1	Yellow-B-01	195
1	Yellow-B-02	195
1	Yellow-B-03	195
1	Yellow-B-04	195
1	Yellow-B-05	195
1	Yellow-B-06	195
1	Yellow-B-07	200
1	Yellow-B-08	196
1	Yellow-B-09	196
1	Yellow-B-10	197
1	Yellow-B-11	109
1	Yellow-B-12	198
1	Yellow-B-13	201
1	Yellow-B-14	109
1	Yellow-B-15	202
1	Yellow-C-01	203
1	Yellow-C-02	195
1	Yellow-C-03	195
1	Yellow-C-04	195
1	Yellow-C-05	195
1	Yellow-C-06	200
1	Yellow-C-07	200
1	Yellow-C-08	200
1	Yellow-C-09	197
1	Yellow-C-10	204
1	Yellow-C-11	197
1	Yellow-C-12	197
1	Yellow-C-13	197
1	Yellow-C-14	197
1	Yellow-C-15	199
1	Yellow-D-01	205
1	Yellow-D-02	195
1	Yellow-D-03	195
1	Yellow-D-04	195
1	Yellow-D-05	195
1	Yellow-D-06	200
1	Yellow-D-07	204
1	Yellow-D-08	204
1	Yellow-D-09	197
1	Yellow-D-10	204
1	Yellow-D-11	197
1	Yellow-D-12	197
1	Yellow-D-13	109
1	Yellow-D-14	206
1	Yellow-D-15	199
1	Yellow-E-01	207
1	Yellow-E-02	195
1	Yellow-E-03	195
1	Yellow-E-04	195
1	Yellow-E-05	204
1	Yellow-E-06	197
1	Yellow-E-07	204
1	Yellow-E-08	197
1	Yellow-E-09	197
1	Yellow-E-10	197
1	Yellow-E-11	208
1	Yellow-E-12	109
1	Yellow-E-13	197
1	Yellow-E-15	209
1	Brown-A-01	210
1	Brown-A-02	211
1	Brown-A-03	210
1	Brown-A-04	212
1	Brown-A-05	213
1	Brown-A-06	214
1	Brown-A-07	213
1	Brown-A-08	213
1	Brown-A-09	213
1	Brown-A-10	213
1	Brown-A-11	214
1	Brown-A-12	213
1	Brown-A-13	213
1	Brown-A-14	214
1	Brown-A-15	214
1	Brown-A-16	214
1	Brown-A-17	214
1	Brown-A-18	215
1	Brown-A-19	215
1	Brown-B-01	212
1	Brown-B-02	216
1	Brown-B-03	212
1	Brown-B-04	211
1	Brown-B-05	213
1	Brown-B-06	213
1	Brown-B-07	213
1	Brown-B-08	217
1	Brown-B-09	214
1	Brown-B-10	213
1	Brown-B-11	217
1	Brown-B-12	217
1	Brown-B-13	214
1	Brown-B-14	214
1	Brown-B-15	213
1	Brown-B-16	213
1	Brown-B-17	218
1	Brown-B-18	218
1	Brown-B-19	215
1	Brown-C-01	212
1	Brown-C-02	216
1	Brown-C-03	212
1	Brown-C-04	212
1	Brown-C-05	213
1	Brown-C-06	213
1	Brown-C-07	214
1	Brown-C-08	214
1	Brown-C-09	214
1	Brown-C-10	217
1	Brown-C-11	217
1	Brown-C-12	217
1	Brown-C-13	213
1	Brown-C-14	217
1	Brown-C-15	214
1	Brown-C-16	213
1	Brown-C-17	214
1	Brown-C-18	214
1	Brown-C-19	214
1	Brown-C-20	215
1	Brown-D-01	212
1	Brown-D-02	216
1	Brown-D-03	213
1	Brown-D-04	214
1	Brown-D-05	214
1	Brown-D-06	213
1	Brown-D-07	213
1	Brown-D-08	214
1	Brown-D-09	217
1	Brown-D-10	217
1	Brown-D-11	214
1	Brown-D-12	217
1	Brown-D-13	217
1	Brown-D-14	217
1	Brown-D-15	214
1	Brown-D-16	218
1	Brown-D-17	214
1	Brown-D-18	214
1	Brown-D-19	217
1	Brown-D-20	215
1	Brown-E-01	216
1	Brown-E-02	216
1	Brown-E-03	213
1	Brown-E-04	214
1	Brown-E-05	213
1	Brown-E-06	213
1	Brown-E-07	213
1	Brown-E-08	213
1	Brown-E-09	217
1	Brown-E-10	214
1	Brown-E-11	217
1	Brown-E-12	217
1	Brown-E-13	217
1	Brown-E-14	217
1	Brown-E-15	217
1	Brown-E-16	217
1	Brown-E-17	217
1	Brown-E-18	217
1	Brown-E-19	214
1	Brown-E-20	217
1	Brown-E-21	215
1	Black-A-01	219
1	Black-A-02	219
1	Black-A-03	219
1	Black-A-04	219
1	Black-A-05	219
1	Black-A-06	219
1	Black-A-07	219
1	Black-A-08	219
1	Black-A-09	219
1	Black-A-10	219
1	Black-A-11	219
1	Black-A-12	219
1	Black-A-13	219
1	Black-A-14	219
1	Black-A-15	219
1	Black-A-16	219
1	Black-A-17	219
1	Black-A-18	219
1	Black-A-19	219
1	Black-A-20	220
1	Black-A-21	219
1	Black-A-22	220
1	Black-A-23	221
1	Black-B-01	219
1	Black-B-02	219
1	Black-B-03	219
1	Black-B-04	219
1	Black-B-05	219
1	Black-B-06	219
1	Black-B-07	219
1	Black-B-08	219
1	Black-B-09	219
1	Black-B-10	219
1	Black-B-11	219
1	Black-B-12	219
1	Black-B-13	219
1	Black-B-14	219
1	Black-B-15	219
1	Black-B-16	219
1	Black-B-17	219
1	Black-B-18	219
1	Black-B-19	219
1	Black-B-20	219
1	Black-B-21	220
1	Black-B-22	220
1	Black-B-23	220
1	Black-C-01	219
1	Black-C-02	219
1	Black-C-03	219
1	Black-C-04	219
1	Black-C-05	219
1	Black-C-06	219
1	Black-C-07	219
1	Black-C-08	219
1	Black-C-09	219
1	Black-C-10	219
1	Black-C-11	219
1	Black-C-12	219
1	Black-C-13	219
1	Black-C-14	219
1	Black-C-15	219
1	Black-C-16	219
1	Black-C-17	219
1	Black-C-18	219
1	Black-C-19	219
1	Black-C-20	219
1	Black-C-21	220
1	Black-C-22	222
1	Black-D-01	219
1	Black-D-02	219
1	Black-D-03	219
1	Black-D-04	219
1	Black-D-05	219
1	Black-D-06	219
1	Black-D-07	219
1	Black-D-08	219
1	Black-D-09	219
1	Black-D-10	219
1	Black-D-11	219
1	Black-D-12	219
1	Black-D-13	219
1	Black-D-14	219
1	Black-D-15	219
1	Black-D-16	219
1	Black-D-17	219
1	Black-D-18	219
1	Black-D-19	219
1	Black-D-20	219
1	Black-D-21	219
1	Black-D-22	223
1	Black-E-01	219
1	Black-E-02	219
1	Black-E-03	219
1	Black-E-04	219
1	Black-E-05	219
1	Black-E-06	219
1	Black-E-07	219
1	Black-E-08	219
1	Black-E-09	219
1	Black-E-10	219
1	Black-E-11	219
1	Black-E-12	219
1	Black-E-13	219
1	Black-E-14	219
1	Black-E-15	219
1	Black-E-16	219
1	Black-E-17	219
1	Black-E-18	219
1	Black-E-19	219
1	Black-E-20	219
1	Black-E-21	223
