# Supplementary material for: Mating portfolio and neutral mechanisms are primary causes of genet-ramet frequencies and spatial distributions in smooth cordgrass (Spartina alterniflora) along salt marsh tidal gradients
Source: Front Genet. 2026 May 1;17:1810782. doi: 10.3389/fgene.2026.1810782 (PMC13175536; doi:10.3389/fgene.2026.1810782)
Supplement: Supplementary file 2 [file DataSheet1.zip › genotype data/SALT_transect_all_genotypes.gdv]

SALT transect genotypes
935	10	10	2	3
Blue
Gray
Pink
Purple
Orange
Red
Green
Yellow
Brown
Black
Population	Clone	Individual	loc-S05	loc-S23	loc-S19	loc-S20	loc-S26	loc-S34	loc-S021	loc-S07	loc-S09	loc-S16	
1	2	Blue-A-01	212212	264276	327335	172172	268276	366366	201201	285297	278286	379381
1	3	Blue-A-02	204212	276276	327333	172172	262276	366366	189189	281297	278298	373379
1	4	Blue-A-03	204204	246272	327335	172172	276276	366374	199199	297297	286300	379381
1	3	Blue-A-04	204212	276276	327333	172172	262276	366366	189189	281297	278298	373379
1	5	Blue-A-05	204228	246246	327333	172178	276278	366366	195195	281283	298298	373381
1	6	Blue-A-06	212212	246272	327329	172176	262276	366366	199199	281281	286298	373381
1	7	Blue-A-07	212212	246272	329333	168172	270278	370374	197197	283283	276300	379381
1	5	Blue-A-08	204228	246246	327333	172178	276278	366366	195195	281283	298298	373381
1	5	Blue-A-09	204228	248248	327333	172178	276278	366366	195195	281283	298298	373381
1	8	Blue-A-10	196200	248250	335335	168178	268276	366374	189193	275275	274300	373377
1	8	Blue-A-11	196200	248250	335335	168178	268276	366374	189193	275275	274300	373377
1	8	Blue-A-12	196200	248250	335335	168178	268276	366374	189193	275275	274300	373377
1	9	Blue-A-13	196204	248280	335335	172178	262268	366370	000000	000000	000000	000000
1	10	Blue-A-14	194216	248250	333333	168178	274276	366366	191191	275285	274280	373381
1	2	Blue-B-01	212212	264276	327335	172172	268276	366366	201201	285297	278286	379381
1	11	Blue-B-02	228228	250250	333333	176178	278284	366370	189191	000000	286298	381381
1	11	Blue-B-03	228228	250250	333333	176178	278284	366370	189191	000000	286298	381381
1	12	Blue-B-04	212212	276276	327335	172176	276276	366374	201201	281291	274278	373381
1	3	Blue-B-05	204212	276276	327333	172172	262276	366366	189189	281297	278298	373379
1	5	Blue-B-06	204228	246246	327333	172178	276278	366366	195195	281283	298300	373381
1	5	Blue-B-07	204228	246246	327333	172178	276278	366366	195195	281283	298300	373381
1	5	Blue-B-08	204228	246246	327333	172178	276278	366366	195195	281283	298300	373381
1	5	Blue-B-09	204228	246246	327333	172178	276278	366366	195195	281283	298300	373381
1	13	Blue-B-10	202212	250250	333333	172172	270276	366366	195195	281285	278298	379383
1	3	Blue-B-11	204212	276276	327333	172172	262276	366366	189189	281299	278298	373379
1	3	Blue-B-12	204212	276276	327333	172172	262276	366366	189189	281299	278298	373379
1	9	Blue-B-13	196204	248280	335335	172178	262268	366366	191193	275285	284296	377377
1	14	Blue-B-14	200200	246268	329335	176178	262270	366370	197211	293293	278298	373385
1	11	Blue-C-01	228228	250250	333333	176178	278284	366370	189191	000000	286298	381381
1	2	Blue-C-02	212212	264276	327335	172172	268276	366366	201201	285297	278286	379381
1	11	Blue-C-03	228228	250250	333333	176178	278284	366370	189191	000000	286298	381381
1	15	Blue-C-04	196204	282282	331335	172176	262278	366366	191203	295295	292300	373373
1	16	Blue-C-05	212228	250276	327333	172172	276278	366366	195195	283297	298300	373377
1	17	Blue-C-06	200212	242246	327327	172172	268276	366366	201201	297297	278294	373377
1	17	Blue-C-07	200212	242246	327327	172172	268276	366366	201201	297297	278294	373377
1	18	Blue-C-08	196212	250282	329335	168176	268268	370374	191193	275295	296300	373383
1	5	Blue-C-09	204228	000000	327333	172178	276276	366366	193193	281283	298300	373381
1	19	Blue-C-10	196216	248250	335335	168178	268276	366374	189193	275275	274300	373377
1	20	Blue-C-11	200208	276276	329329	164164	262276	366366	183183	281301	278298	373379
1	21	Blue-C-12	204212	276276	327327	172172	262276	366366	189189	281281	278298	373379
1	8	Blue-C-13	196196	248250	000000	168178	268276	374374	189193	275275	274300	373377
1	3	Blue-C-14	204212	276276	327333	172172	262276	366366	189189	281299	278298	373379
1	2	Blue-D-01	212212	264276	327335	172172	268276	366366	201201	285297	278286	379381
1	22	Blue-D-02	212212	264276	333335	172176	262268	366366	199199	281281	286298	373381
1	23	Blue-D-03	188190	252252	325335	174178	268270	366374	197201	293293	282298	369383
1	23	Blue-D-04	188190	252252	325335	174178	268270	366374	197201	293293	282298	369383
1	24	Blue-D-05	190228	250250	327333	172178	278290	366366	195195	283283	286300	377381
1	25	Blue-D-06	228228	250250	327333	172178	278290	366366	195195	283283	286300	377381
1	18	Blue-D-07	196212	250282	000000	168176	268268	370374	191193	275295	296300	373383
1	26	Blue-D-08	206228	296296	333333	176178	280280	366374	000000	285299	286300	381383
1	18	Blue-D-09	196212	250282	329335	168176	268268	370374	191191	275295	296300	373383
1	26	Blue-D-10	206228	296296	333333	176178	280280	366374	189191	285299	286300	381383
1	8	Blue-D-11	196196	248250	335335	168178	268276	364374	189193	275275	274300	373377
1	27	Blue-D-12	218218	250250	327333	172184	276280	366374	209211	285285	274296	377385
1	27	Blue-D-13	218218	250250	327333	172184	276280	366374	211211	285285	274296	377385
1	28	Blue-D-14	194194	264264	329329	168172	268270	366374	201209	285285	274286	377381
1	2	Blue-E-01	212212	264276	327335	172172	268276	366366	201201	285297	278286	379381
1	29	Blue-E-02	212212	262262	333335	172172	262268	366366	201201	281285	290298	379381
1	29	Blue-E-03	212212	262262	333335	172172	262268	366366	201201	281285	290298	379381
1	23	Blue-E-04	188190	252252	325335	174178	268270	366374	197201	293293	282298	369383
1	25	Blue-E-05	228228	250250	327333	172178	278290	366366	195195	283283	286300	377381
1	25	Blue-E-06	228228	250250	327333	172178	278290	366366	195195	283283	286300	377381
1	26	Blue-E-07	206228	296296	333335	176178	278280	366374	189191	285299	286300	381383
1	26	Blue-E-08	206228	296296	333335	176178	278280	366374	189191	285299	286300	381383
1	26	Blue-E-09	206228	296296	333335	176178	278280	366374	189191	285299	286300	381383
1	26	Blue-E-10	206228	296296	333335	176178	278280	366374	189191	285299	286300	381383
1	8	Blue-E-11	196196	248250	335335	168178	268276	366374	189193	275275	274300	373377
1	8	Blue-E-12	196196	248250	335335	168178	268276	366374	189193	275275	274300	373377
1	8	Blue-E-13	196196	248250	335335	168178	268276	366374	189193	275275	274300	373377
1	30	Blue-E-14	200200	252252	325335	176178	262280	366366	197197	285293	290296	377381
1	14	Blue-E-15	200200	246268	329335	176178	262270	366370	197211	293293	278298	373385
2	31	Gray-A-01	190202	250250	333335	168178	262278	366374	191193	287287	278280	373377
2	32	Gray-A-02	214214	250262	325325	176178	270280	366370	199199	295299	270288	371371
2	33	Gray-A-03	214214	262262	337337	176178	262280	366370	197197	293295	278288	385385
2	33	Gray-A-04	214214	262262	337337	176178	262280	366370	197197	293295	278288	385385
2	33	Gray-A-05	214214	262262	337337	176178	262280	366370	197197	293295	278288	385385
2	33	Gray-A-06	214214	262262	337337	176178	262280	366370	197197	293295	278288	385385
2	34	Gray-A-07	214214	262262	337337	176178	262282	366370	197197	293295	282282	385385
2	33	Gray-A-08	214214	262262	337337	176178	262280	366370	197197	293295	278288	385385
2	31	Gray-A-09	190202	250250	333335	168178	262278	366374	191193	287287	278278	373377
2	31	Gray-A-10	190202	250250	333335	168178	262278	366370	191193	287287	278278	373377
2	31	Gray-A-11	190202	250250	333335	168178	262278	366370	191193	287287	278280	373377
2	35	Gray-A-12	210210	262262	335335	168178	278280	366366	189191	279279	278292	377377
2	36	Gray-A-13	214214	262262	329337	176176	262280	370370	197197	285295	278286	381381
2	36	Gray-A-14	214214	262262	329337	176176	262280	370370	197197	285295	278286	381381
2	36	Gray-A-15	214214	262262	329337	176176	262280	370370	197197	285295	278286	381381
2	31	Gray-A-16	190202	250250	333335	168178	262278	366374	191193	287287	278280	373377
2	37	Gray-A-17	204204	252260	333335	172178	262288	366370	199199	283295	268298	377381
2	38	Gray-A-18	196196	250252	333333	168172	262278	366370	199199	287297	278298	373377
2	39	Gray-B-01	192194	250250	333335	168178	262278	366374	191193	287287	278280	373377
2	40	Gray-B-02	218218	250250	325325	168178	262268	366366	203203	275291	278278	373377
2	41	Gray-B-03	182196	250250	335337	156168	262280	366374	183187	289289	280282	373377
2	31	Gray-B-04	190202	250250	333335	168178	262278	366374	191193	287287	278280	373377
2	33	Gray-B-05	214214	262262	337337	176178	262280	366370	197197	293295	278288	385385
2	33	Gray-B-06	214214	262262	337337	176178	262280	366370	197197	293295	278288	385385
2	40	Gray-B-07	218218	250250	325325	168178	262268	366366	203203	275291	278278	373377
2	33	Gray-B-08	214214	262262	337337	176178	262280	366370	197197	293295	278288	385385
2	31	Gray-B-09	190202	250250	333335	168178	262278	366374	191193	287287	278280	373377
2	42	Gray-B-10	210214	262262	333333	176178	274280	366370	191193	285285	286292	377377
2	31	Gray-B-11	190202	250250	335335	168178	262278	366374	191193	287287	278280	373377
2	31	Gray-B-12	190202	250250	333335	168178	262278	366374	191193	287287	278280	373377
2	36	Gray-B-13	214214	262262	329337	176176	262280	370370	197197	285295	278278	381381
2	42	Gray-B-14	210214	262262	333333	176178	274280	366370	189191	285285	286292	377377
2	43	Gray-B-15	196196	262262	337337	174178	280280	366366	189189	293293	278288	377385
2	31	Gray-B-16	190202	250250	333335	168178	262278	366374	191193	287287	278280	373377
2	44	Gray-B-17	186192	248248	333333	168178	272276	366378	189193	283283	272272	377385
2	45	Gray-B-18	204204	250262	335335	172174	278280	366366	189189	287293	278298	377385
2	46	Gray-C-01	214214	250250	333335	168178	262278	366370	191193	287287	278280	371377
2	46	Gray-C-02	214214	250250	333335	168178	262278	366374	191193	287295	278280	371377
2	46	Gray-C-03	214214	250250	333335	168178	262278	366374	191193	287295	278280	371377
2	33	Gray-C-04	214214	260260	337337	176178	262280	366370	197197	293295	278288	385385
2	33	Gray-C-05	214214	260260	337337	176178	262280	366370	197197	293295	278288	385385
2	33	Gray-C-06	214214	260260	337337	176178	262280	366370	197197	293295	278288	385385
2	47	Gray-C-07	214218	250250	325337	168178	262268	366370	203203	275295	278278	373377
2	48	Gray-C-08	206214	248276	337337	172176	268280	366370	195195	285295	276292	383383
2	49	Gray-C-09	214214	250262	337337	168178	262278	366370	197197	287295	278278	373377
2	50	Gray-C-10	214214	250262	333335	168178	262278	366374	197197	287295	278280	373377
2	50	Gray-C-11	214214	250262	333335	168178	262278	366374	197197	287295	278280	373377
2	51	Gray-C-12	210214	268276	337337	176176	268280	366366	189195	285297	268292	367367
2	51	Gray-C-13	210214	268276	337337	176176	268280	366370	189197	285297	268292	367367
2	51	Gray-C-14	210214	268276	337337	176176	268280	366366	189189	285297	268292	367367
2	51	Gray-C-15	210214	268276	337337	176176	268280	366366	189189	285297	268292	367367
2	46	Gray-C-16	214214	250250	333335	168178	262278	366370	191193	287287	278280	373377
2	52	Gray-C-17	204204	250262	335337	172174	278280	366366	189189	293295	278298	377385
2	52	Gray-C-18	204204	250262	335337	172174	278280	366366	189189	293295	278298	377385
2	53	Gray-D-01	214214	250268	333335	168178	262278	366374	189197	287295	278280	373377
2	46	Gray-D-02	214214	250250	333335	168178	262278	366374	191193	287295	278280	373377
2	46	Gray-D-03	214214	250250	333335	168178	262278	366374	191193	287295	278280	373377
2	46	Gray-D-04	214214	250250	333335	168178	262278	366374	191193	287293	278280	373377
2	33	Gray-D-05	214214	262262	337337	176178	262280	366370	197197	293295	278288	385385
2	33	Gray-D-06	214214	262262	337337	176178	262280	366370	197197	293295	278288	385385
2	33	Gray-D-07	214214	262262	337337	176178	262280	366370	197197	293295	278288	385385
2	33	Gray-D-08	214214	262262	337337	176178	262280	366370	197197	293295	278288	385385
2	51	Gray-D-09	210214	268276	337337	176176	268280	366366	189205	285297	268292	367367
2	33	Gray-D-10	214214	262262	337337	176178	262280	366370	197197	293295	278288	385385
2	46	Gray-D-11	214214	250250	337337	168178	262278	366374	191193	287293	278280	373377
2	51	Gray-D-12	210214	268276	337337	176176	268280	366366	189197	285297	268292	367367
2	51	Gray-D-13	210214	268276	337337	176176	268280	366366	189197	285297	268292	367367
2	51	Gray-D-14	210214	268276	337337	176176	268280	366366	189189	285297	268292	367367
2	51	Gray-D-15	210214	268276	337337	176176	268280	366366	189205	285297	268292	367367
2	51	Gray-D-16	214214	268276	337337	176176	268280	366366	189197	285293	268292	367367
2	54	Gray-D-17	214214	250262	333335	168178	262278	366370	191193	287293	278280	373377
2	52	Gray-D-18	204204	250262	335337	172174	278280	366366	189189	293295	278298	377385
2	42	Gray-E-01	210214	262262	337337	176178	274280	366370	189191	285285	286292	377377
2	46	Gray-E-02	214214	250250	333335	168178	262278	366370	191193	287287	278280	373377
2	33	Gray-E-03	214214	262262	337337	176178	262280	366370	197197	293295	278288	385385
2	46	Gray-E-04	214214	250250	333335	168178	262278	366370	191193	287287	278280	373377
2	33	Gray-E-05	214214	262262	337337	176178	262280	366370	197197	293295	278288	385385
2	33	Gray-E-06	214214	262262	337337	176178	262280	366370	197197	293295	278288	385385
2	46	Gray-E-07	214214	250250	333335	168178	262278	366370	191193	287287	278280	373377
2	51	Gray-E-08	210214	268276	337337	176176	268280	366366	189205	285297	268292	367367
2	51	Gray-E-09	210214	268276	337337	176176	268280	366366	189205	285297	268292	367367
2	51	Gray-E-10	210214	268276	337337	176176	268280	366366	189205	285297	268292	367367
2	55	Gray-E-11	196214	262262	337337	174178	280280	366366	189189	293293	278288	377385
2	51	Gray-E-12	210214	268276	337337	176176	268280	366366	189205	285297	268292	367367
2	51	Gray-E-13	210214	268276	337337	176176	268280	366366	189205	285297	268292	367367
2	51	Gray-E-14	210214	268276	337337	176176	268280	366366	189205	285297	268292	367367
2	51	Gray-E-15	210214	268276	337337	176176	268280	366366	189205	285297	268292	367367
2	46	Gray-E-16	214214	250250	333335	168178	262278	366374	191193	287287	278280	373377
2	56	Gray-E-17	206206	246262	333333	174178	280280	366374	189191	293295	286288	373377
2	37	Gray-E-18	204204	252260	333335	172178	262288	366370	199199	283295	268298	377381
3	57	Pink-A-01	204220	280280	335335	174176	270280	366366	191195	283303	284294	373385
3	57	Pink-A-02	194204	280280	335335	174176	270280	366366	191195	283303	284294	373385
3	58	Pink-A-03	196196	274274	335335	176178	268270	366370	203203	285307	292298	373385
3	57	Pink-A-04	196200	278278	335335	174176	270280	366366	191195	283303	284294	373385
3	59	Pink-A-05	188192	268280	333333	168172	270280	366366	197197	285285	276280	373385
3	59	Pink-A-06	188192	266280	333333	168172	270280	366366	197197	285285	276280	373385
3	60	Pink-A-07	188196	276276	333333	168172	262276	366370	189191	285285	286298	381385
3	61	Pink-A-08	196212	276276	327339	172176	274282	366366	191203	283283	278290	369381
3	62	Pink-A-09	196212	276276	329343	172176	274282	374374	191203	283283	278290	377391
3	63	Pink-A-10	200212	268272	333335	172180	272290	366370	189195	275285	280284	371371
3	63	Pink-A-11	200212	268272	333335	172180	272290	366370	189195	275285	280284	371371
3	64	Pink-B-01	196220	270270	335335	178178	270270	366366	191193	283285	294298	373379
3	57	Pink-B-02	214214	280280	335335	174176	270280	366366	191195	283303	284294	373385
3	57	Pink-B-03	194194	278278	335335	174176	270280	366366	191195	283303	284294	373385
3	57	Pink-B-04	000000	280280	335335	174176	270280	366366	191195	283303	284294	373385
3	59	Pink-B-05	188192	266280	333333	168172	270280	000000	197197	285285	276280	373385
3	65	Pink-B-06	204204	268268	333333	178178	264268	370370	209209	000000	286302	383385
3	66	Pink-B-07	222222	278278	325335	172178	264268	370370	197197	283285	284298	377381
3	67	Pink-B-08	196196	250250	333333	172178	262264	366370	195195	287297	284298	377385
3	68	Pink-B-09	198198	272286	329335	168174	262276	366370	189191	305305	278292	373381
3	69	Pink-B-10	194194	276276	325325	178178	266276	364370	195197	283283	272286	375383
3	57	Pink-C-01	212214	280280	335335	174176	270280	366366	191195	283303	284294	373385
3	57	Pink-C-02	212214	280280	335335	174176	270280	366366	191195	283303	284294	373385
3	57	Pink-C-03	000000	280282	335335	174176	270280	366366	191195	283303	284294	373385
3	70	Pink-C-04	206206	250250	333339	172172	262274	370370	211211	283283	278284	383385
3	57	Pink-C-05	000000	278280	335335	174176	270280	366366	191195	283303	284294	373385
3	71	Pink-C-06	196222	246250	327335	172174	262284	366370	201201	295295	276284	373377
3	72	Pink-C-07	196204	246246	327329	172174	262280	364366	189189	285287	284284	373385
3	67	Pink-C-08	196196	250250	333333	172178	262264	366370	195195	287297	284298	377385
3	69	Pink-C-09	194194	276276	325325	178178	266276	364370	195197	283283	272286	375383
3	69	Pink-C-10	194194	276276	325325	178178	266276	364370	195197	283283	272286	375383
3	73	Pink-D-01	222222	282292	335335	172178	268274	370378	199201	281283	276302	381385
3	74	Pink-D-02	196196	280280	339339	174176	270280	374374	189193	283305	284294	381395
3	71	Pink-D-03	196222	246250	327335	172174	262284	366370	201201	295295	276284	373377
3	75	Pink-D-04	196196	280280	335335	174176	270280	366366	191195	283303	294294	373385
3	76	Pink-D-05	196222	250278	327327	172178	264268	366370	201201	285297	284298	377377
3	71	Pink-D-06	196222	246250	327335	172174	262284	366370	201201	295295	276284	373377
3	77	Pink-D-07	196196	250278	327341	172178	264268	366370	191203	285299	284298	377377
3	71	Pink-D-08	196222	246250	327335	172174	262284	366370	201201	295295	276284	373377
3	78	Pink-D-09	196206	278278	325335	172176	274280	366370	201205	285285	268284	373385
3	68	Pink-D-10	198198	272286	329335	168174	262276	366370	189191	305305	278292	373381
3	68	Pink-D-11	198198	272286	329335	168174	262276	366370	189191	305305	278292	373381
3	79	Pink-D-12	194212	250276	333335	170178	262264	366366	201201	275275	278298	381385
3	80	Pink-E-01	222222	282292	335335	172178	268274	370378	199201	281283	276276	381385
3	73	Pink-E-02	222222	282292	335335	172178	268274	370378	199201	281283	276302	381385
3	57	Pink-E-03	222222	280280	335335	174176	270280	366366	191195	283303	284294	373385
3	81	Pink-E-04	196196	280280	327329	172174	274280	370370	191193	293303	276294	385385
3	57	Pink-E-05	000000	280280	335335	174176	270280	366366	191195	283303	284294	373385
3	82	Pink-E-06	196196	250278	327327	172178	264268	366370	191191	000000	284298	377377
3	57	Pink-E-07	194204	280280	335335	174176	270280	366366	191195	283303	284294	373385
3	83	Pink-E-08	196196	246250	339339	172174	262262	366366	189193	285293	276284	369385
3	83	Pink-E-09	196196	246250	339339	172174	262262	366366	189193	000000	276284	369385
3	84	Pink-E-10	196196	256250	339339	172174	262262	366366	195195	000000	276284	369385
3	78	Pink-E-11	196206	278278	325335	172176	274280	366370	201205	285285	268284	373385
3	85	Pink-E-12	194194	250280	335335	178182	268276	366366	195199	275283	000000	381385
4	86	Purple-A-01	196218	248248	331333	172178	276278	366366	201201	000000	276298	377381
4	87	Purple-A-02	194194	248252	331335	172176	268284	366366	199199	285285	278278	381385
4	88	Purple-A-03	200212	274274	335335	176176	270280	364370	195195	291295	272272	379379
4	89	Purple-A-04	200212	274274	337337	176176	270280	366370	195195	291295	274286	381381
4	89	Purple-A-05	200212	274274	337337	176176	270280	366370	195195	291295	274286	381381
4	90	Purple-A-06	198210	276276	343343	174174	272282	374378	193193	293297	274288	391391
4	89	Purple-A-07	200212	274274	337337	176176	270280	366370	195195	291295	274286	381381
4	89	Purple-A-08	200212	274274	337337	176176	270280	366370	195195	291295	274286	381381
4	91	Purple-A-09	194226	246288	327335	178178	262266	366374	189189	285285	278288	373377
4	91	Purple-A-10	194222	246288	327335	178178	262266	366374	189189	285285	278288	373377
4	91	Purple-A-11	194222	246288	327335	178178	262266	366374	189189	285285	278288	373377
4	91	Purple-A-12	194222	246288	327335	178178	262266	366374	189189	285285	278288	373377
4	91	Purple-A-13	194222	246288	327335	178178	262266	366374	189189	285285	278288	373377
4	91	Purple-A-14	194228	246288	327335	178178	262266	366374	189189	285285	278288	373377
4	92	Purple-A-15	194194	250250	327337	178178	262270	366370	211211	291291	280300	373385
4	93	Purple-A-16	194194	288288	327327	178178	262270	366370	211211	291291	280300	373373
4	87	Purple-B-01	194196	248252	331335	172176	268284	366366	199199	285285	278280	381385
4	94	Purple-B-02	196200	268278	331335	172176	278294	366370	201201	285285	290292	373373
4	95	Purple-B-03	196200	278278	331335	172176	278294	366370	201201	285285	290292	373373
4	89	Purple-B-04	200212	274274	337337	176176	270280	366370	195195	291295	274286	381381
4	89	Purple-B-05	200212	274274	337337	176176	270280	366370	195195	291295	274286	381381
4	89	Purple-B-06	200212	274274	337337	176176	270280	366370	195195	291295	274286	381381
4	89	Purple-B-07	200212	274274	337337	176176	270280	366370	195195	291295	274286	381381
4	89	Purple-B-08	200212	274274	337337	176176	270280	366370	195195	291295	274286	381381
4	91	Purple-B-09	194228	246288	327335	178178	262266	366374	189189	285285	278288	373377
4	91	Purple-B-10	194228	246288	327335	178178	262266	366374	189189	285285	278288	373377
4	91	Purple-B-11	194228	246288	327335	178178	262266	366374	189189	285285	278288	373377
4	91	Purple-B-12	194222	246288	327335	178178	262266	366374	189189	285285	278288	373377
4	91	Purple-B-13	194222	246288	327335	178178	262266	366374	189189	285285	278288	373377
4	91	Purple-B-14	194228	246288	327335	178178	262266	366374	189189	285285	278288	373377
4	91	Purple-B-15	194222	246288	327335	178178	262266	366374	189189	285285	278288	373377
4	96	Purple-B-16	194194	250280	327327	178178	262270	366370	211211	291291	280300	373385
4	97	Purple-B-17	196196	272288	333333	172176	260266	366370	189193	273273	282292	381381
4	98	Purple-C-01	196200	266266	331331	174176	262262	366366	203203	299299	270292	377381
4	95	Purple-C-02	196200	278278	331335	172176	278294	366370	201201	285285	290292	373373
4	99	Purple-C-03	204204	260266	327327	174176	262272	366366	189189	297303	268280	377381
4	89	Purple-C-04	200212	274274	337337	176176	270280	366370	195195	293295	274286	381381
4	99	Purple-C-05	204204	260266	327327	174176	262272	366366	189189	297303	268280	377381
4	99	Purple-C-06	204204	260266	327327	174176	262272	366366	189189	297303	268280	377381
4	89	Purple-C-07	200212	274274	337337	176176	270280	366370	195195	291295	274286	381381
4	89	Purple-C-08	200212	274274	337337	176176	270280	366370	195195	291295	274286	381381
4	89	Purple-C-09	200212	274274	337337	176176	270280	366370	195195	291295	274286	381381
4	100	Purple-C-10	192226	246290	329339	176176	262266	374378	187187	285285	278290	379383
4	91	Purple-C-11	194222	246288	327327	178178	262266	366374	189189	285285	278288	373377
4	91	Purple-C-12	194228	246288	327335	178178	262266	366374	189189	285285	278288	373377
4	91	Purple-C-13	194228	246288	327335	178178	262266	366374	189189	285285	278288	373377
4	91	Purple-C-14	194222	246288	327335	178178	262266	366374	189189	285285	278288	373377
4	91	Purple-C-15	194222	246288	327335	178178	262266	366374	189189	285285	278288	373377
4	91	Purple-C-16	194228	246288	327335	178178	262266	366374	189189	285285	278288	373377
4	96	Purple-C-17	194194	000000	327327	178178	262270	366370	211211	291291	280300	373385
4	101	Purple-C-18	196196	274290	335335	172176	262268	366370	189193	275275	284294	000000
4	95	Purple-D-01	196200	278278	331335	172176	278294	366370	201201	285285	290292	373373
4	102	Purple-D-02	200200	286286	325331	172176	284288	366366	191191	275285	278280	385385
4	102	Purple-D-03	200200	286286	325331	172176	284288	366366	191191	275285	278280	385385
4	99	Purple-D-04	204204	260266	327327	174176	262272	366366	189189	297303	268280	377381
4	89	Purple-D-05	200212	274274	337337	176176	270280	366370	195195	291295	274286	381381
4	99	Purple-D-06	204204	260266	327327	174176	262272	366366	189189	297303	268280	377381
4	99	Purple-D-07	204204	260266	327327	174176	262272	366366	189189	297303	268280	377381
4	89	Purple-D-08	200212	274274	337337	176176	270280	366370	195195	291295	274286	381381
4	89	Purple-D-09	200212	274274	337337	176176	270280	366370	195195	291295	274286	381381
4	103	Purple-D-10	194226	288288	327335	178178	262266	366374	189189	285285	278288	373377
4	89	Purple-D-11	200212	274274	337337	176176	270280	366370	195195	291295	274286	381381
4	91	Purple-D-12	194228	246288	327335	178178	262266	366374	189189	285285	278288	373377
4	91	Purple-D-13	194228	246288	327335	178178	262266	366374	189189	285285	278288	373377
4	91	Purple-D-14	194222	246288	327335	178178	262266	366374	189189	285285	278288	373377
4	91	Purple-D-15	194222	246288	327335	178178	262266	366374	189189	285285	278288	373377
4	91	Purple-D-16	194228	246288	327335	178178	262266	366374	189189	285285	278288	373377
4	104	Purple-D-17	204204	272272	335335	172178	282282	370370	195195	283283	292302	373385
4	104	Purple-D-18	204204	272272	335335	172178	282282	370370	195195	283283	292302	373385
4	102	Purple-E-01	200200	286286	325331	172176	284288	366366	191191	275285	278278	385385
4	102	Purple-E-02	200200	286286	325331	172176	284288	366366	191191	275285	278278	385385
4	99	Purple-E-03	204204	260266	327327	174176	262272	366366	189189	297303	268280	377381
4	102	Purple-E-04	200200	282282	325331	172176	284288	366366	191191	275285	278278	385385
4	99	Purple-E-05	204204	260266	327327	174176	262272	366366	189189	000000	268280	377381
4	99	Purple-E-06	204204	260266	327327	174176	262272	366366	189189	000000	000000	377381
4	99	Purple-E-07	204204	260266	327327	174176	262272	366366	189189	297303	268280	377381
4	89	Purple-E-08	200212	274274	337337	176176	270280	366370	195195	291295	274286	381381
4	89	Purple-E-09	200212	274274	337337	176176	270280	366370	195195	291295	274286	381381
4	104	Purple-E-10	204204	272272	335335	172178	282282	370370	195195	283283	292302	373385
4	104	Purple-E-11	204204	272272	335335	172178	282282	370370	195195	283283	292302	373385
4	104	Purple-E-12	204204	272272	335335	172178	282282	370370	195195	283283	292302	373385
4	91	Purple-E-13	194228	246288	000000	178178	262266	000000	189189	000000	278288	373377
4	105	Purple-E-14	194194	246288	327335	178178	262266	366374	189189	285285	278288	373377
4	105	Purple-E-15	194194	246288	327335	178178	262266	366374	189189	285285	278288	373377
4	105	Purple-E-16	194194	246288	327335	178178	262266	366374	189189	285285	278288	373377
4	91	Purple-E-17	194222	246288	327335	178178	262266	366374	189189	285285	278288	373377
4	104	Purple-E-18	204204	272272	335335	172178	282282	370370	195195	283283	292302	373385
5	106	Orange-A-01	220220	250250	333333	172178	262262	366366	207207	283283	276286	377381
5	107	Orange-A-02	216216	246250	335335	176176	274276	366370	207207	283293	280280	373381
5	107	Orange-A-03	216216	246250	335335	176176	274276	366370	207207	283293	280280	373381
5	107	Orange-A-04	216216	246250	335335	176176	274276	366370	207207	283293	280280	373381
5	107	Orange-A-05	216216	246250	335335	176176	274276	366370	207207	283293	280280	373381
5	107	Orange-A-06	216216	246250	335335	176176	274276	366370	207207	283293	280280	373381
5	107	Orange-A-07	216216	246250	335335	176176	274276	366370	207207	283293	280280	373381
5	107	Orange-A-08	216216	246250	335335	176176	274276	366370	207207	283293	280280	373381
5	108	Orange-A-09	194194	250250	335335	178178	270274	364366	197199	285285	280286	373383
5	108	Orange-A-10	194194	250250	335335	172178	270274	364366	197199	285285	280286	373383
5	108	Orange-A-11	194194	250250	335335	172178	270274	364366	197199	285285	280286	373383
5	109	Orange-A-12	208208	250250	335335	172176	262274	364366	199207	283285	276280	371377
5	109	Orange-A-13	208208	250250	335335	172176	262274	364366	199207	283285	276280	373377
5	109	Orange-A-14	208208	250250	335335	172176	262274	364366	199207	283285	276280	373377
5	110	Orange-A-15	216216	246246	325325	176176	276282	366370	199207	285293	280290	377381
5	110	Orange-A-16	216216	246246	325325	176176	276282	366370	199207	285293	280290	377381
5	110	Orange-A-17	216216	246246	325325	176176	276282	366370	199207	285293	280290	377381
5	106	Orange-B-01	220220	250250	333333	172178	262262	366366	207207	283283	276286	377381
5	107	Orange-B-02	216216	246250	335335	176176	274276	366370	207207	283293	280280	373381
5	111	Orange-B-03	208208	246250	325325	172176	262282	366370	199207	283293	280280	377381
5	111	Orange-B-04	208208	246250	325325	172176	262282	366370	199207	283293	280280	377381
5	112	Orange-B-05	188188	246250	335335	172176	262282	366370	199207	283285	276280	377377
5	113	Orange-B-06	204204	250250	329335	168178	262262	366370	195211	285295	268268	000000
5	114	Orange-B-07	204204	250250	329335	168178	262262	366370	195211	285295	268286	385385
5	115	Orange-B-08	200208	250250	325325	176180	274280	364366	199199	285285	278280	373381
5	108	Orange-B-09	194194	250250	000000	172178	270274	364366	197199	285285	280286	000000
5	108	Orange-B-10	194194	250250	335335	172178	270274	364366	197199	285285	280286	373383
5	108	Orange-B-11	194194	250250	335335	172178	270274	364366	197199	285285	280286	373383
5	109	Orange-B-12	208208	250250	335335	172176	262274	364366	199207	283285	276280	373377
5	116	Orange-B-13	188188	250250	335335	176176	262276	364366	207207	283285	280290	377381
5	110	Orange-B-14	216216	246246	325325	176176	276282	366370	199207	000000	280290	377381
5	110	Orange-B-15	216216	246246	325325	176176	276282	366370	199207	285293	280290	377381
5	110	Orange-B-16	216216	246246	325325	176176	276282	366370	199207	285295	280290	377381
5	117	Orange-B-17	204222	262298	335335	170178	278290	366370	191195	285285	268276	373381
5	118	Orange-C-01	216216	250250	331331	176176	262282	366370	199203	291293	268280	377381
5	119	Orange-C-02	216216	246250	325335	176176	262282	366370	203207	283293	276280	377381
5	120	Orange-C-03	188208	246250	325325	172176	262282	366370	199207	283293	280280	377381
5	120	Orange-C-04	188216	246250	325325	172176	262282	366370	199207	283293	280280	377381
5	112	Orange-C-05	188188	246250	335335	172176	262282	366370	199207	283285	276280	377377
5	112	Orange-C-06	188188	246250	335335	172176	262282	366370	199207	283285	276280	377377
5	114	Orange-C-07	204204	250250	329335	168178	262262	366370	195211	285295	268286	385385
5	114	Orange-C-08	204204	250250	329335	168178	262262	366370	195211	285295	268286	385385
5	121	Orange-C-09	194194	246250	325325	176178	274276	366370	199207	285285	280290	373381
5	122	Orange-C-10	194194	250250	327333	178178	268270	366366	199199	000000	278286	383383
5	123	Orange-C-11	196196	250250	335335	176178	262262	366366	201207	285291	278280	373381
5	109	Orange-C-12	208208	250250	335335	172176	262274	364366	199207	283285	276280	373377
5	124	Orange-C-13	196196	248250	335335	168172	274282	364366	207207	283285	276278	373373
5	110	Orange-C-14	216216	246246	325325	176176	276282	366370	199207	285293	282290	377381
5	110	Orange-C-15	216216	246246	325325	176176	276282	366370	199207	285293	282290	377381
5	110	Orange-C-16	216216	246246	325325	176176	276282	366370	199207	285293	280290	377381
5	117	Orange-C-17	204222	262298	335335	170178	278290	366370	191195	285285	268276	373381
5	125	Orange-D-01	196196	250250	333333	176178	262274	364366	199199	285285	276278	377381
5	120	Orange-D-02	188208	246250	325325	172176	262282	366370	199207	283293	280280	377381
5	120	Orange-D-03	188208	246250	325325	172176	262282	366370	199207	283293	280280	377381
5	126	Orange-D-04	188188	250250	325325	172176	262282	364366	207207	285285	280280	377377
5	112	Orange-D-05	188188	246250	335335	172176	262282	366370	199207	283285	276280	377377
5	110	Orange-D-06	216216	246246	325325	176176	276282	366366	199207	285293	280290	377381
5	114	Orange-D-07	204204	250250	329335	168178	262262	366370	195211	285295	268286	385385
5	112	Orange-D-08	216216	246250	335335	172176	262276	366370	000000	000000	280280	000000
5	112	Orange-D-09	000000	246250	335335	172176	262282	366370	199207	283285	276290	000000
5	123	Orange-D-10	196196	250250	335335	176178	262262	366366	201207	285291	278280	373381
5	127	Orange-D-11	216216	250250	331333	176176	262276	366370	199199	285285	276280	377377
5	124	Orange-D-12	196196	248250	000000	168172	274282	000000	207207	285285	000000	000000
5	110	Orange-D-13	216216	246246	325325	176176	276282	366370	199207	285293	280290	377381
5	110	Orange-D-14	216216	246246	325325	176176	276282	366370	199207	285293	282290	377381
5	110	Orange-D-15	216216	246246	325325	176176	276282	366370	199207	285295	280290	377381
5	117	Orange-D-16	204222	262298	335335	170178	278290	366370	191195	285285	268276	373381
5	128	Orange-D-17	204222	262262	335335	170178	278290	366370	191195	000000	000000	000000
5	129	Orange-E-01	000000	270280	335335	176180	270280	366366	209209	285303	284292	373381
5	130	Orange-E-02	000000	270280	000000	176180	270280	366366	209209	285285	284294	000000
5	126	Orange-E-03	188188	250250	325325	172176	262282	364366	207207	285285	280280	377377
5	126	Orange-E-04	188188	250250	325325	172176	262282	364366	207207	285285	280280	377377
5	110	Orange-E-05	216216	246246	325325	176176	276282	366370	199207	285293	280290	377381
5	110	Orange-E-06	216216	246246	325325	176176	276282	366370	199207	285293	280290	377381
5	110	Orange-E-07	216216	246246	325325	176176	276282	366370	199207	285293	280290	377381
5	112	Orange-E-08	000000	246250	335335	172176	262282	366370	199207	283285	276290	373381
5	112	Orange-E-09	000000	246250	335335	172176	262282	366370	199207	283285	000000	000000
5	127	Orange-E-10	216216	246250	331333	176176	262276	366370	199207	283285	276280	377377
5	127	Orange-E-11	216216	248250	000000	174176	262276	366370	000000	000000	000000	000000
5	131	Orange-E-12	216216	250250	335335	176176	274276	364370	199207	285293	280280	373381
5	110	Orange-E-13	216216	246246	325325	176176	276282	366370	199207	285293	280290	377381
5	110	Orange-E-14	216216	246246	325325	176176	276282	366370	199207	285293	280290	377381
5	110	Orange-E-15	216216	246246	325325	176176	276282	366370	199207	285285	282290	377381
5	110	Orange-E-16	216216	246246	325325	176176	276282	366370	199207	000000	282290	000000
6	132	Red-A-01	206206	250250	335335	168172	280288	364364	195195	275283	276280	373383
6	133	Red-A-02	216216	254254	333333	168178	270276	366366	197197	293299	278278	377381
6	133	Red-A-03	216216	254254	333333	168178	270276	366366	197197	293299	278278	377381
6	133	Red-A-04	216216	254254	333333	168178	270276	366366	197197	293299	278278	377381
6	134	Red-A-05	196212	000000	335335	178178	268272	370370	197211	289289	296300	377383
6	135	Red-A-06	212212	282282	333333	178178	262268	370370	197197	287289	296296	377383
6	136	Red-A-07	204212	282282	335335	168178	262288	364370	195197	283287	276296	373383
6	137	Red-A-08	194206	250250	325333	172178	262282	370370	199199	301301	274274	373373
6	134	Red-A-09	196212	000000	335335	178178	268272	370370	197211	289289	296300	377383
6	134	Red-A-10	196212	000000	335335	178178	268272	370370	197211	289289	296300	377383
6	137	Red-A-11	194206	250250	325333	172178	262282	370370	199199	301301	274298	373373
6	137	Red-A-12	194206	250250	325333	172178	262282	370370	199199	301301	274298	373373
6	134	Red-A-13	196212	254280	335335	178178	268272	370370	197211	289289	296300	377383
6	134	Red-A-14	196212	254280	335335	178178	268272	370370	197211	289289	296300	377383
6	138	Red-A-15	206206	250266	325335	172178	268282	366370	189189	287287	274284	373381
6	137	Red-A-16	194206	250250	325333	172178	262282	370370	199199	303305	274298	373373
6	138	Red-A-17	206206	250266	325335	172178	268282	366370	189189	287287	274284	373381
6	137	Red-A-18	194206	250250	325333	172178	262282	370370	199199	303303	274296	373373
6	137	Red-A-19	194206	250250	325333	172178	262282	370370	199199	303303	274296	373373
6	139	Red-A-20	196204	268268	333333	178178	270276	366366	197197	000000	274282	381387
6	135	Red-A-21	212212	282284	333333	178178	262268	370370	197197	287287	296296	377383
6	139	Red-A-22	196204	268268	333333	178178	270276	366366	197197	285285	274282	381387
6	139	Red-A-23	196204	268268	333333	178178	270276	366366	197197	285285	274282	381387
6	139	Red-A-24	196204	268268	333333	178178	270276	366366	197197	285285	274282	381387
6	140	Red-A-25	204204	270288	331339	176176	262262	366374	191193	295295	276278	373377
6	140	Red-A-26	204204	270288	331339	176176	262262	366374	191193	295295	276278	373377
6	139	Red-A-27	196204	268268	333333	178178	270276	366366	197197	285285	274282	381387
6	140	Red-A-28	204204	270288	331339	176176	262262	366374	191193	295295	276278	373377
6	140	Red-A-29	204204	270288	331339	176176	262262	366374	191193	297297	276278	373377
6	139	Red-A-30	196204	268268	333333	178178	270276	366366	197197	285285	274282	381387
6	141	Red-A-31	200218	262262	331331	176178	268268	366370	195199	281281	294308	373381
6	141	Red-A-32	200218	262262	331331	176178	268268	366370	195199	281281	294308	373381
6	132	Red-B-01	206206	250250	335335	168172	280288	364364	195195	275283	276280	373383
6	133	Red-B-02	216216	254254	333333	168178	270276	366366	197197	293299	278278	377381
6	134	Red-B-03	196212	000000	335335	178178	268272	370370	197211	287287	296300	377383
6	133	Red-B-04	216216	254254	333333	168178	270276	366366	197197	293299	278278	377381
6	135	Red-B-05	212212	282282	333333	178178	262268	370370	197197	287289	296296	377383
6	134	Red-B-06	196212	254254	335335	178178	268272	370370	197211	289289	296300	377383
6	135	Red-B-07	212212	282282	333333	178178	262268	370370	197197	287289	296296	377383
6	134	Red-B-08	196212	000000	335335	178178	268272	370370	197211	289289	296300	377383
6	137	Red-B-09	194206	250250	325333	172178	262282	370370	199199	301301	274274	373373
6	134	Red-B-10	196212	254254	335335	178178	268272	370370	197211	289289	296300	377383
6	134	Red-B-11	196212	250254	335335	178178	268272	370370	197211	289289	296300	377383
6	137	Red-B-12	194206	250250	325333	172178	262282	370370	199199	297297	274274	373373
6	137	Red-B-13	194206	250250	325333	172178	262282	370370	199199	301301	274274	373373
6	137	Red-B-14	194206	250250	325333	172178	262282	370370	199199	301301	274274	373373
6	137	Red-B-15	194206	250250	325333	172178	262282	370370	199199	301301	274274	373373
6	137	Red-B-16	194206	250250	325333	172178	262282	370370	199199	303303	274296	373373
6	137	Red-B-17	194206	250250	325333	172178	262282	370370	199199	301301	274298	373373
6	140	Red-B-18	204204	270288	331339	176176	262262	366374	191193	297297	276278	373377
6	140	Red-B-19	204204	270288	331339	176176	262262	366374	191193	297297	276278	373377
6	139	Red-B-20	196204	268268	333333	178178	270276	366366	197197	285285	274282	381387
6	140	Red-B-21	204204	270288	331339	176176	262262	366374	191193	297297	276278	373377
6	139	Red-B-22	196204	268268	333333	178178	270276	366366	197197	285285	274282	381387
6	139	Red-B-23	196204	268268	333333	178178	270276	366366	197197	285285	274282	381387
6	140	Red-B-24	204204	270288	331339	176176	262262	366374	191193	297297	276278	373377
6	139	Red-B-25	196204	268268	333333	178178	270276	366366	197197	285285	274282	381387
6	140	Red-B-26	204204	270288	331339	176176	262262	366374	191193	297297	276278	373377
6	140	Red-B-27	204204	270288	331339	176176	262262	366374	191193	297297	276278	373377
6	140	Red-B-28	204204	270288	331339	176176	262262	366374	000000	000000	276278	373377
6	139	Red-B-29	196204	268268	333333	178178	270276	366366	197197	285285	274282	381387
6	139	Red-B-30	196204	268268	333333	178178	270276	366366	197197	285285	274282	381387
6	139	Red-B-31	196204	268268	333333	178178	270276	366366	197197	285285	274282	000000
6	141	Red-B-32	200218	262262	331331	176178	268268	366370	195199	281281	294308	373381
6	132	Red-C-01	206206	250250	335335	168172	280288	000000	195195	275283	276280	373383
6	142	Red-C-02	204216	254254	335335	168178	270276	366370	197197	293299	278278	377381
6	133	Red-C-03	216216	254254	333333	168178	270276	366366	197197	293299	278278	377381
6	133	Red-C-04	216216	254254	333333	168178	270276	366366	197197	293299	278278	377381
6	134	Red-C-05	196212	000000	335335	178178	268272	370370	197211	289289	000000	000000
6	137	Red-C-06	194206	250250	325333	172178	262282	370370	000000	000000	000000	000000
6	137	Red-C-07	194206	250250	325333	172178	000000	370370	197197	283287	000000	000000
6	137	Red-C-08	194206	250250	325333	172178	262282	370370	199199	283287	274298	373373
6	137	Red-C-09	194206	250250	000000	172178	262262	000000	199199	000000	274274	373373
6	137	Red-C-10	194206	250250	325333	172178	262282	370370	199199	301303	274298	373373
6	143	Red-C-11	194206	250250	325333	172178	262262	370370	199199	301301	274298	000000
6	137	Red-C-12	194206	250250	325333	172178	262282	370370	199199	287301	274298	373373
6	137	Red-C-13	194206	250250	325333	172178	262282	370370	199199	301301	274298	373373
6	137	Red-C-14	000000	250250	000000	172178	262282	000000	199199	000000	274298	373373
6	138	Red-C-15	206206	250266	325335	172178	268282	366370	189189	287287	274284	373381
6	138	Red-C-16	206206	250266	325335	172178	268282	366370	189189	287287	274284	373381
6	138	Red-C-17	206206	250266	325335	172178	268282	366370	189189	287287	274284	373381
6	140	Red-C-18	204204	270288	331339	176176	262262	366374	191193	297297	276278	373377
6	140	Red-C-19	204204	270288	331339	176176	262262	366374	191193	297297	276278	373377
6	144	Red-C-20	194204	270288	325333	176176	262262	366370	193193	297301	276278	373373
6	140	Red-C-21	204204	270288	331339	176176	262262	366374	191193	297297	276278	373377
6	140	Red-C-22	204204	270288	331339	176176	262262	366374	199199	297297	276278	373377
6	145	Red-C-23	204204	270270	335339	176176	262268	370370	195195	000000	276278	369369
6	140	Red-C-24	204204	270288	331339	176176	262262	366374	191193	297297	276278	373377
6	140	Red-C-25	204204	270288	331339	176176	262262	366374	191193	297297	276278	373377
6	139	Red-C-26	196204	268268	333333	178178	270276	366366	197197	285285	274282	381387
6	140	Red-C-27	204204	270288	331339	176176	262262	366374	191193	297297	276278	373377
6	140	Red-C-28	204204	270288	331339	176176	262262	366374	191193	297297	276278	373377
6	140	Red-C-29	204204	270288	331339	176176	262262	366374	191193	297297	276278	373377
6	140	Red-C-30	204204	270288	331339	176176	262262	366374	191193	297297	276278	373377
6	139	Red-C-31	196204	268268	333333	178178	270276	366366	197197	285285	274282	381387
6	141	Red-C-32	200218	262262	331331	176178	268268	366370	195199	281281	294308	373381
6	132	Red-D-01	206206	250250	335335	168172	280288	364364	195195	275283	276280	373383
6	133	Red-D-02	216216	254254	333333	168178	270276	366366	197197	293299	278278	377381
6	134	Red-D-03	196212	254254	335335	178178	268272	370370	197211	289289	296300	377383
6	134	Red-D-04	196212	254254	335335	178178	268272	370370	197211	289289	296300	377383
6	137	Red-D-05	194206	250250	325333	172178	262282	370370	199199	301301	274298	373373
6	137	Red-D-06	194206	250250	325333	172178	262282	370370	199199	301301	274298	373373
6	137	Red-D-07	194206	250250	325333	172178	262282	370370	199199	301301	274298	373373
6	137	Red-D-08	194206	250250	325333	172178	262282	370370	199199	301301	274298	373373
6	146	Red-D-09	206206	250266	325325	172178	268282	366370	189189	287287	288288	373381
6	137	Red-D-10	194206	250250	325333	172178	262282	370370	199199	301301	274298	373373
6	147	Red-D-11	206206	250266	325325	172178	268282	366370	189189	287287	274284	373381
6	137	Red-D-12	194206	250250	325333	172178	262282	370370	199199	301301	274298	373373
6	137	Red-D-13	194206	250250	325333	172178	262282	370370	199199	301301	274298	373373
6	137	Red-D-14	194206	250250	325333	172178	262282	370370	199199	301301	274298	373373
6	137	Red-D-15	194206	250250	325333	172178	262282	370370	199199	303303	274296	373373
6	137	Red-D-16	194206	250250	325333	172178	262282	370370	199199	301301	274298	373373
6	140	Red-D-17	204204	270288	331339	176176	262262	366374	191193	297297	276278	373377
6	147	Red-D-18	206206	250266	325325	172178	268282	366370	189189	287287	274284	373381
6	140	Red-D-19	204204	270288	331339	176176	262262	366374	191193	297297	276278	373377
6	140	Red-D-20	204204	270288	331339	176176	262262	366374	191193	297297	276278	373377
6	140	Red-D-21	204204	270288	331339	176176	262262	366374	191193	297297	276278	373377
6	140	Red-D-22	204204	270288	331339	176176	262262	366374	191193	297297	276278	373377
6	140	Red-D-23	204204	270288	331339	176176	262262	366374	191193	297297	276278	373377
6	140	Red-D-24	204204	270288	331339	176176	262262	366374	191193	297297	276278	373377
6	140	Red-D-25	204204	270288	331339	176176	262262	366374	191193	297297	276278	373377
6	140	Red-D-26	204204	270288	331339	176176	262262	366374	191193	297297	276278	373377
6	140	Red-D-27	204204	270288	331339	176176	262262	366374	191193	297297	276278	373377
6	140	Red-D-28	204204	270288	331339	176176	262262	366374	191193	297297	276278	373377
6	140	Red-D-29	204204	270288	331339	176176	262262	366374	191193	297297	276278	373377
6	140	Red-D-30	204204	270288	331339	176176	262262	366374	191193	297297	276278	373377
6	140	Red-D-31	204204	270288	331339	176176	262262	366374	000000	275277	276278	373377
6	141	Red-D-32	200218	262262	331331	176178	268268	366370	195199	281281	294308	373381
6	148	Red-E-01	190190	250288	000000	176176	256256	366366	195195	285285	000000	000000
6	149	Red-E-02	218218	250268	329335	168172	262288	364370	195195	283285	280280	375383
6	135	Red-E-03	212212	282282	333333	178178	262268	370370	197197	287289	296296	377383
6	134	Red-E-04	196212	000000	335335	178178	268272	370370	197211	289289	000000	377383
6	147	Red-E-05	206206	250266	325325	172178	268282	366370	189189	287287	274284	373381
6	147	Red-E-06	206206	250266	325325	172178	268282	366370	189189	287287	274284	373381
6	137	Red-E-07	194206	250250	325333	172178	262282	370370	199199	301301	274298	373373
6	137	Red-E-08	194206	250250	325333	172178	262282	370370	199199	301301	274298	373373
6	147	Red-E-09	206206	250266	325325	172178	268282	366370	189189	287287	274284	373381
6	147	Red-E-10	206206	250266	325325	172178	268282	366370	189189	287287	274284	373381
6	137	Red-E-11	194206	250250	325333	172178	262282	370370	199199	301301	274298	373373
6	137	Red-E-12	194206	250250	325333	172178	262282	370370	199199	301301	274298	373373
6	137	Red-E-13	194206	250250	325333	172178	262282	370370	199199	303303	274296	373373
6	137	Red-E-14	194206	250250	325333	172178	262282	370370	199199	301301	274298	373373
6	147	Red-E-15	206206	250266	325325	172178	268282	366370	189189	287287	274284	373381
6	140	Red-E-16	204204	270288	331339	176176	262262	366374	191193	297297	276278	373377
6	147	Red-E-17	206206	250266	325325	172178	268282	366370	189189	287287	274284	373381
6	134	Red-E-18	196212	000000	335335	178178	268272	370370	197211	289289	296300	377383
6	147	Red-E-19	206206	250266	325325	172178	268282	366370	189189	287287	274284	373381
6	140	Red-E-20	204204	270288	331339	176176	262262	366374	191193	297297	276278	373377
6	140	Red-E-21	204204	270288	331339	176176	262262	366374	191193	297297	276278	373377
6	140	Red-E-22	204204	270288	331339	176176	262262	366374	191193	295299	276278	373377
6	140	Red-E-23	204204	270288	331339	176176	262262	366374	191193	297297	276278	373377
6	140	Red-E-24	204204	270288	331339	176176	262262	366374	191193	297297	276278	373377
6	140	Red-E-25	204204	270288	331339	176176	262262	366374	191193	297297	276278	373377
6	150	Red-E-26	204204	270286	329337	176176	262262	364374	191195	295295	274278	371375
6	140	Red-E-27	204204	270288	331339	176176	262262	366374	191193	297297	276278	373377
6	140	Red-E-28	204204	270288	331339	176176	262262	366374	191193	297297	276278	373377
6	140	Red-E-29	204204	270286	331339	176176	262262	366374	191193	297297	276278	373377
6	140	Red-E-30	204204	270288	331339	176176	262262	366374	000000	000000	276278	373377
6	140	Red-E-31	204204	270288	331339	176176	262262	366374	191193	297297	276278	373377
6	141	Red-E-32	200218	262262	331331	176178	268268	366370	195199	281281	294308	373381
7	151	Green-A-01	200214	000000	000000	172174	276276	366366	191191	285285	286300	377377
7	152	Green-A-02	196196	250252	329329	168168	278278	366370	209209	285285	274274	377383
7	153	Green-A-03	224224	250250	323327	178182	278280	366370	217217	285285	284294	369373
7	154	Green-A-04	196196	250250	335335	172174	278294	366366	191191	285285	280292	373379
7	155	Green-A-05	196200	260292	333333	168180	278282	370370	213213	319319	274282	377383
7	156	Green-A-06	188200	260294	325329	168182	262280	366370	209209	283285	274274	377377
7	157	Green-A-07	188188	248250	333333	168170	262268	370370	191199	283283	286294	373377
7	156	Green-A-08	188200	260294	325329	168182	262280	366370	209209	283285	274274	377377
7	158	Green-A-09	196196	292292	325329	168168	278286	370370	199213	283283	274282	377383
7	156	Green-A-10	188200	260294	325329	168182	262280	366370	209209	283285	274274	377377
7	159	Green-A-11	188188	268268	335335	168178	284286	366370	215215	285299	284286	373383
7	160	Green-A-12	208208	292292	333333	172176	262270	366366	189189	283297	274284	377383
7	161	Green-A-13	204204	250250	333333	172178	262262	366366	199199	283283	286292	373377
7	162	Green-A-14	196208	250250	333333	168176	270286	366370	189189	297299	276284	383383
7	162	Green-A-15	196208	250250	333333	168176	270286	366370	189189	297299	276284	383383
7	162	Green-A-16	196208	250250	333333	168174	270286	366370	189189	297299	276284	383383
7	163	Green-A-17	200200	274274	325333	176178	262280	366366	199199	275275	280286	373385
7	164	Green-A-18	200200	252252	325331	172178	262278	366370	189189	283283	284294	381385
7	165	Green-A-19	204204	248248	325335	176176	262262	364366	199199	000000	280292	373373
7	165	Green-A-20	204204	248248	325335	176176	262262	364366	199199	000000	280292	373373
7	166	Green-A-21	194194	266266	331331	168176	262284	366370	189189	285287	268284	381383
7	167	Green-B-01	188196	250250	333333	168182	262282	366370	199213	283319	286286	377377
7	168	Green-B-02	196196	250250	325333	168178	280286	370370	215215	319319	274282	377383
7	169	Green-B-03	188198	252260	335335	168182	278280	370370	213213	319319	284284	373383
7	170	Green-B-04	196196	250250	323323	176178	282288	370370	213213	283283	274274	377383
7	155	Green-B-05	196200	260292	333333	168182	278282	370370	213213	319319	274282	377383
7	155	Green-B-06	196200	260292	333333	168182	278282	370370	213213	319319	274282	377383
7	171	Green-B-07	188196	250250	333333	168170	262268	370370	191199	283283	286294	373377
7	172	Green-B-08	188200	260260	325329	168182	262280	366370	209209	283285	272274	377377
7	171	Green-B-09	188196	250250	333333	168170	262268	370370	191199	283283	286294	373377
7	159	Green-B-10	188188	268268	335335	168178	284286	366370	215215	285299	284286	373383
7	173	Green-B-11	208208	000000	333333	172176	262270	366366	000000	283283	274284	377377
7	159	Green-B-12	188188	268268	335335	168178	284286	366370	215215	285299	284286	373383
7	174	Green-B-13	198198	252252	335335	168172	278286	366370	199199	283299	274284	381383
7	175	Green-B-14	190200	250308	333333	172178	262262	366370	195199	283285	280286	377377
7	174	Green-B-15	000000	252252	335335	168172	278286	366370	199199	283299	274284	381383
7	176	Green-B-16	188204	250268	335335	176178	270270	366366	189191	283285	278278	000000
7	165	Green-B-17	204204	248248	325335	176176	262262	364366	199199	000000	280292	373373
7	165	Green-B-18	204204	248248	325335	176176	262262	364366	199199	000000	280292	373373
7	165	Green-B-19	204204	248248	325335	176176	262262	364366	199199	000000	280292	373373
7	166	Green-B-20	194194	266266	331331	168176	262284	366370	189189	285287	268284	381383
7	166	Green-B-21	194194	266266	331331	168176	262284	366370	189189	285287	268284	381383
7	177	Green-C-01	196196	250250	323323	168178	262282	366370	213213	285285	288288	373377
7	178	Green-C-02	200200	260260	335335	176178	262282	370370	209209	285319	288288	373377
7	179	Green-C-03	198222	268268	335337	176178	262286	366370	189195	281281	274292	381383
7	155	Green-C-04	000000	260292	333333	168182	278282	370370	213213	319319	272282	377383
7	180	Green-C-05	190202	292308	325325	168178	262262	366366	195195	283283	272280	377381
7	180	Green-C-06	190202	292308	325325	168178	262262	366366	195195	283283	272280	377381
7	180	Green-C-07	190202	292308	325325	168178	262262	366366	195195	283283	272280	377381
7	156	Green-C-08	188200	260294	325329	168182	262280	366370	209209	283285	272274	377377
7	156	Green-C-09	188200	260294	325329	168182	262280	366370	209209	283285	274274	377377
7	181	Green-C-10	188200	260294	325329	168182	262280	366370	181209	283285	272274	377377
7	182	Green-C-11	190190	246246	325325	170178	262262	366370	199209	000000	280294	373377
7	183	Green-C-12	196222	254254	333333	168176	262266	366370	191211	275275	280290	381381
7	184	Green-C-13	198198	252252	335335	168172	278286	366370	199199	283299	272274	381383
7	174	Green-C-14	198198	252252	335335	168172	278286	366370	199199	283299	272284	381383
7	174	Green-C-15	198198	252252	335335	168172	278286	366370	199199	283299	272284	381383
7	185	Green-C-16	194194	250250	331331	172178	288294	364366	189191	275285	276276	385385
7	185	Green-C-17	194194	250250	331331	172178	288294	364366	189191	275285	276276	385385
7	185	Green-C-18	194194	250250	331331	172178	288294	364366	189191	275285	276276	385385
7	166	Green-C-19	194194	266266	331331	168176	262284	366370	189189	285287	268284	381383
7	165	Green-C-20	204204	248248	325335	176176	262262	364366	199199	000000	280292	373373
7	166	Green-C-21	194194	266266	331331	168176	262284	366370	189189	285287	268284	381383
7	186	Green-D-01	200200	250250	335335	168178	262282	366370	213213	285319	282284	373383
7	187	Green-D-02	188200	250260	325325	178182	280282	370370	209213	285319	282282	373377
7	179	Green-D-03	198222	268268	335337	176178	262286	366370	189195	281281	274292	381383
7	180	Green-D-04	190202	292308	325329	168178	262262	366366	195195	283283	274280	377381
7	188	Green-D-05	190202	292296	325329	168178	262262	366366	195195	283283	274280	377381
7	180	Green-D-06	190202	292308	325329	168178	262262	366366	195195	283283	274280	377381
7	171	Green-D-07	188196	250250	333333	168170	262268	370370	189197	283283	286294	377377
7	171	Green-D-08	188196	250250	333333	168170	262268	370370	191199	283283	286294	373377
7	156	Green-D-09	188200	260294	325329	168182	262280	366370	209209	283285	274274	377377
7	189	Green-D-10	188200	294294	325325	178182	262264	366370	199199	283285	274280	377383
7	183	Green-D-11	196222	254254	333333	168176	262266	366370	191211	275275	280290	381381
7	156	Green-D-12	188200	260294	329329	168182	262280	366370	209209	283285	274274	377377
7	183	Green-D-13	196222	254254	333333	168176	262266	366370	191211	275275	280290	381381
7	190	Green-D-14	194194	250250	331331	172178	270288	366370	191199	275285	276284	373385
7	163	Green-D-15	200200	274274	325333	176178	262278	366366	199199	275275	280286	373385
7	165	Green-D-16	204204	248248	325335	176176	262262	364366	199199	000000	280292	373373
7	185	Green-D-17	194194	250250	331331	172178	288294	364366	189191	275285	276276	385385
7	165	Green-D-18	204204	248248	325335	176176	262262	364366	199199	000000	280292	373373
7	185	Green-D-19	194194	250250	331331	172178	288294	364366	189191	275285	276276	385385
7	166	Green-D-20	194194	266266	331331	168176	262284	366370	189189	285287	268284	381383
7	166	Green-D-21	194194	266266	331331	168176	262284	366370	189189	285287	268284	381383
7	178	Green-E-01	200200	260260	335335	178178	262282	370370	209209	285319	286288	373377
7	191	Green-E-02	188190	246250	325333	170178	262276	370370	191195	275275	284312	381381
7	191	Green-E-03	188190	000000	325333	170178	262276	370370	191195	275275	284312	381381
7	191	Green-E-04	188190	246250	325333	170178	262276	370370	191195	275275	284312	381381
7	156	Green-E-05	188200	260294	325329	168182	262280	366370	209209	283285	274274	377377
7	156	Green-E-06	000000	260294	000000	168182	262280	366370	209209	283285	272274	377377
7	192	Green-E-07	190200	250250	333333	168178	262262	366366	199199	283283	272284	377381
7	156	Green-E-08	188200	260294	325329	168182	262280	366370	209209	283285	274274	377377
7	156	Green-E-09	188200	260294	325329	168182	262280	366370	209209	283285	274274	377377
7	156	Green-E-10	188200	260294	325329	168182	262280	366370	209209	283285	274274	377377
7	183	Green-E-11	196222	254254	333333	168176	262266	366370	191211	275275	278290	381381
7	193	Green-E-12	194194	250250	329337	168178	278294	364366	199199	275283	274276	377385
7	156	Green-E-13	188200	260294	325329	168182	262280	366370	209209	283285	272274	377377
7	190	Green-E-14	194194	250250	331331	172178	270288	366370	191199	275285	276284	373385
7	185	Green-E-15	194194	250250	331331	172178	288294	364366	189191	275285	276276	385385
7	185	Green-E-16	194194	250250	331331	172178	288294	364366	191191	275285	276276	385385
7	185	Green-E-17	194194	250250	331331	172178	288294	364366	189191	275285	276276	385385
7	194	Green-E-19	194218	260260	331335	178178	264294	366366	189191	275285	276294	381385
7	185	Green-E-20	194194	250250	331331	172178	288294	364366	189191	275285	276276	385385
7	195	Green-E-21	194218	250250	331333	172176	276288	364370	197197	283285	276278	373385
8	196	Yellow-A-01	186186	288288	341341	178178	280284	366366	209209	283285	286292	385385
8	196	Yellow-A-02	186186	288288	341341	178178	280284	366366	209209	283285	286292	385385
8	196	Yellow-A-03	186186	288288	341341	178178	280284	366366	209209	283285	286292	385385
8	196	Yellow-A-04	186186	288288	341341	178178	280284	366366	209209	283285	286292	385385
8	196	Yellow-A-05	186186	288288	341341	178178	280284	366366	209209	283285	286292	385385
8	196	Yellow-A-06	186186	288288	341341	178178	280284	366366	209209	283285	286292	385385
8	197	Yellow-A-07	196196	248248	335335	178180	262284	364366	211211	285285	278282	373373
8	197	Yellow-A-08	196196	248248	335335	178180	262282	364366	211211	285285	278282	373373
8	198	Yellow-A-09	194194	250252	327333	176178	262268	366366	189191	285285	278298	373373
8	198	Yellow-A-10	194194	250252	327333	176178	262268	366366	189191	285285	278298	373373
8	199	Yellow-A-11	194194	252262	333335	178180	262282	366366	189191	285285	278278	377377
8	199	Yellow-A-12	194194	252262	333335	178180	262282	366366	189191	285285	278278	377377
8	110	Yellow-A-13	216216	246246	325333	176176	276282	366370	199207	285293	280290	377381
8	198	Yellow-A-14	194194	250252	327333	176178	262268	364366	189191	285285	278298	373373
8	200	Yellow-A-15	212212	278278	331331	178178	262262	366366	189189	291291	268292	377381
8	196	Yellow-B-01	186186	288288	341341	178178	280284	366366	209209	283285	286292	000000
8	196	Yellow-B-02	186186	288288	341341	178178	280284	366366	209209	283285	286292	385385
8	196	Yellow-B-03	186186	288288	341341	178178	280284	366366	209209	283285	286292	385385
8	196	Yellow-B-04	186186	288288	341341	178178	280284	366366	209209	283285	286292	385385
8	196	Yellow-B-05	186186	288288	341341	178178	280284	366366	209209	283285	286292	385385
8	196	Yellow-B-06	186186	288288	341341	178178	280284	366366	209209	283285	286292	385385
8	201	Yellow-B-07	194194	248266	331335	168176	276282	364370	189189	285285	278282	373383
8	197	Yellow-B-08	196196	248248	335335	178180	262282	366366	211211	285285	278282	373373
8	197	Yellow-B-09	196196	248248	335335	178180	262282	364366	211211	285285	278282	373373
8	198	Yellow-B-10	194194	250252	327327	176178	262268	364366	189191	285285	278298	373373
8	110	Yellow-B-11	216216	246246	325325	176176	276282	366370	199207	285293	280290	377381
8	199	Yellow-B-12	194194	252262	333335	178180	262282	364366	189191	285285	278278	377377
8	202	Yellow-B-13	206206	272272	329339	170176	276282	366366	191191	275305	286296	379385
8	110	Yellow-B-14	216216	246246	325325	176176	276282	366370	199207	285293	280290	377381
8	203	Yellow-B-15	196196	250278	329331	172178	262262	366366	197197	291291	282292	381381
8	204	Yellow-C-01	200202	278278	331335	174176	268292	366384	199199	285285	278306	377383
8	196	Yellow-C-02	186186	288288	341341	178178	280284	366366	209209	283285	286292	385385
8	196	Yellow-C-03	186186	288288	341341	178178	280284	366366	209209	283285	286292	385385
8	196	Yellow-C-04	186186	288288	341341	178178	280284	366366	209209	283285	286292	385385
8	196	Yellow-C-05	186186	288288	341341	178178	280284	366366	209209	283285	286292	385385
8	201	Yellow-C-06	194194	248266	331335	168176	276282	364370	000000	285285	278282	373383
8	201	Yellow-C-07	194194	248266	000000	168176	276282	364370	000000	285285	278282	373383
8	201	Yellow-C-08	194194	248266	331335	168176	276282	364370	189189	285285	278282	373383
8	198	Yellow-C-09	194194	250252	327327	176178	262268	364366	189191	285285	278298	373373
8	205	Yellow-C-10	194194	248252	327327	178180	268282	364366	189189	285285	278278	377377
8	198	Yellow-C-11	194194	250252	327327	176178	262268	364366	189191	285285	278298	373373
8	198	Yellow-C-12	194194	250252	327327	176178	262268	364366	189191	285285	278298	373373
8	198	Yellow-C-13	194194	250252	327327	176178	262268	364366	189191	285285	278298	373373
8	198	Yellow-C-14	194194	250252	327327	176178	262268	364366	189191	285285	278298	373373
8	200	Yellow-C-15	212212	278278	331331	178178	262262	366366	189189	291291	268292	377381
8	206	Yellow-D-01	200202	278278	331335	174176	268292	366384	199199	285285	276276	377377
8	196	Yellow-D-02	186186	288288	341341	178178	280284	366366	209209	283285	286292	385385
8	196	Yellow-D-03	000000	288288	341341	178178	280280	366366	209209	283285	000000	000000
8	196	Yellow-D-04	186186	288288	341341	178178	280284	366366	209209	283285	286292	385385
8	196	Yellow-D-05	186186	288288	341341	178178	280284	366366	209209	283285	292292	385385
8	201	Yellow-D-06	194194	248266	331335	168176	276282	364370	189189	285285	278282	373383
8	205	Yellow-D-07	194194	248252	327327	178180	268282	364366	189189	285285	278278	377377
8	205	Yellow-D-08	194194	248252	327327	178180	268282	364366	189189	285285	278278	377377
8	198	Yellow-D-09	194194	250252	327327	176178	262268	364366	189191	285285	278298	373373
8	205	Yellow-D-10	194194	248252	327327	178180	268282	364366	189189	285285	278278	377377
8	198	Yellow-D-11	194194	250252	327327	176178	262268	366366	189191	285285	278298	373373
8	198	Yellow-D-12	194194	250252	327327	176178	262268	366366	189191	285285	278298	373373
8	110	Yellow-D-13	216216	246246	325325	176176	276282	366370	199207	285293	280290	377381
8	207	Yellow-D-14	216216	246246	325325	176176	276296	366370	199207	285293	280290	377381
8	200	Yellow-D-15	212212	278278	331331	178178	262262	366366	189189	291291	268292	377381
8	208	Yellow-E-01	000000	000000	331335	174176	268268	366366	199199	285285	278278	000000
8	196	Yellow-E-02	186186	288288	341341	176176	280284	366366	209209	283285	286292	385385
8	196	Yellow-E-03	186186	288288	341341	178178	280284	366366	209209	283285	286292	385385
8	196	Yellow-E-04	186186	288288	341341	178178	280284	366366	209209	283285	286292	385385
8	205	Yellow-E-05	194194	248252	327327	178180	268282	364366	189189	285285	278278	377377
8	198	Yellow-E-06	194194	250252	327327	176178	262268	364366	189191	285285	278298	373373
8	205	Yellow-E-07	194194	248252	327331	178180	268282	364366	189189	285285	278278	377377
8	198	Yellow-E-08	194194	250252	327327	176178	262268	364366	189191	285285	278298	373373
8	198	Yellow-E-09	194194	250252	327327	176178	262268	364366	189191	285285	278298	373373
8	198	Yellow-E-10	194194	250252	327327	174178	262268	364366	189191	285285	278298	373373
8	209	Yellow-E-11	188188	246252	333333	176176	268282	366370	207207	285285	290298	377377
8	110	Yellow-E-12	216216	246246	325325	176176	276282	366370	199207	285293	280290	377381
8	198	Yellow-E-13	194194	250252	327333	176178	262268	364366	189191	285285	278298	373373
8	210	Yellow-E-15	196196	250282	327329	172172	262262	366370	197199	283285	282298	381383
9	211	Brown-A-01	198200	260262	333333	168178	280284	366374	199211	285299	268286	377385
9	212	Brown-A-02	220220	000000	333333	170182	262276	370370	201203	275303	280298	373381
9	211	Brown-A-03	198198	258262	333333	168178	280284	366374	199211	285299	268286	377385
9	213	Brown-A-04	198198	258262	333333	168178	280284	366374	199211	285299	268268	377385
9	214	Brown-A-05	198198	250286	331331	176178	282284	366370	197197	293301	294296	377383
9	215	Brown-A-06	194194	250250	329333	178178	268284	366370	195195	285289	268298	373375
9	214	Brown-A-07	198198	250286	331331	174176	282284	366370	197197	293301	294296	377383
9	214	Brown-A-08	198198	250286	331331	176176	282284	366370	197197	293301	294296	377383
9	214	Brown-A-09	198198	250286	331331	176176	282284	366370	197197	293301	294296	377383
9	214	Brown-A-10	198198	250286	331331	176176	282284	366370	197197	293301	294296	377383
9	215	Brown-A-11	194194	250250	329333	178178	268284	366370	195195	285289	268298	373375
9	214	Brown-A-12	198198	250286	331331	176176	282284	366370	197197	293301	294296	377383
9	214	Brown-A-13	198198	250286	331331	176176	282284	366370	197197	293301	294296	377383
9	215	Brown-A-14	194194	250250	329333	178178	268284	366370	195195	285289	268298	373375
9	215	Brown-A-15	194194	250250	329333	178178	268284	366370	195195	285289	268298	373375
9	215	Brown-A-16	194194	250250	329333	178178	268284	366370	195195	285289	268298	373375
9	215	Brown-A-17	194194	250250	329333	178178	268284	366370	195195	285289	268298	373375
9	216	Brown-A-18	196196	250262	327327	168168	262262	366366	189195	285285	276282	373373
9	216	Brown-A-19	196196	250262	327333	168168	262262	366366	189195	285285	276282	373373
9	213	Brown-B-01	198198	262262	333335	168178	280282	366374	199211	285299	268268	377385
9	217	Brown-B-02	000000	000000	333333	168176	262288	366366	199199	285285	280294	373377
9	213	Brown-B-03	198198	262262	333335	168178	280282	366374	199211	285299	268268	377385
9	212	Brown-B-04	220220	000000	333333	170182	262276	370374	201203	275303	280298	373381
9	214	Brown-B-05	198198	250286	331331	176176	282284	366370	197197	293301	294296	377383
9	214	Brown-B-06	198198	250286	331331	176176	282284	366370	197197	293301	294296	377383
9	214	Brown-B-07	198198	250286	331331	176176	282284	366370	197197	293301	294296	377383
9	218	Brown-B-08	196222	250250	333335	176178	276276	366366	189191	283295	296304	377387
9	215	Brown-B-09	194194	250250	329333	178178	268284	366370	195195	285289	268298	373375
9	214	Brown-B-10	198198	250286	331331	176176	282284	366370	197197	293301	294296	377383
9	218	Brown-B-11	196222	250250	333335	176178	276276	366366	189191	283295	296304	377387
9	218	Brown-B-12	196222	250250	333335	176178	276276	366366	189191	283295	296304	377387
9	215	Brown-B-13	194194	250250	329333	178178	268284	366370	195195	285289	268298	373375
9	215	Brown-B-14	194194	250250	329333	178178	268284	366370	195195	285289	268298	373375
9	214	Brown-B-15	198198	250286	331331	176176	282284	366370	197197	293301	294296	377383
9	214	Brown-B-16	198198	250286	331331	174174	282284	366370	197197	293301	294296	377383
9	219	Brown-B-17	194194	280280	333333	172174	270284	364366	195199	289289	268292	373381
9	219	Brown-B-18	194194	280280	333333	172174	270284	364366	195199	289289	268292	373381
9	216	Brown-B-19	196196	000000	327327	168168	262262	366366	189195	285285	276282	373373
9	213	Brown-C-01	198198	262262	333335	168178	280282	366374	199211	285299	268268	377385
9	217	Brown-C-02	190196	000000	333333	168176	262288	364366	199199	285285	280294	373377
9	213	Brown-C-03	198198	262262	333335	168178	280282	366374	199211	285299	268268	377385
9	213	Brown-C-04	198198	262262	333335	168178	280282	366374	199211	285299	268268	377385
9	214	Brown-C-05	198198	250286	331331	176176	282284	366370	197197	293301	294296	377383
9	214	Brown-C-06	198198	250286	331331	176176	282284	366370	197197	293301	294296	377383
9	215	Brown-C-07	194194	250250	329333	178178	268284	366370	195195	285289	268298	373375
9	215	Brown-C-08	194194	250250	329333	178178	268284	366370	195195	285289	268298	373375
9	215	Brown-C-09	194194	250250	329333	178178	268284	366370	195195	285289	268298	373375
9	218	Brown-C-10	196222	250250	333335	176178	276276	366366	189191	283295	296304	377387
9	218	Brown-C-11	196222	250250	333335	176178	276276	366366	189191	283295	296304	377387
9	218	Brown-C-12	196222	250250	333335	176178	276276	366366	189191	283295	296304	377387
9	214	Brown-C-13	198198	250286	331331	176176	282284	366370	197197	293301	294296	377383
9	218	Brown-C-14	196222	250250	333335	176178	276276	366366	189191	283295	296304	377387
9	215	Brown-C-15	194194	250250	329333	178178	268284	366370	195195	285289	268298	373375
9	214	Brown-C-16	198198	250286	331331	176176	282284	366370	197197	293301	294296	377383
9	215	Brown-C-17	194194	250250	329333	178178	268284	366370	195195	285289	268298	373375
9	215	Brown-C-18	194194	250250	329333	178178	268284	366370	195195	285289	268298	373375
9	215	Brown-C-19	194194	250250	329333	178178	268284	366370	195195	285289	268298	373375
9	216	Brown-C-20	194198	250250	327333	168168	262262	366366	189195	285285	276282	373373
9	213	Brown-D-01	198198	262262	333335	168178	280282	366374	199211	285299	268268	377385
9	217	Brown-D-02	190196	000000	333333	168176	262288	364366	199199	285285	280294	373377
9	214	Brown-D-03	198198	250286	331331	176176	282284	366370	197197	293301	294296	377383
9	215	Brown-D-04	194194	250250	329333	178178	268284	366370	195195	285289	268298	373375
9	215	Brown-D-05	194194	250250	327329	178178	268284	366370	195195	285289	268298	373375
9	214	Brown-D-06	198198	250286	331331	176176	282284	366370	197197	293301	294296	377383
9	214	Brown-D-07	198198	250286	331331	176176	282284	366370	197197	293301	294296	377383
9	215	Brown-D-08	194194	250250	329333	178178	268284	366370	195195	285289	268298	373375
9	218	Brown-D-09	196222	250250	333335	176178	276276	366366	189191	283295	296304	377387
9	218	Brown-D-10	196222	250250	333335	176178	276276	366366	189191	283295	296304	377387
9	215	Brown-D-11	194194	250250	329333	178178	268284	366370	195195	285289	268298	373375
9	218	Brown-D-12	196222	250250	333335	176178	276276	366366	189191	283295	296304	377387
9	218	Brown-D-13	196222	250250	333335	176178	276276	366366	189191	283295	296304	377387
9	218	Brown-D-14	196222	250250	333335	176178	276276	366366	189191	283295	296304	377387
9	215	Brown-D-15	194194	250250	329333	178178	268284	366370	195195	285289	268298	373375
9	219	Brown-D-16	194194	280280	333333	172174	270284	364366	195199	289289	268292	373381
9	215	Brown-D-17	194194	250250	329333	178178	268284	366370	195195	285289	268298	373375
9	215	Brown-D-18	194194	250250	329333	178178	268284	366370	195195	285289	268298	373375
9	218	Brown-D-19	196222	250250	333335	176178	276276	366366	189191	283295	296304	377387
9	216	Brown-D-20	196196	250250	327333	168168	262262	366366	189195	285285	276282	373373
9	217	Brown-E-01	196196	000000	333333	168176	262288	364366	199199	285285	280294	373377
9	217	Brown-E-02	190196	000000	333333	168176	262288	364366	199199	285285	280294	373377
9	214	Brown-E-03	198198	250286	331331	176176	282284	366370	197197	293301	294296	377383
9	215	Brown-E-04	194194	250250	329333	178178	268284	366370	195195	285289	268298	373375
9	214	Brown-E-05	198198	250286	331331	176176	282284	366370	197197	293301	294296	377383
9	214	Brown-E-06	198198	250286	331331	176176	282284	366370	197197	293301	294296	377383
9	214	Brown-E-07	198198	250286	331331	176176	282284	366370	197197	293301	294296	377383
9	214	Brown-E-08	198198	250290	331331	176176	282284	366370	197197	293301	294296	377383
9	218	Brown-E-09	196222	250250	333335	176178	276276	366366	191195	283295	296304	377387
9	215	Brown-E-10	194194	250250	329333	176178	268284	366370	195195	285289	268298	373375
9	218	Brown-E-11	196222	250250	333335	176178	276276	366366	189191	283295	296304	377387
9	218	Brown-E-12	196222	250250	333335	176178	276276	366366	000000	283295	296304	377387
9	218	Brown-E-13	196222	250250	333335	176178	276276	366366	189191	283295	296304	377387
9	218	Brown-E-14	196222	250250	333335	176178	276276	366366	191191	283295	296304	377387
9	218	Brown-E-15	196222	250252	333333	176180	276278	366366	189191	283295	296304	377387
9	218	Brown-E-16	196222	250250	333335	176178	276276	366366	189191	283295	296304	377387
9	218	Brown-E-17	196222	250250	333335	176178	276276	366366	189191	283295	296304	377387
9	218	Brown-E-18	196222	250250	333335	176178	276276	366366	000000	283295	296304	377387
9	215	Brown-E-19	194194	250250	329333	178178	268284	366370	195195	285289	268298	373375
9	218	Brown-E-20	196222	250250	333335	176178	276276	366366	189191	283295	296304	377387
9	216	Brown-E-21	196196	250250	327327	168168	262262	366366	189195	285285	276282	373373
10	220	Black-A-01	194194	250250	333333	176178	274284	370384	195195	295295	286286	373377
10	220	Black-A-02	194194	250250	333333	176178	274284	370384	195195	295295	286286	373377
10	220	Black-A-03	194194	250250	333333	176178	274284	370386	195195	295295	286286	373377
10	220	Black-A-04	194194	250250	333335	176178	274284	370384	195195	295295	286286	373377
10	220	Black-A-05	194194	250250	333335	176178	274284	370384	195195	295295	286286	373377
10	220	Black-A-06	194194	250250	333335	176178	274284	370384	195195	295295	286286	373377
10	220	Black-A-07	194194	250250	333333	176178	274284	370384	195195	295295	286286	373377
10	220	Black-A-08	194194	250250	333333	176178	274284	370384	195195	295295	286286	373377
10	220	Black-A-09	194194	250250	333333	176178	274284	370384	195195	295295	286286	373377
10	220	Black-A-10	194194	250250	333333	176178	274284	370384	195195	295295	286286	373377
10	220	Black-A-11	194194	250250	333333	176178	274284	370384	195195	295295	286286	373377
10	220	Black-A-12	194194	250250	333333	176178	274284	370384	195195	295295	286286	373377
10	220	Black-A-13	194194	250250	333333	176178	274284	370384	195195	295295	286286	373377
10	220	Black-A-14	194194	250250	333333	176178	274284	370386	195195	295295	286286	373377
10	220	Black-A-15	194194	250250	333333	176178	274284	370384	195195	295295	286286	373377
10	220	Black-A-16	194194	250250	333333	176178	274284	370384	195195	295295	286286	373377
10	220	Black-A-17	194194	250250	333333	176178	274284	370384	195195	295295	286286	373377
10	220	Black-A-18	194194	250250	333333	176178	274284	370386	195195	295295	286286	373377
10	220	Black-A-19	194194	250250	333333	176178	274284	370384	195195	295295	286286	373377
10	221	Black-A-20	218222	000000	333335	176176	268284	366366	195195	000000	274298	377381
10	220	Black-A-21	194194	250250	333333	176178	274284	370384	195195	295295	286286	373377
10	221	Black-A-22	218222	000000	333335	176176	268284	366366	195195	000000	274298	377381
10	222	Black-A-23	222222	250250	333335	176176	268306	366370	195197	299299	288298	377385
10	220	Black-B-01	194194	250250	333333	176178	274284	370384	195195	295295	286286	373377
10	220	Black-B-02	194194	250250	333333	176178	274284	370384	195195	295295	286286	373377
10	220	Black-B-03	194194	250250	333333	176178	274284	370384	195195	297297	286286	373377
10	220	Black-B-04	194194	250250	333333	176178	274284	370386	195195	295295	286286	373377
10	220	Black-B-05	194194	250250	333335	176178	274284	370384	195195	295295	286286	373377
10	220	Black-B-06	194194	250250	333335	176178	274284	370386	195195	295295	286286	373377
10	220	Black-B-07	194194	250250	333335	176178	274284	370384	195195	295295	286286	373377
10	220	Black-B-08	194194	250250	333333	176178	274284	370384	195195	295295	286286	373377
10	220	Black-B-09	194194	250250	333333	176178	274284	370384	195195	295295	286286	373377
10	220	Black-B-10	194194	250250	333333	176178	274284	370384	195195	295295	286286	373377
10	220	Black-B-11	194194	250250	333333	176178	274284	370386	195195	295295	286286	373377
10	220	Black-B-12	194194	250250	333333	176178	274284	370384	195195	295295	286286	373377
10	220	Black-B-13	194194	250250	333333	176178	274284	370384	195195	295295	286286	373377
10	220	Black-B-14	194194	250250	333333	176178	274284	370386	195195	295295	286286	373377
10	220	Black-B-15	194194	250250	333333	176178	274284	370384	195195	295295	286286	373377
10	220	Black-B-16	194194	250250	333333	176178	274284	370384	195195	295295	286286	373377
10	220	Black-B-17	194194	250250	333333	176178	274284	370386	195195	295295	286286	373377
10	220	Black-B-18	194194	250250	333333	176178	274284	370384	195195	295295	286286	373377
10	220	Black-B-19	194194	250250	333333	176178	274284	370384	195195	295295	286286	373377
10	220	Black-B-20	194194	250250	333333	176178	274284	370384	195195	295295	286286	373377
10	221	Black-B-21	218222	000000	333335	176176	268284	366366	195195	000000	274298	377381
10	221	Black-B-22	218222	000000	333335	176176	268284	366366	195195	000000	274298	377381
10	221	Black-B-23	218222	000000	333335	176176	268284	366366	195195	000000	274298	377381
10	220	Black-C-01	194194	250250	333333	176178	274284	370384	195195	295295	286286	373377
10	220	Black-C-02	194194	250250	333333	178178	274284	370384	195195	297297	286286	373377
10	220	Black-C-03	194194	250250	333333	176178	274284	370384	195195	295295	286286	373377
10	220	Black-C-04	194194	250250	333335	176178	274284	370384	195195	295295	286286	373377
10	220	Black-C-05	194194	250250	333333	176178	274284	370384	195195	295295	286286	373377
10	220	Black-C-06	194194	250250	333335	176178	274284	370384	195195	295295	286286	373377
10	220	Black-C-07	194194	250250	333335	176178	274284	370386	195195	295295	286286	373377
10	220	Black-C-08	194194	250250	333333	176178	274284	370386	195195	295295	286286	373377
10	220	Black-C-09	194194	250250	333333	176178	274284	370386	195195	295295	286286	373377
10	220	Black-C-10	194194	250250	333333	176178	274284	370386	195195	295295	286286	373377
10	220	Black-C-11	194194	250250	333333	176178	274284	370386	195195	295295	286286	373377
10	220	Black-C-12	194194	250250	333333	176178	274284	370384	195195	295295	286286	373377
10	220	Black-C-13	194194	250250	333333	176178	274284	370384	195195	295295	286286	373377
10	220	Black-C-14	194194	250250	333333	176178	274284	370386	195195	295295	286286	373377
10	220	Black-C-15	194194	250250	333333	176178	274284	370384	195195	295295	286286	373377
10	220	Black-C-16	194194	250250	333333	176178	274284	370386	195195	295295	286286	373377
10	220	Black-C-17	194194	250250	333333	176178	274284	370386	195195	295295	286286	373377
10	220	Black-C-18	194194	250250	333333	176178	274284	370384	195195	295295	286286	373377
10	220	Black-C-19	194194	250250	333333	176178	274284	370384	195195	295295	286286	373377
10	220	Black-C-20	194194	250250	333333	176176	274284	370384	195195	295295	286286	373377
10	221	Black-C-21	218222	000000	333335	176176	268284	366366	195195	000000	274298	377381
10	223	Black-C-22	204222	274276	335335	176176	268284	366366	195199	285285	274298	377381
10	220	Black-D-01	194194	250250	333333	176178	274284	370384	195195	295295	286286	373377
10	220	Black-D-02	194194	250250	333333	176178	274284	370386	195195	295295	286286	373377
10	220	Black-D-03	194194	250250	333333	176178	274284	370384	193195	295295	286286	373377
10	220	Black-D-04	194194	250250	333333	176178	274284	370384	195195	297297	286286	373377
10	220	Black-D-05	194194	250250	333335	176178	274284	370384	195195	295295	286286	373377
10	220	Black-D-06	194194	250250	333333	176178	274284	370384	195195	295295	286286	373377
10	220	Black-D-07	194194	250250	333335	178178	274284	370384	195195	295295	286286	373377
10	220	Black-D-08	194194	250250	333335	176178	274284	370386	195195	295295	286286	373377
10	220	Black-D-09	194194	250250	333335	176178	274284	370384	195195	295295	286286	373377
10	220	Black-D-10	194194	250250	333333	176178	274284	370384	195195	295295	286286	373377
10	220	Black-D-11	194194	250250	333333	176178	274284	370386	195195	295295	286286	373377
10	220	Black-D-12	194194	250250	333333	174176	274284	370384	195195	295295	286286	373377
10	220	Black-D-13	194194	250250	333333	176178	274284	370384	195195	295295	286286	373377
10	220	Black-D-14	194194	250250	333333	176178	274284	370384	195195	295295	286286	373377
10	220	Black-D-15	194194	250250	333333	176178	274284	370386	195195	000000	286286	373377
10	220	Black-D-16	194194	250250	333333	176178	274284	370386	195195	295295	286286	373377
10	220	Black-D-17	194194	250250	333333	176178	274284	370386	195195	295295	286286	373377
10	220	Black-D-18	194194	250250	333333	176178	274284	370386	195195	295295	286286	373377
10	220	Black-D-19	194194	250250	333333	176178	274284	370384	195195	295295	286286	373377
10	220	Black-D-20	194194	250250	333333	176178	274284	370384	195195	295295	286286	373377
10	220	Black-D-21	194194	250250	333333	176178	274284	370384	195195	295295	286286	373377
10	224	Black-D-22	222222	250250	325335	176178	278304	366370	189197	275299	284288	385385
10	220	Black-E-01	194194	250250	333333	176178	274284	370384	195195	295295	286286	373377
10	220	Black-E-02	194194	250250	333333	176178	274284	370384	195195	295295	286286	373377
10	220	Black-E-03	194194	250250	333333	176178	274284	370384	195195	295295	286286	373377
10	220	Black-E-04	194194	250250	333333	176178	274284	370384	195195	295295	286286	373377
10	220	Black-E-05	194194	250250	333335	176178	274284	370384	195195	295295	286286	373377
10	220	Black-E-06	194194	250250	333335	176178	274284	370384	195195	295295	286286	373377
10	220	Black-E-07	194194	250250	333335	176178	274284	370384	195195	295295	286286	373377
10	220	Black-E-08	194194	250250	333333	176178	274284	370384	195195	295295	286286	373377
10	220	Black-E-09	194194	250250	333333	176178	274284	370384	195195	295295	286286	373377
10	220	Black-E-10	194194	250250	333333	176178	274284	370384	195195	295295	286286	373377
10	220	Black-E-11	194194	250250	333333	176178	274284	370386	195195	295295	286286	373377
10	220	Black-E-12	194194	250250	333333	176178	274284	370384	195195	295295	286286	373377
10	220	Black-E-13	194194	250250	333333	176178	274284	370384	195195	295295	286286	373377
10	220	Black-E-14	194194	250250	333333	176178	274284	370384	195195	295295	286286	373377
10	220	Black-E-15	194194	250250	333333	176178	274284	370384	195195	295295	286286	373377
10	220	Black-E-16	194194	250250	333333	176178	274284	370386	195195	295295	286286	373377
10	220	Black-E-17	194194	250250	333333	176178	274284	370384	195195	295295	286286	373377
10	220	Black-E-18	194194	250250	333333	176178	274284	370384	195195	295295	286286	373377
10	220	Black-E-19	194194	250250	333333	176178	274284	370384	195195	295295	286286	373377
10	220	Black-E-20	194194	250250	333333	176178	274284	370384	195195	295295	286286	373377
10	224	Black-E-21	222222	250250	325335	176178	278304	366370	189197	275299	284288	385385
