# Supplementary material for: Mating portfolio and neutral mechanisms are primary causes of genet-ramet frequencies and spatial distributions in smooth cordgrass (Spartina alterniflora) along salt marsh tidal gradients
Source: Front Genet. 2026 May 1;17:1810782. doi: 10.3389/fgene.2026.1810782 (PMC13175536; doi:10.3389/fgene.2026.1810782)
Supplement: Supplementary file 2 [file DataSheet1.zip › genotype data/Tomasula_SALT_MLL_pop_patch_x_y.xlsx]

## Sheet: Sheet1
Population	Individual	Patch	x	y	clone
1	Blue-A-01-2021-03-01-17-46-20A05	Blue	1	1	2
1	Blue-A-02-2021-03-01-17-46-20B05	Blue	1	2	3
1	Blue-A-03-2021-03-01-17-46-20C05	Blue	1	3	4
1	Blue-A-04-2021-03-01-17-46-20D05	Blue	1	4	3
1	Blue-A-05-2021-03-01-17-46-20E05	Blue	1	5	5
1	Blue-A-06-2021-03-01-17-46-20F05	Blue	1	6	6
1	Blue-A-07-2021-03-01-17-46-20G05	Blue	1	7	7
1	Blue-A-08-2021-03-01-17-46-20H05	Blue	1	8	5
1	Blue-A-09-2021-03-01-16-17-51A06	Blue	1	9	5
1	Blue-A-10-2021-03-01-16-17-51B06	Blue	1	10	8
1	Blue-A-11-2021-03-01-16-17-51C06	Blue	1	11	8
1	Blue-A-12-2021-03-01-16-17-51D06	Blue	1	12	8
1	Blue-A-13-2021-10-25-13-27-36-A06	Blue	1	13	9
1	Blue-A-14-2021-03-01-16-17-51F06	Blue	1	14	10
1	Blue-B-01-2021-03-15-15-21-52A08	Blue	2	1	2
1	Blue-B-02-2021-03-15-15-21-52B08	Blue	2	2	11
1	Blue-B-03-2021-03-15-15-21-52C08	Blue	2	3	11
1	Blue-B-04-2021-03-15-15-21-52D08	Blue	2	4	12
1	Blue-B-05-2021-03-15-15-21-52E08	Blue	2	5	3
1	Blue-B-06-2021-03-15-15-21-52F08	Blue	2	6	5
1	Blue-B-07-2021-03-15-15-21-52G08	Blue	2	7	5
1	Blue-B-08-2021-03-15-15-21-52H08	Blue	2	8	5
1	Blue-B-09-2021-03-15-15-21-52A09	Blue	2	9	5
1	Blue-B-10-2021-03-15-15-21-52B09	Blue	2	10	13
1	Blue-B-11-2021-03-15-15-21-52C09	Blue	2	11	3
1	Blue-B-12-2021-03-15-15-21-52D09	Blue	2	12	3
1	Blue-B-13-2021-03-15-15-21-52E09	Blue	2	13	9
1	Blue-B-14-2021-03-15-15-21-52F09	Blue	2	14	14
1	Blue-C-01-2021-03-17-16-28-00H10	Blue	3	1	11
1	Blue-C-02-2021-03-17-16-28-00G10	Blue	3	2	2
1	Blue-C-03-2021-03-17-16-28-00F10	Blue	3	3	11
1	Blue-C-04-2021-03-17-16-28-00E10	Blue	3	4	15
1	Blue-C-05-2021-03-17-16-28-00D10	Blue	3	5	16
1	Blue-C-06-2021-03-17-16-28-00C10	Blue	3	6	17
1	Blue-C-07-2021-03-17-16-28-00B10	Blue	3	7	17
1	Blue-C-08-2021-03-17-16-28-00A10	Blue	3	8	18
1	Blue-C-09-2021-08-12-11-48-20-D11	Blue	3	9	5
1	Blue-C-10-2021-03-17-16-28-00G11	Blue	3	10	19
1	Blue-C-11-2021-08-12-11-48-20-F11	Blue	3	11	20
1	Blue-C-12-2021-08-12-11-48-20-G11	Blue	3	12	21
1	Blue-C-13-2021-03-17-16-28-00D11	Blue	3	13	8
1	Blue-C-14-2021-03-17-16-28-00C11	Blue	3	14	3
1	Blue-D-01-2021-03-22-16-44-20-A01	Blue	4	1	2
1	Blue-D-02-2021-03-22-16-44-20-B01	Blue	4	2	22
1	Blue-D-03-2021-03-22-16-44-20-C01	Blue	4	3	23
1	Blue-D-04-2021-03-22-16-44-20-D01	Blue	4	4	23
1	Blue-D-05-2021-03-22-16-44-20-E01	Blue	4	5	24
1	Blue-D-06-2021-10-25-13-27-36-C06	Blue	4	6	25
1	Blue-D-07-2021-07-12-15-56-26-C12	Blue	4	7	18
1	Blue-D-08-2021-07-12-15-56-26-D12	Blue	4	8	26
1	Blue-D-09-2021-03-22-16-44-20-A02	Blue	4	9	18
1	Blue-D-10-2021-03-22-16-44-20-B02	Blue	4	10	26
1	Blue-D-11-2021-03-22-16-44-20-C02	Blue	4	11	8
1	Blue-D-12-2022-05-19-18-21-03-E11	Blue	4	12	27
1	Blue-D-13-2021-10-18-13-48-34-F12	Blue	4	13	27
1	Blue-D-14-2021-07-12-15-56-26-G12	Blue	4	14	28
1	Blue-E-01-2021-03-22-16-44-20-A03	Blue	5	1	2
1	Blue-E-02-2021-03-22-16-44-20-B03	Blue	5	2	29
1	Blue-E-03-2021-03-22-16-44-20-C03	Blue	5	3	29
1	Blue-E-04-2021-03-22-16-44-20-D03	Blue	5	4	23
1	Blue-E-05-2021-03-22-16-44-20-E03	Blue	5	5	25
1	Blue-E-06-2021-03-22-16-44-20-F03	Blue	5	6	25
1	Blue-E-07-2021-03-22-16-44-20-G03	Blue	5	7	26
1	Blue-E-08-2021-03-22-16-44-20-H03	Blue	5	8	26
1	Blue-E-09-2021-03-22-16-44-20-A04	Blue	5	9	26
1	Blue-E-10-2021-03-22-16-44-20-B04	Blue	5	10	26
1	Blue-E-11-2021-03-22-16-44-20-C04	Blue	5	11	8
1	Blue-E-12-2021-03-22-16-44-20-D04	Blue	5	12	8
1	Blue-E-13-2021-03-22-16-44-20-E04	Blue	5	13	8
1	Blue-E-14-2021-03-22-16-44-20-F04	Blue	5	14	30
1	Blue-E-15-2021-03-22-16-44-20-G04	Blue	5	15	14
2	Gray-A-01-2021-05-19-14-47-33-A05	Gray	1	1	31
2	Gray-A-02-2021-05-24-14-15-32-E06	Gray	1	2	32
2	Gray-A-03-2021-05-19-14-47-33-B05	Gray	1	3	33
2	Gray-A-04-2021-08-10-14-39-08-A06	Gray	1	4	33
2	Gray-A-05-2021-05-24-14-15-32-F06	Gray	1	5	33
2	Gray-A-06-2021-05-19-14-47-33-D05	Gray	1	6	33
2	Gray-A-07-2021-05-19-14-47-33-E05	Gray	1	7	34
2	Gray-A-08-2021-05-24-14-15-32-G06	Gray	1	8	33
2	Gray-A-09-2021-05-19-14-47-33-F05	Gray	1	9	31
2	Gray-A-10-2021-05-19-14-47-33-G05	Gray	1	10	31
2	Gray-A-11-2021-05-19-14-47-33-H05	Gray	1	11	31
2	Gray-A-12-2021-05-24-14-15-32-A06	Gray	1	12	35
2	Gray-A-13-2021-05-24-14-15-32-H06	Gray	1	13	36
2	Gray-A-14-2021-05-24-14-15-32-A07	Gray	1	14	36
2	Gray-A-15-2021-05-24-14-15-32-B06	Gray	1	15	36
2	Gray-A-16-2021-08-10-14-39-08-B06	Gray	1	16	31
2	Gray-A-17-2021-05-24-14-15-32-D06	Gray	1	17	37
2	Gray-A-18-2021-08-10-14-39-08-C06	Gray	1	18	38
2	Gray-B-01-2021-07-12-15-56-26-D11	Gray	2	1	39
2	Gray-B-02-2021-06-16-15-22-26-B02	Gray	2	2	40
2	Gray-B-03-2021-06-16-15-22-26-C02	Gray	2	3	41
2	Gray-B-04-2021-06-16-15-22-26-D02	Gray	2	4	31
2	Gray-B-05-2021-06-16-15-22-26-E02	Gray	2	5	33
2	Gray-B-06-2021-06-16-15-22-26-F02	Gray	2	6	33
2	Gray-B-07-2021-06-16-15-22-26-G02	Gray	2	7	40
2	Gray-B-08-2021-06-16-15-22-26-H02	Gray	2	8	33
2	Gray-B-09-2021-06-16-15-22-26-A03	Gray	2	9	31
2	Gray-B-10-2021-06-16-15-22-26-B03	Gray	2	10	42
2	Gray-B-11-2021-06-16-15-22-26-C03	Gray	2	11	31
2	Gray-B-12-2021-06-16-15-22-26-D03	Gray	2	12	31
2	Gray-B-13-2021-06-16-15-22-26-E03	Gray	2	13	36
2	Gray-B-14-2021-06-16-15-22-26-F03	Gray	2	14	42
2	Gray-B-15-2021-06-16-15-22-26-G03	Gray	2	15	43
2	Gray-B-16-2021-06-16-15-22-26-H03	Gray	2	16	31
2	Gray-B-17-2021-05-24-14-15-32-C07	Gray	2	17	44
2	Gray-B-18-2021-05-24-14-15-32-D07	Gray	2	18	45
2	Gray-C-01-2021-05-26-13-42-02-A08	Gray	3	1	46
2	Gray-C-02-2021-05-26-13-42-02-B08	Gray	3	2	46
2	Gray-C-03-2021-05-26-13-42-02-C08	Gray	3	3	46
2	Gray-C-04-2021-05-26-13-42-02-D08	Gray	3	4	33
2	Gray-C-05-2021-05-26-13-42-02-E08	Gray	3	5	33
2	Gray-C-06-2021-05-26-13-42-02-F08	Gray	3	6	33
2	Gray-C-07-2021-05-26-13-42-02-G08	Gray	3	7	47
2	Gray-C-08-2021-05-26-13-42-02-H08	Gray	3	8	48
2	Gray-C-09-2021-05-26-13-42-02-A09	Gray	3	9	49
2	Gray-C-10-2021-05-26-13-42-02-B09	Gray	3	10	50
2	Gray-C-11-2021-05-26-13-42-02-C09	Gray	3	11	50
2	Gray-C-12-2021-05-26-13-42-02-D09	Gray	3	12	51
2	Gray-C-13-2021-05-26-13-42-02-E09	Gray	3	13	51
2	Gray-C-14-2021-05-26-13-42-02-F09	Gray	3	14	51
2	Gray-C-15-2021-05-26-13-42-02-G09	Gray	3	15	51
2	Gray-C-16-2021-05-26-13-42-02-H09	Gray	3	16	46
2	Gray-C-17-2021-05-24-14-15-32-E07	Gray	3	17	52
2	Gray-C-18-2021-05-24-14-15-32-F07	Gray	3	18	52
2	Gray-D-01-2021-05-26-13-42-02-A10	Gray	4	1	53
2	Gray-D-02-2021-05-26-13-42-02-B10	Gray	4	2	46
2	Gray-D-03-2021-05-26-13-42-02-C10	Gray	4	3	46
2	Gray-D-04-2021-05-26-13-42-02-D10	Gray	4	4	46
2	Gray-D-05-2021-05-26-13-42-02-E10	Gray	4	5	33
2	Gray-D-06-2021-05-26-13-42-02-F10	Gray	4	6	33
2	Gray-D-07-2021-05-26-13-42-02-G10	Gray	4	7	33
2	Gray-D-08-2021-05-26-13-42-02-H10	Gray	4	8	33
2	Gray-D-09-2021-05-26-13-42-02-A11	Gray	4	9	51
2	Gray-D-10-2021-05-26-13-42-02-B11	Gray	4	10	33
2	Gray-D-11-2021-05-26-13-42-02-C11	Gray	4	11	46
2	Gray-D-12-2021-05-26-13-42-02-D11	Gray	4	12	51
2	Gray-D-13-2021-05-26-13-42-02-E11	Gray	4	13	51
2	Gray-D-14-2021-05-26-13-42-02-F11	Gray	4	14	51
2	Gray-D-15-2021-08-10-14-39-08-D06	Gray	4	15	51
2	Gray-D-16-2021-05-26-13-42-02-H11	Gray	4	16	51
2	Gray-D-17-2021-05-24-14-15-32-G07	Gray	4	17	54
2	Gray-D-18-2021-05-24-14-15-32-H07	Gray	4	18	52
2	Gray-E-01-2021-06-02-13-50-53-A12	Gray	5	1	42
2	Gray-E-02-2021-06-02-13-50-53-B12	Gray	5	2	46
2	Gray-E-03-2021-06-02-13-50-53-C12	Gray	5	3	33
2	Gray-E-04-2021-06-02-13-50-53-D12	Gray	5	4	46
2	Gray-E-05-2021-06-02-13-50-53-E12	Gray	5	5	33
2	Gray-E-06-2021-06-02-13-50-53-F12	Gray	5	6	33
2	Gray-E-07-2021-06-02-13-50-53-G12	Gray	5	7	46
2	Gray-E-08-2021-06-02-13-50-53-H12	Gray	5	8	51
2	Gray-E-09-2021-06-02-13-50-53-A01	Gray	5	9	51
2	Gray-E-10-2021-06-02-13-50-53-B01	Gray	5	10	51
2	Gray-E-11-2021-06-02-13-50-53-C01	Gray	5	11	55
2	Gray-E-12-2021-06-02-13-50-53-D01	Gray	5	12	51
2	Gray-E-13-2021-06-02-13-50-53-E01	Gray	5	13	51
2	Gray-E-14-2021-06-02-13-50-53-F01	Gray	5	14	51
2	Gray-E-15-2021-06-02-13-50-53-G01	Gray	5	15	51
2	Gray-E-16-2021-06-02-13-50-53-H01	Gray	5	16	46
2	Gray-E-17-2021-07-12-15-56-26-A11	Gray	5	17	56
2	Gray-E-18-2021-07-12-15-56-26-B11	Gray	5	18	37
3	Pink-A-01-2021-08-10-14-39-08-A09	Pink	1	1	57
3	Pink-A-02-2021-08-10-14-39-08-B09	Pink	1	2	57
3	Pink-A-03-2021-06-16-15-22-26-C04	Pink	1	3	58
3	Pink-A-04-2021-08-10-14-39-08-C09	Pink	1	4	57
3	Pink-A-05-2021-08-10-14-39-08-D09	Pink	1	5	59
3	Pink-A-06-2021-08-10-14-39-08-E09	Pink	1	6	59
3	Pink-A-07-2021-08-10-14-39-08-F09	Pink	1	7	60
3	Pink-A-08-2021-08-10-14-39-08-G09	Pink	1	8	61
3	Pink-A-09-2021-08-12-11-48-20-C11	Pink	1	9	62
3	Pink-A-10-2021-06-16-15-22-26-B05	Pink	1	10	63
3	Pink-A-11-2021-06-16-15-22-26-C05	Pink	1	11	63
3	Pink-B-01-2021-06-16-15-22-26-D05	Pink	2	1	64
3	Pink-B-02-2021-06-16-15-22-26-E05	Pink	2	2	57
3	Pink-B-03-2021-08-12-11-48-20-A10	Pink	2	3	57
3	Pink-B-04-2021-08-12-11-48-20-B10	Pink	2	4	57
3	Pink-B-05-2021-08-12-11-48-20-C10	Pink	2	5	59
3	Pink-B-06-2021-08-12-11-48-20-D10	Pink	2	6	65
3	Pink-B-07-2021-06-16-15-22-26-B06	Pink	2	7	66
3	Pink-B-08-2021-06-16-15-22-26-C06	Pink	2	8	67
3	Pink-B-09-2021-08-12-11-48-20-E10	Pink	2	9	68
3	Pink-B-10-2021-06-16-15-22-26-E06	Pink	2	10	69
3	Pink-C-01-2021-06-16-15-22-26-F06	Pink	3	1	57
3	Pink-C-02-2021-06-16-15-22-26-G06	Pink	3	2	57
3	Pink-C-03-2021-08-12-11-48-20-F10	Pink	3	3	57
3	Pink-C-04-2021-06-16-15-22-26-A07	Pink	3	4	70
3	Pink-C-05-2021-08-12-11-48-20-H10	Pink	3	5	57
3	Pink-C-06-2021-08-12-11-48-20-A11	Pink	3	6	71
3	Pink-C-07-2021-08-12-11-48-20-B11	Pink	3	7	72
3	Pink-C-08-2021-06-16-15-22-26-E07	Pink	3	8	67
3	Pink-C-09-2021-06-16-15-22-26-F07	Pink	3	9	69
3	Pink-C-10-2021-06-16-15-22-26-G07	Pink	3	10	69
3	Pink-D-01-2021-08-10-14-39-08-E06	Pink	4	1	73
3	Pink-D-02-2021-08-10-14-39-08-F06	Pink	4	2	74
3	Pink-D-03-2021-08-10-14-39-08-G06	Pink	4	3	71
3	Pink-D-04-2021-08-10-14-39-08-H06	Pink	4	4	75
3	Pink-D-05-2021-06-16-15-22-26-E08	Pink	4	5	76
3	Pink-D-06-2021-08-10-17-52-09-A07	Pink	4	6	71
3	Pink-D-07-2021-08-10-17-52-09-B07	Pink	4	7	77
3	Pink-D-08-2021-08-10-17-52-09-C07	Pink	4	8	71
3	Pink-D-09-2021-06-16-15-22-26-A09	Pink	4	9	78
3	Pink-D-10-2021-08-10-17-52-09-D07	Pink	4	10	68
3	Pink-D-11-2021-08-10-17-52-09-E07	Pink	4	11	68
3	Pink-D-12-2021-08-10-14-39-08-F07	Pink	4	12	79
3	Pink-E-01-2021-06-16-15-22-26-E09	Pink	5	1	80
3	Pink-E-02-2021-08-10-17-52-09-G07	Pink	5	2	73
3	Pink-E-03-2021-08-10-17-52-09-H07	Pink	5	3	57
3	Pink-E-04-2021-08-10-14-39-08-A08	Pink	5	4	81
3	Pink-E-05-2021-08-10-14-39-08-B08	Pink	5	5	57
3	Pink-E-06-2021-08-10-14-39-08-C08	Pink	5	6	82
3	Pink-E-07-2021-08-10-14-39-08-D08	Pink	5	7	57
3	Pink-E-08-2021-08-10-14-39-08-E08	Pink	5	8	83
3	Pink-E-09-2021-10-26-16-21-07-D01	Pink	5	9	83
3	Pink-E-10-2021-08-10-14-39-08-G08	Pink	5	10	84
3	Pink-E-11-2021-08-10-14-39-08-H08	Pink	5	11	78
3	Pink-E-12-2021-06-21-15-14-39-H10	Pink	5	12	85
4	Purple-A-01-2021-10-14-13-31-14-A01	Purple	1	1	86
4	Purple-A-02-2021-10-14-13-31-14-B01	Purple	1	2	87
4	Purple-A-03-2021-10-14-13-31-14-C01	Purple	1	3	88
4	Purple-A-04-2021-10-14-13-31-14-D01	Purple	1	4	89
4	Purple-A-05-2021-10-14-13-31-14-E01	Purple	1	5	89
4	Purple-A-06-2021-10-14-13-31-14-F01	Purple	1	6	90
4	Purple-A-07-2021-10-14-13-31-14-G01	Purple	1	7	89
4	Purple-A-08-2021-10-14-13-31-14-H01	Purple	1	8	89
4	Purple-A-09-2021-10-14-13-31-14-A02	Purple	1	9	91
4	Purple-A-10-2021-10-14-13-31-14-B02	Purple	1	10	91
4	Purple-A-11-2021-10-14-13-31-14-C02	Purple	1	11	91
4	Purple-A-12-2021-10-14-13-31-14-D02	Purple	1	12	91
4	Purple-A-13-2021-10-14-13-31-14-E02	Purple	1	13	91
4	Purple-A-14-2021-10-14-13-31-14-F02	Purple	1	14	91
4	Purple-A-15-2021-10-14-13-31-14-G02	Purple	1	15	92
4	Purple-A-16-2021-10-14-13-31-14-H02	Purple	1	16	93
4	Purple-B-01-2021-10-14-13-31-14-A03	Purple	2	1	87
4	Purple-B-02-2021-10-14-13-31-14-B03	Purple	2	2	94
4	Purple-B-03-2021-10-14-13-31-14-C03	Purple	2	3	95
4	Purple-B-04-2021-10-14-13-31-14-D03	Purple	2	4	89
4	Purple-B-05-2021-10-14-13-31-14-E03	Purple	2	5	89
4	Purple-B-06-2021-10-14-13-31-14-F03	Purple	2	6	89
4	Purple-B-07-2021-10-14-13-31-14-G03	Purple	2	7	89
4	Purple-B-08-2021-10-14-13-31-14-H03	Purple	2	8	89
4	Purple-B-09-2021-10-14-13-31-14-A04	Purple	2	9	91
4	Purple-B-10-2021-10-14-13-31-14-B04	Purple	2	10	91
4	Purple-B-11-2021-10-14-13-31-14-C04	Purple	2	11	91
4	Purple-B-12-2021-10-14-13-31-14-D04	Purple	2	12	91
4	Purple-B-13-2021-10-14-13-31-14-E04	Purple	2	13	91
4	Purple-B-14-2021-10-14-13-31-14-F04	Purple	2	14	91
4	Purple-B-15-2021-10-14-13-31-14-G04	Purple	2	15	91
4	Purple-B-16-2021-10-14-13-31-14-H04	Purple	2	16	96
4	Purple-B-17-2021-10-14-13-31-14-A05	Purple	2	17	97
4	Purple-C-01-2021-10-14-13-31-14-B05	Purple	3	1	98
4	Purple-C-02-2021-10-14-13-31-14-C05	Purple	3	2	95
4	Purple-C-03-2021-10-14-13-31-14-D05	Purple	3	3	99
4	Purple-C-04-2021-10-14-13-31-14-E05	Purple	3	4	89
4	Purple-C-05-2021-10-14-13-31-14-F05	Purple	3	5	99
4	Purple-C-06-2021-10-14-13-31-14-G05	Purple	3	6	99
4	Purple-C-07-2021-10-14-13-31-14-H05	Purple	3	7	89
4	Purple-C-08-2021-10-14-13-31-14-A06	Purple	3	8	89
4	Purple-C-09-2021-10-14-13-31-14-B06	Purple	3	9	89
4	Purple-C-10-2021-10-14-13-31-14-C06	Purple	3	10	100
4	Purple-C-11-2021-10-14-13-31-14-D06	Purple	3	11	91
4	Purple-C-12-2021-10-14-13-31-14-E06	Purple	3	12	91
4	Purple-C-13-2021-10-14-13-31-14-F06	Purple	3	13	91
4	Purple-C-14-2021-10-18-13-48-34-A07	Purple	3	14	91
4	Purple-C-15-2021-10-18-13-48-34-B07	Purple	3	15	91
4	Purple-C-16-2021-10-18-13-48-34-C07	Purple	3	16	91
4	Purple-C-17-2021-10-18-13-48-34-D07	Purple	3	17	96
4	Purple-C-18-2021-10-18-13-48-34-E07	Purple	3	18	101
4	Purple-D-01-2021-10-18-13-48-34-F07	Purple	4	1	95
4	Purple-D-02-2021-10-18-13-48-34-G07	Purple	4	2	102
4	Purple-D-03-2021-10-18-13-48-34-H07	Purple	4	3	102
4	Purple-D-04-2021-10-18-13-48-34-A08	Purple	4	4	99
4	Purple-D-05-2021-10-18-13-48-34-B08	Purple	4	5	89
4	Purple-D-06-2021-10-18-13-48-34-C08	Purple	4	6	99
4	Purple-D-07-2021-10-18-13-48-34-D08	Purple	4	7	99
4	Purple-D-08-2021-10-18-13-48-34-E08	Purple	4	8	89
4	Purple-D-09-2021-10-18-13-48-34-F08	Purple	4	9	89
4	Purple-D-10-2021-10-18-13-48-34-G08	Purple	4	10	103
4	Purple-D-11-2021-10-18-13-48-34-H08	Purple	4	11	89
4	Purple-D-12-2021-10-18-13-48-34-A09	Purple	4	12	91
4	Purple-D-13-2021-10-18-13-48-34-B09	Purple	4	13	91
4	Purple-D-14-2021-10-18-13-48-34-C09	Purple	4	14	91
4	Purple-D-15-2021-10-18-13-48-34-D09	Purple	4	15	91
4	Purple-D-16-2021-10-18-13-48-34-E09	Purple	4	16	91
4	Purple-D-17-2021-10-18-13-48-34-F09	Purple	4	17	104
4	Purple-D-18-2021-10-18-13-48-34-G09	Purple	4	18	104
4	Purple-E-01-2021-10-18-13-48-34-H09	Purple	5	1	102
4	Purple-E-02-2021-10-18-13-48-34-A10	Purple	5	2	102
4	Purple-E-03-2021-10-18-13-48-34-B10	Purple	5	3	99
4	Purple-E-04-2021-10-18-13-48-34-C10	Purple	5	4	102
4	Purple-E-05-2021-10-18-13-48-34-D10	Purple	5	5	99
4	Purple-E-06-2021-10-18-13-48-34-E10	Purple	5	6	99
4	Purple-E-07-2021-10-18-13-48-34-F10	Purple	5	7	99
4	Purple-E-08-2021-10-18-13-48-34-G10	Purple	5	8	89
4	Purple-E-09-2021-10-18-13-48-34-H10	Purple	5	9	89
4	Purple-E-10-2021-10-18-13-48-34-A11	Purple	5	10	104
4	Purple-E-11-2021-10-18-13-48-34-B11	Purple	5	11	104
4	Purple-E-12-2021-10-18-13-48-34-C11	Purple	5	12	104
4	Purple-E-13-2021-10-18-13-48-34-D11	Purple	5	13	91
4	Purple-E-14-2021-10-18-13-48-34-E11	Purple	5	14	105
4	Purple-E-15-2021-10-18-13-48-34-F11	Purple	5	15	105
4	Purple-E-16-2021-10-18-13-48-34-G11	Purple	5	16	105
4	Purple-E-17-2021-10-18-13-48-34-H11	Purple	5	17	91
4	Purple-E-18-2021-10-18-13-48-34-A12	Purple	5	18	104
5	Orange-A-01	Orange	1	1	106
5	Orange-A-02-2022-05-19-18-21-03-B01	Orange	1	2	107
5	Orange-A-03-2022-05-19-18-21-03-C01	Orange	1	3	107
5	Orange-A-04-2022-05-19-18-21-03-D01	Orange	1	4	107
5	Orange-A-05-2022-05-19-18-21-03-E01	Orange	1	5	107
5	Orange-A-06-2022-05-19-18-21-03-F01	Orange	1	6	107
5	Orange-A-07-2022-05-19-18-21-03-G01	Orange	1	7	107
5	Orange-A-08-2022-05-19-18-21-03-H01	Orange	1	8	107
5	Orange-A-09-2022-05-24-17-31-32-C12	Orange	1	9	108
5	Orange-A-10-2022-05-24-17-31-32-D12	Orange	1	10	108
5	Orange-A-11-2022-05-19-18-21-03-C02	Orange	1	11	108
5	Orange-A-12-2022-05-19-18-21-03-D02	Orange	1	12	109
5	Orange-A-13-2022-05-19-18-21-03-E02	Orange	1	13	109
5	Orange-A-14-2022-05-19-18-21-03-F02	Orange	1	14	109
5	Orange-A-15-2022-05-19-18-21-03-G02	Orange	1	15	110
5	Orange-A-16-2022-05-19-18-21-03-H02	Orange	1	16	110
5	Orange-A-17-2022-05-19-18-21-03-A03	Orange	1	17	110
5	Orange-B-01-2022-05-19-18-21-03-B03	Orange	2	1	106
5	Orange-B-02-2022-05-19-18-21-03-C03	Orange	2	2	107
5	Orange-B-03-2022-05-19-18-21-03-D03	Orange	2	3	111
5	Orange-B-04-2022-05-19-18-21-03-E03	Orange	2	4	111
5	Orange-B-05-2022-05-19-18-21-03-F03	Orange	2	5	112
5	Orange-B-06-2022-05-19-18-21-03-G03	Orange	2	6	113
5	Orange-B-07-2022-05-19-18-21-03-H03	Orange	2	7	114
5	Orange-B-08-2022-05-19-18-21-03-A04	Orange	2	8	115
5	Orange-B-09-2022-05-19-18-21-03-B04	Orange	2	9	108
5	Orange-B-10-2022-05-19-18-21-03-C04	Orange	2	10	108
5	Orange-B-11-2022-05-19-18-21-03-D04	Orange	2	11	108
5	Orange-B-12-2022-05-19-18-21-03-E04	Orange	2	12	109
5	Orange-B-13-2022-05-19-18-21-03-F04	Orange	2	13	116
5	Orange-B-14-2022-05-19-18-21-03-G04	Orange	2	14	110
5	Orange-B-15-2022-05-19-18-21-03-H04	Orange	2	15	110
5	Orange-B-16-2022-05-19-18-21-03-A05	Orange	2	16	110
5	Orange-B-17-2022-05-19-18-21-03-B05	Orange	2	17	117
5	Orange-C-01-2022-05-19-18-21-03-C05	Orange	3	1	118
5	Orange-C-02-2022-05-19-18-21-03-D05	Orange	3	2	119
5	Orange-C-03-2022-05-19-18-21-03-E05	Orange	3	3	120
5	Orange-C-04-2022-05-19-18-21-03-F05	Orange	3	4	120
5	Orange-C-05-2022-05-19-18-21-03-G05	Orange	3	5	112
5	Orange-C-06-2022-05-19-18-21-03-H05	Orange	3	6	112
5	Orange-C-07-2022-05-19-18-21-03-A06	Orange	3	7	114
5	Orange-C-08-2022-05-19-18-21-03-B06	Orange	3	8	114
5	Orange-C-09-2022-05-19-18-21-03-C06	Orange	3	9	121
5	Orange-C-10-2022-05-19-18-21-03-D06	Orange	3	10	122
5	Orange-C-11-2022-05-19-18-21-03-E06	Orange	3	11	123
5	Orange-C-12-2022-05-19-18-21-03-F06	Orange	3	12	109
5	Orange-C-13-2022-05-19-18-21-03-G06	Orange	3	13	124
5	Orange-C-14-2022-05-19-18-21-03-H06	Orange	3	14	110
5	Orange-C-15-2022-05-19-18-21-03-A07	Orange	3	15	110
5	Orange-C-16-2022-05-19-18-21-03-B07	Orange	3	16	110
5	Orange-C-17-2022-05-19-18-21-03-C07	Orange	3	17	117
5	Orange-D-01-2022-05-19-18-21-03-D07	Orange	4	1	125
5	Orange-D-02-2022-05-19-18-21-03-E07	Orange	4	2	120
5	Orange-D-03-2022-05-19-18-21-03-F07	Orange	4	3	120
5	Orange-D-04-2022-05-19-18-21-03-G07	Orange	4	4	126
5	Orange-D-05-2022-05-19-18-21-03-H07	Orange	4	5	112
5	Orange-D-06-2022-05-19-18-21-03-A08	Orange	4	6	110
5	Orange-D-07-2022-05-19-18-21-03-B08	Orange	4	7	114
5	Orange-D-08-2022-05-24-17-31-32-E12	Orange	4	8	112
5	Orange-D-09-2022-05-19-18-21-03-D08	Orange	4	9	112
5	Orange-D-10-2022-05-24-17-31-32-F12	Orange	4	10	123
5	Orange-D-11-2022-05-19-18-21-03-F08	Orange	4	11	127
5	Orange-D-12-2022-05-19-18-21-03-G08	Orange	4	12	124
5	Orange-D-13-2022-05-19-18-21-03-H08	Orange	4	13	110
5	Orange-D-14-2022-05-19-18-21-03-A09	Orange	4	14	110
5	Orange-D-15-2022-05-19-18-21-03-B09	Orange	4	15	110
5	Orange-D-16-2022-05-19-18-21-03-C09	Orange	4	16	117
5	Orange-D-17-2022-05-19-18-21-03-D09	Orange	4	17	128
5	Orange-E-01-2022-05-19-18-21-03-E09	Orange	5	1	129
5	Orange-E-02-2022-05-19-18-21-03-F09	Orange	5	2	130
5	Orange-E-03-2022-05-19-18-21-03-G09	Orange	5	3	126
5	Orange-E-04-2022-05-19-18-21-03-H09	Orange	5	4	126
5	Orange-E-05-2022-05-19-18-21-03-A10	Orange	5	5	110
5	Orange-E-06-2022-05-19-18-21-03-B10	Orange	5	6	110
5	Orange-E-07-2022-05-19-18-21-03-C10	Orange	5	7	110
5	Orange-E-08-2022-05-19-18-21-03-D10	Orange	5	8	112
5	Orange-E-09-2022-05-19-18-21-03-E10	Orange	5	9	112
5	Orange-E-10-2022-05-19-18-21-03-F10	Orange	5	10	127
5	Orange-E-11-2022-05-19-18-21-03-G10	Orange	5	11	127
5	Orange-E-12-2022-05-19-18-21-03-H10	Orange	5	12	131
5	Orange-E-13-2022-05-19-18-21-03-A11	Orange	5	13	110
5	Orange-E-14-2022-05-19-18-21-03-B11	Orange	5	14	110
5	Orange-E-15-2022-05-24-17-31-32-G12	Orange	5	15	110
5	Orange-E-16-2022-05-19-18-21-03-D11	Orange	5	16	110
6	Red-A-01-2021-10-07-12-13-03-A01	Red	1	1	132
6	Red-A-02-2021-10-07-12-13-03-B01	Red	1	2	133
6	Red-A-03-2021-10-07-12-13-03-C01	Red	1	3	133
6	Red-A-04-2021-10-07-12-13-03-D01	Red	1	4	133
6	Red-A-05-2021-10-14-13-31-14-A10	Red	1	5	134
6	Red-A-06-2021-10-07-12-13-03-F01	Red	1	6	135
6	Red-A-07-2021-10-07-12-13-03-G01	Red	1	7	136
6	Red-A-08-2021-10-07-12-13-03-H01	Red	1	8	137
6	Red-A-09-2021-10-07-12-13-03-A02	Red	1	9	134
6	Red-A-10-2021-10-07-12-13-03-B02	Red	1	10	134
6	Red-A-11-2021-10-07-12-13-03-C02	Red	1	11	137
6	Red-A-12-2021-10-07-12-13-03-D02	Red	1	12	137
6	Red-A-13-2021-10-07-12-13-03-E02	Red	1	13	134
6	Red-A-14-2021-10-07-12-13-03-F02	Red	1	14	134
6	Red-A-15-2021-10-07-12-13-03-G02	Red	1	15	138
6	Red-A-16-2021-10-07-12-13-03-H02	Red	1	16	137
6	Red-A-17-2021-10-07-12-13-03-A03	Red	1	17	138
6	Red-A-18-2021-10-07-12-13-03-B03	Red	1	18	137
6	Red-A-19-2021-10-07-12-13-03-C03	Red	1	19	137
6	Red-A-20-2021-10-07-12-13-03-D03	Red	1	20	139
6	Red-A-21-2021-10-07-12-13-03-E03	Red	1	21	135
6	Red-A-22-2021-10-07-12-13-03-F03	Red	1	22	139
6	Red-A-23-2021-10-07-12-13-03-G03	Red	1	23	139
6	Red-A-24-2021-10-07-12-13-03-H03	Red	1	24	139
6	Red-A-25-2021-10-07-12-13-03-A04	Red	1	25	140
6	Red-A-26-2021-10-07-12-13-03-B04	Red	1	26	140
6	Red-A-27-2021-10-07-12-13-03-C04	Red	1	27	139
6	Red-A-28-2021-10-14-13-31-14-B10	Red	1	28	140
6	Red-A-29-2022-05-19-18-21-03-F11	Red	1	29	140
6	Red-A-30-2021-10-07-12-13-03-F04	Red	1	30	139
6	Red-A-31-2021-10-07-12-13-03-G04	Red	1	31	141
6	Red-A-32-2021-10-07-12-13-03-H04	Red	1	32	141
6	Red-B-01-2021-10-07-12-13-03-A05	Red	2	1	132
6	Red-B-02-2021-10-07-12-13-03-B05	Red	2	2	133
6	Red-B-03-2021-10-07-12-13-03-C05	Red	2	3	134
6	Red-B-04-2021-10-07-12-13-03-D05	Red	2	4	133
6	Red-B-05-2021-10-07-12-13-03-E05	Red	2	5	135
6	Red-B-06-2021-10-07-12-13-03-F05	Red	2	6	134
6	Red-B-07-2021-10-07-12-13-03-G05	Red	2	7	135
6	Red-B-08-2021-10-07-12-13-03-H05	Red	2	8	134
6	Red-B-09-2021-10-07-12-13-03-A06	Red	2	9	137
6	Red-B-10-2021-10-07-12-13-03-B06	Red	2	10	134
6	Red-B-11-2021-10-07-12-13-03-C06	Red	2	11	134
6	Red-B-12-2021-10-07-12-13-03-D06	Red	2	12	137
6	Red-B-13-2021-10-07-12-13-03-E06	Red	2	13	137
6	Red-B-14-2021-10-07-12-13-03-F06	Red	2	14	137
6	Red-B-15-2021-10-09-13-24-54-A07	Red	2	15	137
6	Red-B-16-2021-10-09-13-24-54-B07	Red	2	16	137
6	Red-B-17-2021-10-09-13-24-54-C07	Red	2	17	137
6	Red-B-18-2021-10-09-13-24-54-D07	Red	2	18	140
6	Red-B-19-2021-10-14-13-31-14-D10	Red	2	19	140
6	Red-B-20-2021-10-09-13-24-54-F07	Red	2	20	139
6	Red-B-21-2021-10-09-13-24-54-G07	Red	2	21	140
6	Red-B-22-2021-10-09-13-24-54-H07	Red	2	22	139
6	Red-B-23-2021-10-09-13-24-54-A08	Red	2	23	139
6	Red-B-24-2021-10-09-13-24-54-B08	Red	2	24	140
6	Red-B-25-2021-10-09-13-24-54-C08	Red	2	25	139
6	Red-B-26-2021-10-09-13-24-54-D08	Red	2	26	140
6	Red-B-27-2021-10-09-13-24-54-E08	Red	2	27	140
6	Red-B-28-2021-10-09-13-24-54-F08	Red	2	28	140
6	Red-B-29-2021-10-09-13-24-54-G08	Red	2	29	139
6	Red-B-30-2021-10-09-13-24-54-H08	Red	2	30	139
6	Red-B-31-2021-10-09-13-24-54-A09	Red	2	31	139
6	Red-B-32-2021-10-09-13-24-54-B09	Red	2	32	141
6	Red-C-01-2021-11-10-13-50-59-A08	Red	3	1	132
6	Red-C-02-2021-11-10-13-50-59-B08	Red	3	2	142
6	Red-C-03-2022-05-19-18-21-03-G11	Red	3	3	133
6	Red-C-04-2021-10-09-13-24-54-F09	Red	3	4	133
6	Red-C-05-2021-11-10-13-50-59-E08	Red	3	5	134
6	Red-C-06-2021-10-29-12-37-44-F04	Red	3	6	137
6	Red-C-07-2021-10-14-13-31-14-A11	Red	3	7	137
6	Red-C-08-2021-10-09-13-24-54-B10	Red	3	8	137
6	Red-C-09-2021-10-14-13-31-14-B11	Red	3	9	137
6	Red-C-10-2022-05-19-18-21-03-H11	Red	3	10	137
6	Red-C-11-2021-10-09-13-24-54-E10	Red	3	11	143
6	Red-C-12-2021-10-09-13-24-54-F10	Red	3	12	137
6	Red-C-13-2021-10-09-13-24-54-G10	Red	3	13	137
6	Red-C-14-2021-10-09-13-24-54-H10	Red	3	14	137
6	Red-C-15-2021-10-09-13-24-54-A11	Red	3	15	138
6	Red-C-16-2021-10-09-13-24-54-B11	Red	3	16	138
6	Red-C-17-2021-10-09-13-24-54-C11	Red	3	17	138
6	Red-C-18-2022-05-19-18-21-03-A12	Red	3	18	140
6	Red-C-19-2021-10-14-13-31-14-E11	Red	3	19	140
6	Red-C-20-2021-10-14-13-31-14-F11	Red	3	20	144
6	Red-C-21-2021-10-09-13-24-54-G11	Red	3	21	140
6	Red-C-22-2022-05-19-18-21-03-B12	Red	3	22	140
6	Red-C-23-2021-10-09-13-24-54-A12	Red	3	23	145
6	Red-C-24-2022-05-19-18-21-03-C12	Red	3	24	140
6	Red-C-25-2021-10-09-13-24-54-C12	Red	3	25	140
6	Red-C-26-2021-10-09-13-24-54-D12	Red	3	26	139
6	Red-C-27-2021-10-09-13-24-54-E12	Red	3	27	140
6	Red-C-28-2021-10-09-13-24-54-F12	Red	3	28	140
6	Red-C-29-2021-10-12-15-47-30-A04	Red	3	29	140
6	Red-C-30-2021-10-12-15-47-30-B04	Red	3	30	140
6	Red-C-31-2021-10-12-15-47-30-C04	Red	3	31	139
6	Red-C-32-2021-10-12-15-47-30-D04	Red	3	32	141
6	Red-D-01-2021-10-12-15-47-30-E04	Red	4	1	132
6	Red-D-02-2021-10-12-15-47-30-F04	Red	4	2	133
6	Red-D-03-2021-10-12-15-47-30-G04	Red	4	3	134
6	Red-D-04-2021-10-14-13-31-14-B12	Red	4	4	134
6	Red-D-05-2021-10-12-15-47-30-A05	Red	4	5	137
6	Red-D-06-2021-10-12-15-47-30-B05	Red	4	6	137
6	Red-D-07-2021-10-12-15-47-30-C05	Red	4	7	137
6	Red-D-08-2021-10-12-15-47-30-D05	Red	4	8	137
6	Red-D-09-2021-10-12-15-47-30-E05	Red	4	9	146
6	Red-D-10-2021-10-12-15-47-30-F05	Red	4	10	137
6	Red-D-11-2021-10-12-15-47-30-G05	Red	4	11	147
6	Red-D-12-2021-10-14-13-31-14-C12	Red	4	12	137
6	Red-D-13-2021-10-12-15-47-30-A06	Red	4	13	137
6	Red-D-14-2021-10-12-15-47-30-B06	Red	4	14	137
6	Red-D-15-2021-10-12-15-47-30-C06	Red	4	15	137
6	Red-D-16-2021-10-12-15-47-30-D06	Red	4	16	137
6	Red-D-17-2021-10-12-15-47-30-E06	Red	4	17	140
6	Red-D-18-2021-10-12-15-47-30-F06	Red	4	18	147
6	Red-D-19-2021-10-12-15-47-30-G06	Red	4	19	140
6	Red-D-20-2021-10-14-13-31-14-D12	Red	4	20	140
6	Red-D-21-2021-10-12-15-47-30-A07	Red	4	21	140
6	Red-D-22-2021-10-12-15-47-30-B07	Red	4	22	140
6	Red-D-23-2021-10-12-15-47-30-C07	Red	4	23	140
6	Red-D-24-2021-10-12-15-47-30-D07	Red	4	24	140
6	Red-D-25-2021-10-12-15-47-30-E07	Red	4	25	140
6	Red-D-26-2021-10-12-15-47-30-F07	Red	4	26	140
6	Red-D-27-2021-10-12-15-47-30-G07	Red	4	27	140
6	Red-D-28-2021-10-14-13-31-14-E12	Red	4	28	140
6	Red-D-29-2021-10-12-15-47-30-A08	Red	4	29	140
6	Red-D-30-2021-10-12-15-47-30-B08	Red	4	30	140
6	Red-D-31-2021-10-12-15-47-30-C08	Red	4	31	140
6	Red-D-32-2021-10-12-15-47-30-D08	Red	4	32	141
6	Red-E-01-2021-12-21-13-34-40-H10	Red	5	1	148
6	Red-E-02-2021-10-12-15-47-30-F08	Red	5	2	149
6	Red-E-03-2021-10-12-15-47-30-G08	Red	5	3	135
6	Red-E-04-2021-10-14-13-31-14-H12	Red	5	4	134
6	Red-E-05-2021-10-12-15-47-30-A09	Red	5	5	147
6	Red-E-06-2021-10-12-15-47-30-B09	Red	5	6	147
6	Red-E-07-2021-10-12-15-47-30-C09	Red	5	7	137
6	Red-E-08-2021-10-12-15-47-30-D09	Red	5	8	137
6	Red-E-09-2021-10-12-15-47-30-E09	Red	5	9	147
6	Red-E-10-2021-10-12-15-47-30-F09	Red	5	10	147
6	Red-E-11-2021-10-11-12-35-38-A01	Red	5	11	137
6	Red-E-12-2021-10-11-12-35-38-B01	Red	5	12	137
6	Red-E-13-2021-10-11-12-35-38-C01	Red	5	13	137
6	Red-E-14-2021-10-11-12-35-38-D01	Red	5	14	137
6	Red-E-15-2021-10-11-12-35-38-E01	Red	5	15	147
6	Red-E-16-2021-10-11-12-35-38-F01	Red	5	16	140
6	Red-E-17-2021-10-11-12-35-38-G01	Red	5	17	147
6	Red-E-18-2021-10-11-12-35-38-H01	Red	5	18	134
6	Red-E-19-2021-10-11-12-35-38-A02	Red	5	19	147
6	Red-E-20-2021-10-11-12-35-38-B02	Red	5	20	140
6	Red-E-21-2021-10-11-12-35-38-C02	Red	5	21	140
6	Red-E-22-2021-10-11-12-35-38-D02	Red	5	22	140
6	Red-E-23-2021-10-11-12-35-38-E02	Red	5	23	140
6	Red-E-24-2021-10-11-12-35-38-F02	Red	5	24	140
6	Red-E-25-2021-10-11-12-35-38-G02	Red	5	25	140
6	Red-E-26-2021-10-11-12-35-38-H02	Red	5	26	150
6	Red-E-27-2021-10-11-12-35-38-A03	Red	5	27	140
6	Red-E-28-2021-10-11-12-35-38-B03	Red	5	28	140
6	Red-E-29-2021-10-11-12-35-38-C03	Red	5	29	140
6	Red-E-30-2021-10-11-12-35-38-D03	Red	5	30	140
6	Red-E-31-2021-10-11-12-35-38-E03	Red	5	31	140
6	Red-E-32-2021-10-11-12-35-38-F03	Red	5	32	141
7	Green-A-01-2023-01-27-14-27-41-A01	Green	1	1	151
7	Green-A-02-2023-01-27-14-27-41-B01	Green	1	2	152
7	Green-A-03-2023-01-27-14-27-41-C01	Green	1	3	153
7	Green-A-04-2023-01-27-14-27-41-D01	Green	1	4	154
7	Green-A-05-R-2023-04-13-10-26-42-B06	Green	1	5	155
7	Green-A-06-2023-01-27-14-27-41-F01	Green	1	6	156
7	Green-A-07-2023-01-27-14-27-41-G01	Green	1	7	157
7	Green-A-08-2023-01-27-14-27-41-H01	Green	1	8	156
7	Green-A-09-2023-01-27-14-27-41-A02	Green	1	9	158
7	Green-A-10-2023-01-27-14-27-41-B02	Green	1	10	156
7	Green-A-11-2023-01-27-14-27-41-C02	Green	1	11	159
7	Green-A-12-2023-01-27-14-27-41-D02	Green	1	12	160
7	Green-A-13-R-2023-04-13-10-26-42-C06	Green	1	13	161
7	Green-A-14-2023-01-27-14-27-41-F02	Green	1	14	162
7	Green-A-15-2023-01-27-14-27-41-G02	Green	1	15	162
7	Green-A-16-R-2023-04-13-10-26-42-B05	Green	1	16	162
7	Green-A-17-2023-01-27-14-27-41-A03	Green	1	17	163
7	Green-A-18-2023-01-27-14-27-41-B03	Green	1	18	164
7	Green-A-19-2023-01-27-14-27-41-C03	Green	1	19	165
7	Green-A-20-2023-01-27-14-27-41-D03	Green	1	20	165
7	Green-A-21-2023-01-27-14-27-41-E03	Green	1	21	166
7	Green-B-01-2023-01-27-14-27-41-F03	Green	2	1	167
7	Green-B-02-2023-01-27-14-27-41-G03	Green	2	2	168
7	Green-B-03-2023-01-27-14-27-41-H03	Green	2	3	169
7	Green-B-04-2023-01-27-14-27-41-A04	Green	2	4	170
7	Green-B-05-2023-01-27-14-27-41-B04	Green	2	5	155
7	Green-B-06-2023-01-27-14-27-41-C04	Green	2	6	155
7	Green-B-07-2023-01-27-14-27-41-D04	Green	2	7	171
7	Green-B-08-2023-01-27-14-27-41-E04	Green	2	8	172
7	Green-B-09-2023-01-27-14-27-41-F04	Green	2	9	171
7	Green-B-10-2023-01-27-14-27-41-G04	Green	2	10	159
7	Green-B-11-2023-01-27-14-27-41-H04	Green	2	11	173
7	Green-B-12-2023-01-27-14-27-41-A05	Green	2	12	159
7	Green-B-13-2023-01-27-14-27-41-B05	Green	2	13	174
7	Green-B-14-2023-01-27-14-27-41-C05	Green	2	14	175
7	Green-B-15-2023-01-27-14-27-41-D05	Green	2	15	174
7	Green-B-16-2023-01-27-14-27-41-E05	Green	2	16	176
7	Green-B-17-2023-01-27-14-27-41-F05	Green	2	17	165
7	Green-B-18-2023-01-27-14-27-41-G05	Green	2	18	165
7	Green-B-19-R-2023-04-13-10-26-42-C05	Green	2	19	165
7	Green-B-20-2023-01-27-14-27-41-A11	Green	2	20	166
7	Green-B-21-R-2023-04-13-10-26-42-D05	Green	2	21	166
7	Green-C-01-2023-01-27-14-27-41-A06	Green	3	1	177
7	Green-C-02-2023-01-27-14-27-41-B06	Green	3	2	178
7	Green-C-03-2023-01-27-14-27-41-C06	Green	3	3	179
7	Green-C-04-R-2023-04-13-10-26-42-E05	Green	3	4	155
7	Green-C-05-R-2023-04-13-10-26-42-F05	Green	3	5	180
7	Green-C-06-2023-01-27-14-27-41-F06	Green	3	6	180
7	Green-C-07-2023-01-27-14-27-41-G06	Green	3	7	180
7	Green-C-08-2023-01-27-14-27-41-H06	Green	3	8	156
7	Green-C-09-2023-01-27-14-27-41-A07	Green	3	9	156
7	Green-C-10-2023-01-27-14-27-41-B07	Green	3	10	181
7	Green-C-11-2023-01-27-14-27-41-C07	Green	3	11	182
7	Green-C-12-2023-01-27-14-27-41-D07	Green	3	12	183
7	Green-C-13-2023-01-27-14-27-41-E07	Green	3	13	184
7	Green-C-14-2023-01-27-14-27-41-F07	Green	3	14	174
7	Green-C-15-2023-01-27-14-27-41-G07	Green	3	15	174
7	Green-C-16-2023-01-27-14-27-41-H07	Green	3	16	185
7	Green-C-17-2023-01-27-14-27-41-A08	Green	3	17	185
7	Green-C-18-2023-01-27-14-27-41-B08	Green	3	18	185
7	Green-C-19-2023-01-27-14-27-41-C08	Green	3	19	166
7	Green-C-20-2023-01-27-14-27-41-D08	Green	3	20	165
7	Green-C-21-2023-01-27-14-27-41-E08	Green	3	21	166
7	Green-D-01-2023-01-27-14-27-41-F08	Green	4	1	186
7	Green-D-02-2023-01-27-14-27-41-G08	Green	4	2	187
7	Green-D-03-2023-01-27-14-27-41-H08	Green	4	3	179
7	Green-D-04-2023-01-27-14-27-41-A09	Green	4	4	180
7	Green-D-05-2023-01-27-14-27-41-B09	Green	4	5	188
7	Green-D-06-2023-01-27-14-27-41-C09	Green	4	6	180
7	Green-D-07-2023-01-27-14-27-41-D09	Green	4	7	171
7	Green-D-08-2023-01-27-14-27-41-E09	Green	4	8	171
7	Green-D-09-2023-01-27-14-27-41-F09	Green	4	9	156
7	Green-D-10-2023-01-27-14-27-41-G09	Green	4	10	189
7	Green-D-11-2023-01-27-14-27-41-H09	Green	4	11	183
7	Green-D-12-2023-01-27-14-27-41-A10	Green	4	12	156
7	Green-D-13-2023-01-27-14-27-41-B10	Green	4	13	183
7	Green-D-14-2023-01-27-14-27-41-C10	Green	4	14	190
7	Green-D-15-2023-01-27-14-27-41-D10	Green	4	15	163
7	Green-D-16-2023-01-27-14-27-41-E10	Green	4	16	165
7	Green-D-17-2023-01-27-14-27-41-F10	Green	4	17	185
7	Green-D-18-2023-01-27-14-27-41-G10	Green	4	18	165
7	Green-D-19-2023-01-27-14-27-41-H10	Green	4	19	185
7	Green-D-20-2023-01-27-14-27-41-D11	Green	4	20	166
7	Green-D-21-2023-01-27-14-27-41-E11	Green	4	21	166
7	Green-E-01-2023-03-17-14-39-36-A01	Green	5	1	178
7	Green-E-02-2023-03-17-14-39-36-B01	Green	5	2	191
7	Green-E-03-2023-03-17-14-39-36-C01	Green	5	3	191
7	Green-E-04-2023-03-17-14-39-36-D01	Green	5	4	191
7	Green-E-05-2023-03-17-14-39-36-E01	Green	5	5	156
7	Green-E-06-2023-03-17-14-39-36-F01	Green	5	6	156
7	Green-E-07-2023-03-17-14-39-36-G01	Green	5	7	192
7	Green-E-08-2023-03-17-14-39-36-H01	Green	5	8	156
7	Green-E-09-2023-03-17-14-39-36-A02	Green	5	9	156
7	Green-E-10-2023-03-17-14-39-36-B02	Green	5	10	156
7	Green-E-11-2023-03-17-14-39-36-C02	Green	5	11	183
7	Green-E-12-2023-03-17-14-39-36-D02	Green	5	12	193
7	Green-E-13-2023-03-17-14-39-36-E02	Green	5	13	156
7	Green-E-14-2023-03-17-14-39-36-F02	Green	5	14	190
7	Green-E-15-2023-03-17-14-39-36-G02	Green	5	15	185
7	Green-E-16-2023-03-17-14-39-36-H02	Green	5	16	185
7	Green-E-17-2023-03-17-14-39-36-A03	Green	5	17	185
7	Green-E-19-2023-03-17-14-39-36-C03	Green	5	19	194
7	Green-E-20-2023-03-17-14-39-36-D03	Green	5	20	185
7	Green-E-21-2023-03-17-14-39-36-E03	Green	5	21	195
8	Yellow-A-01-2023-03-17-14-39-36-F03	Yellow	1	1	196
8	Yellow-A-02-2023-03-17-14-39-36-G03	Yellow	1	2	196
8	Yellow-A-03-2023-03-17-14-39-36-H03	Yellow	1	3	196
8	Yellow-A-04-2023-03-17-14-39-36-A04	Yellow	1	4	196
8	Yellow-A-05-2023-03-17-14-39-36-B04	Yellow	1	5	196
8	Yellow-A-06-2023-03-17-14-39-36-C04	Yellow	1	6	196
8	Yellow-A-07-2023-03-17-14-39-36-D04	Yellow	1	7	197
8	Yellow-A-08-2023-03-17-14-39-36-E04	Yellow	1	8	197
8	Yellow-A-09-2023-03-17-14-39-36-F04	Yellow	1	9	198
8	Yellow-A-10-2023-03-17-14-39-36-G04	Yellow	1	10	198
8	Yellow-A-11-2023-03-17-14-39-36-H04	Yellow	1	11	199
8	Yellow-A-12-2023-03-17-14-39-36-A05	Yellow	1	12	199
8	Yellow-A-13-2023-03-17-14-39-36-B05	Yellow	1	13	110
8	Yellow-A-14-2023-03-17-14-39-36-C05	Yellow	1	14	198
8	Yellow-A-15-2023-03-17-14-39-36-D05	Yellow	1	15	200
8	Yellow-B-01-2023-03-17-14-39-36-A06	Yellow	2	1	196
8	Yellow-B-02-2023-03-17-14-39-36-B06	Yellow	2	2	196
8	Yellow-B-03-2023-03-17-14-39-36-C06	Yellow	2	3	196
8	Yellow-B-04-2023-03-17-14-39-36-D06	Yellow	2	4	196
8	Yellow-B-05-2023-03-17-14-39-36-E06	Yellow	2	5	196
8	Yellow-B-06-2023-03-17-14-39-36-F06	Yellow	2	6	196
8	Yellow-B-07-2023-03-17-14-39-36-G06	Yellow	2	7	201
8	Yellow-B-08-2023-03-17-14-39-36-H06	Yellow	2	8	197
8	Yellow-B-09-2023-03-17-14-39-36-A07	Yellow	2	9	197
8	Yellow-B-10-2023-03-17-14-39-36-B07	Yellow	2	10	198
8	Yellow-B-11-2023-03-17-14-39-36-C07	Yellow	2	11	110
8	Yellow-B-12-2023-03-17-14-39-36-D07	Yellow	2	12	199
8	Yellow-B-13-2023-03-17-14-39-36-E07	Yellow	2	13	202
8	Yellow-B-14-2023-03-17-14-39-36-F07	Yellow	2	14	110
8	Yellow-B-15-2023-03-17-14-39-36-G07	Yellow	2	15	203
8	Yellow-C-01-2023-03-17-14-39-36-H07	Yellow	3	1	204
8	Yellow-C-02-2023-03-17-14-39-36-A08	Yellow	3	2	196
8	Yellow-C-03-2023-03-17-14-39-36-B08	Yellow	3	3	196
8	Yellow-C-04-2023-03-17-14-39-36-C08	Yellow	3	4	196
8	Yellow-C-05-2023-03-17-14-39-36-D08	Yellow	3	5	196
8	Yellow-C-06-2023-03-17-14-39-36-E08	Yellow	3	6	201
8	Yellow-C-07-2023-03-17-14-39-36-F08	Yellow	3	7	201
8	Yellow-C-08-2023-03-17-14-39-36-G08	Yellow	3	8	201
8	Yellow-C-09-2023-03-17-14-39-36-H08	Yellow	3	9	198
8	Yellow-C-10-2023-03-17-14-39-36-A09	Yellow	3	10	205
8	Yellow-C-11-2023-03-17-14-39-36-B09	Yellow	3	11	198
8	Yellow-C-12-2023-03-17-14-39-36-C09	Yellow	3	12	198
8	Yellow-C-13-2023-03-17-14-39-36-D09	Yellow	3	13	198
8	Yellow-C-14-2023-03-17-14-39-36-E09	Yellow	3	14	198
8	Yellow-C-15-R-2023-04-13-10-26-42-G05	Yellow	3	15	200
8	Yellow-D-01-2023-04-13-10-26-42-A01	Yellow	4	1	206
8	Yellow-D-02-2023-04-13-10-26-42-B01	Yellow	4	2	196
8	Yellow-D-03-2023-04-13-10-26-42-C01	Yellow	4	3	196
8	Yellow-D-04-2023-04-13-10-26-42-D01	Yellow	4	4	196
8	Yellow-D-05-2023-04-13-10-26-42-E01	Yellow	4	5	196
8	Yellow-D-06-2023-04-13-10-26-42-F01	Yellow	4	6	201
8	Yellow-D-07-2023-04-13-10-26-42-G01	Yellow	4	7	205
8	Yellow-D-08-2023-04-13-10-26-42-H01	Yellow	4	8	205
8	Yellow-D-09-2023-04-13-10-26-42-A02	Yellow	4	9	198
8	Yellow-D-10-2023-04-13-10-26-42-B02	Yellow	4	10	205
8	Yellow-D-11-2023-04-13-10-26-42-C02	Yellow	4	11	198
8	Yellow-D-12-2023-04-13-10-26-42-D02	Yellow	4	12	198
8	Yellow-D-13-2023-04-13-10-26-42-E02	Yellow	4	13	110
8	Yellow-D-14-2023-04-13-10-26-42-F02	Yellow	4	14	207
8	Yellow-D-15-2023-04-13-10-26-42-G02	Yellow	4	15	200
8	Yellow-E-01-2023-04-13-10-26-42-H02	Yellow	5	1	208
8	Yellow-E-02-2023-04-13-10-26-42-A03	Yellow	5	2	196
8	Yellow-E-03-2023-04-13-10-26-42-B03	Yellow	5	3	196
8	Yellow-E-04-2023-04-13-10-26-42-C03	Yellow	5	4	196
8	Yellow-E-05-2023-04-13-10-26-42-D03	Yellow	5	5	205
8	Yellow-E-06-2023-04-13-10-26-42-E03	Yellow	5	6	198
8	Yellow-E-07-2023-04-13-10-26-42-F03	Yellow	5	7	205
8	Yellow-E-08-2023-04-13-10-26-42-G03	Yellow	5	8	198
8	Yellow-E-09-2023-04-13-10-26-42-H03	Yellow	5	9	198
8	Yellow-E-10-2023-04-13-10-26-42-A04	Yellow	5	10	198
8	Yellow-E-11-2023-04-13-10-26-42-B04	Yellow	5	11	209
8	Yellow-E-12-2023-04-13-10-26-42-C04	Yellow	5	12	110
8	Yellow-E-13-2023-04-13-10-26-42-D04	Yellow	5	13	198
8	Yellow-E-15-2023-04-13-10-26-42-F04	Yellow	5	15	210
9	Brown-A-01-2022-09-29-14-08-35-A01	Brown	1	1	211
9	Brown-A-02-2022-09-29-14-08-35-B01	Brown	1	2	212
9	Brown-A-03-2022-09-29-14-08-35-C01	Brown	1	3	211
9	Brown-A-04-2022-09-29-14-08-35-D01	Brown	1	4	213
9	Brown-A-05-2022-09-29-14-08-35-E01	Brown	1	5	214
9	Brown-A-06-2022-09-29-14-08-35-F01	Brown	1	6	215
9	Brown-A-07-2022-09-29-14-08-35-G01	Brown	1	7	214
9	Brown-A-08-2022-09-29-14-08-35-H01	Brown	1	8	214
9	Brown-A-09-2022-09-29-14-08-35-A02	Brown	1	9	214
9	Brown-A-10-2022-09-29-14-08-35-B02	Brown	1	10	214
9	Brown-A-11-2022-09-29-14-08-35-C02	Brown	1	11	215
9	Brown-A-12-2022-09-29-14-08-35-D02	Brown	1	12	214
9	Brown-A-13-2022-09-29-14-08-35-E02	Brown	1	13	214
9	Brown-A-14-2022-09-29-14-08-35-F02	Brown	1	14	215
9	Brown-A-15-2022-09-29-14-08-35-G02	Brown	1	15	215
9	Brown-A-16-2022-09-29-14-08-35-H02	Brown	1	16	215
9	Brown-A-17-2022-09-29-14-08-35-A03	Brown	1	17	215
9	Brown-A-18-2022-09-29-14-08-35-C03	Brown	1	18	216
9	Brown-A-19-2022-09-29-14-08-35-D03	Brown	1	19	216
9	Brown-B-01-2022-09-29-14-08-35-E03	Brown	2	1	213
9	Brown-B-02-R-2023-04-13-10-26-42-H05	Brown	2	2	217
9	Brown-B-03-2022-09-29-14-08-35-G03	Brown	2	3	213
9	Brown-B-04-2022-09-29-14-08-35-H03	Brown	2	4	212
9	Brown-B-05-2022-09-29-14-08-35-A04	Brown	2	5	214
9	Brown-B-06-2022-09-29-14-08-35-B04	Brown	2	6	214
9	Brown-B-07-2022-09-29-14-08-35-C04	Brown	2	7	214
9	Brown-B-08-2022-09-29-14-08-35-D04	Brown	2	8	218
9	Brown-B-09-2022-09-29-14-08-35-E04	Brown	2	9	215
9	Brown-B-10-2022-09-29-14-08-35-F04	Brown	2	10	214
9	Brown-B-11-2022-09-29-14-08-35-G04	Brown	2	11	218
9	Brown-B-12-2022-09-29-14-08-35-H04	Brown	2	12	218
9	Brown-B-13-2022-09-29-14-08-35-A06	Brown	2	13	215
9	Brown-B-14-2022-09-29-14-08-35-B06	Brown	2	14	215
9	Brown-B-15-2022-09-29-14-08-35-C06	Brown	2	15	214
9	Brown-B-16-R-2023-04-13-10-26-42-A06	Brown	2	16	214
9	Brown-B-17-2022-09-29-14-08-35-E06	Brown	2	17	219
9	Brown-B-18-2022-09-29-14-08-35-F06	Brown	2	18	219
9	Brown-B-19-2022-09-29-14-08-35-G06	Brown	2	19	216
9	Brown-C-01-2022-10-13-13-10-48-A01	Brown	3	1	213
9	Brown-C-02-2022-10-13-13-10-48-B01	Brown	3	2	217
9	Brown-C-03-2022-10-13-13-10-48-C01	Brown	3	3	213
9	Brown-C-04-2022-10-13-13-10-48-D01	Brown	3	4	213
9	Brown-C-05-2022-10-13-13-10-48-E01	Brown	3	5	214
9	Brown-C-06-2022-10-13-13-10-48-F01	Brown	3	6	214
9	Brown-C-07-2022-10-13-13-10-48-G01	Brown	3	7	215
9	Brown-C-08-2022-10-13-13-10-48-H01	Brown	3	8	215
9	Brown-C-09-2022-10-13-13-10-48-A02	Brown	3	9	215
9	Brown-C-10-2022-10-13-13-10-48-B02	Brown	3	10	218
9	Brown-C-11-2022-10-13-13-10-48-C02	Brown	3	11	218
9	Brown-C-12-2022-10-13-13-10-48-D02	Brown	3	12	218
9	Brown-C-13-2022-10-13-13-10-48-E02	Brown	3	13	214
9	Brown-C-14-2022-10-13-13-10-48-F02	Brown	3	14	218
9	Brown-C-15-2022-10-13-13-10-48-G02	Brown	3	15	215
9	Brown-C-16-2022-10-13-13-10-48-H02	Brown	3	16	214
9	Brown-C-17-2022-10-13-13-10-48-A03	Brown	3	17	215
9	Brown-C-18-2022-10-13-13-10-48-B03	Brown	3	18	215
9	Brown-C-19-2022-10-13-13-10-48-C03	Brown	3	19	215
9	Brown-C-20-2022-10-13-13-10-48-D03	Brown	3	20	216
9	Brown-D-01-2022-10-13-13-10-48-E03	Brown	4	1	213
9	Brown-D-02-2022-10-13-13-10-48-F03	Brown	4	2	217
9	Brown-D-03-2022-10-13-13-10-48-G03	Brown	4	3	214
9	Brown-D-04-2022-10-13-13-10-48-H03	Brown	4	4	215
9	Brown-D-05-2022-10-13-13-10-48-A04	Brown	4	5	215
9	Brown-D-06-2022-10-13-13-10-48-B04	Brown	4	6	214
9	Brown-D-07-2022-10-13-13-10-48-C04	Brown	4	7	214
9	Brown-D-08-2022-10-13-13-10-48-D04	Brown	4	8	215
9	Brown-D-09-2022-10-13-13-10-48-E04	Brown	4	9	218
9	Brown-D-10-2022-10-13-13-10-48-F04	Brown	4	10	218
9	Brown-D-11-2022-10-13-13-10-48-G04	Brown	4	11	215
9	Brown-D-12-2022-10-13-13-10-48-H04	Brown	4	12	218
9	Brown-D-13-2022-10-13-13-10-48-A05	Brown	4	13	218
9	Brown-D-14-2022-10-13-13-10-48-B05	Brown	4	14	218
9	Brown-D-15-2022-10-13-13-10-48-C05	Brown	4	15	215
9	Brown-D-16-2022-10-13-13-10-48-D05	Brown	4	16	219
9	Brown-D-17-2022-10-13-13-10-48-E05	Brown	4	17	215
9	Brown-D-18-2022-10-13-13-10-48-F05	Brown	4	18	215
9	Brown-D-19-2022-10-13-13-10-48-G05	Brown	4	19	218
9	Brown-D-20-2022-10-13-13-10-48-H05	Brown	4	20	216
9	Brown-E-01-2022-10-21-11-29-30-A07	Brown	5	1	217
9	Brown-E-02-2022-10-21-11-29-30-B07	Brown	5	2	217
9	Brown-E-03-2022-10-21-11-29-30-C07	Brown	5	3	214
9	Brown-E-04-2022-10-21-11-29-30-D07	Brown	5	4	215
9	Brown-E-05-2022-10-21-11-29-30-E07	Brown	5	5	214
9	Brown-E-06-2022-10-21-11-29-30-F07	Brown	5	6	214
9	Brown-E-07-2022-10-21-11-29-30-G07	Brown	5	7	214
9	Brown-E-08-2022-10-21-11-29-30-H07	Brown	5	8	214
9	Brown-E-09-2022-10-21-11-29-30-A08	Brown	5	9	218
9	Brown-E-10-2022-10-21-11-29-30-B08	Brown	5	10	215
9	Brown-E-11-2022-10-21-11-29-30-C08	Brown	5	11	218
9	Brown-E-12-2022-10-21-11-29-30-D08	Brown	5	12	218
9	Brown-E-13-2022-10-21-11-29-30-E08	Brown	5	13	218
9	Brown-E-14-2022-10-21-11-29-30-F08	Brown	5	14	218
9	Brown-E-15-2022-10-21-11-29-30-G08	Brown	5	15	218
9	Brown-E-16-2022-10-21-11-29-30-H08	Brown	5	16	218
9	Brown-E-17-2022-10-21-11-29-30-A09	Brown	5	17	218
9	Brown-E-18-2022-10-21-11-29-30-B09	Brown	5	18	218
9	Brown-E-19-2022-10-21-11-29-30-C09	Brown	5	19	215
9	Brown-E-20-2022-10-21-11-29-30-D09	Brown	5	20	218
9	Brown-E-21-2022-10-21-11-29-30-E09	Brown	5	21	216
10	Black-A-01-2022-10-21-11-29-30-F09	Black	1	1	220
10	Black-A-02-2022-10-21-11-29-30-G09	Black	1	2	220
10	Black-A-03-2022-10-21-11-29-30-H09	Black	1	3	220
10	Black-A-04-2022-10-21-11-29-30-A10	Black	1	4	220
10	Black-A-05-2022-10-21-11-29-30-B10	Black	1	5	220
10	Black-A-06-2022-10-21-11-29-30-C10	Black	1	6	220
10	Black-A-07-2022-10-21-11-29-30-D10	Black	1	7	220
10	Black-A-08-2022-10-21-11-29-30-E10	Black	1	8	220
10	Black-A-09-2022-10-21-11-29-30-F10	Black	1	9	220
10	Black-A-10-2022-10-21-11-29-30-G10	Black	1	10	220
10	Black-A-11-2022-10-21-11-29-30-H10	Black	1	11	220
10	Black-A-12-2022-10-21-11-29-30-A11	Black	1	12	220
10	Black-A-13-2022-10-21-11-29-30-B11	Black	1	13	220
10	Black-A-14-2022-10-21-11-29-30-C11	Black	1	14	220
10	Black-A-15-2022-10-21-11-29-30-D11	Black	1	15	220
10	Black-A-16-2022-10-21-11-29-30-E11	Black	1	16	220
10	Black-A-17-2022-10-21-11-29-30-F11	Black	1	17	220
10	Black-A-18-2022-10-21-11-29-30-G11	Black	1	18	220
10	Black-A-19-2022-10-21-11-29-30-H11	Black	1	19	220
10	Black-A-20-2022-10-21-11-29-30-A12	Black	1	20	221
10	Black-A-21-2022-10-21-11-29-30-B12	Black	1	21	220
10	Black-A-22-2022-10-21-11-29-30-C12	Black	1	22	221
10	Black-A-23-2022-10-21-11-29-30-D12	Black	1	23	222
10	Black-B-01-2022-11-21-13-12-43-A01	Black	2	1	220
10	Black-B-02-2022-11-21-13-12-43-B01	Black	2	2	220
10	Black-B-03-2022-11-21-13-12-43-C01	Black	2	3	220
10	Black-B-04-2022-11-21-13-12-43-D01	Black	2	4	220
10	Black-B-05-2022-11-21-13-12-43-E01	Black	2	5	220
10	Black-B-06-2022-11-21-13-12-43-F01	Black	2	6	220
10	Black-B-07-2022-11-21-13-12-43-G01	Black	2	7	220
10	Black-B-08-2022-11-21-13-12-43-H01	Black	2	8	220
10	Black-B-09-2022-11-21-13-12-43-A02	Black	2	9	220
10	Black-B-10-2022-11-21-13-12-43-B02	Black	2	10	220
10	Black-B-11-2022-11-21-13-12-43-C02	Black	2	11	220
10	Black-B-12-2022-11-21-13-12-43-D02	Black	2	12	220
10	Black-B-13-2022-11-21-13-12-43-E02	Black	2	13	220
10	Black-B-14-2022-11-21-13-12-43-F02	Black	2	14	220
10	Black-B-15-2022-11-21-13-12-43-G02	Black	2	15	220
10	Black-B-16-2022-11-21-13-12-43-H02	Black	2	16	220
10	Black-B-17-2022-11-21-13-12-43-A03	Black	2	17	220
10	Black-B-18-2022-11-21-13-12-43-B03	Black	2	18	220
10	Black-B-19-2022-11-21-13-12-43-C03	Black	2	19	220
10	Black-B-20-2022-11-21-13-12-43-D03	Black	2	20	220
10	Black-B-21-2022-11-21-13-12-43-E03	Black	2	21	221
10	Black-B-22-2022-11-21-13-12-43-F03	Black	2	22	221
10	Black-B-23-2022-11-21-13-12-43-G03	Black	2	23	221
10	Black-C-01-2022-11-21-13-12-43-H03	Black	3	1	220
10	Black-C-02-2022-11-21-13-12-43-A04	Black	3	2	220
10	Black-C-03-2022-11-21-13-12-43-B04	Black	3	3	220
10	Black-C-04-2022-11-21-13-12-43-C04	Black	3	4	220
10	Black-C-05-2022-11-21-13-12-43-D04	Black	3	5	220
10	Black-C-06-2022-11-21-13-12-43-E04	Black	3	6	220
10	Black-C-07-2022-11-21-13-12-43-F04	Black	3	7	220
10	Black-C-08-2022-11-21-13-12-43-G04	Black	3	8	220
10	Black-C-09-2022-11-21-13-12-43-H04	Black	3	9	220
10	Black-C-10-2022-11-21-13-12-43-A05	Black	3	10	220
10	Black-C-11-2022-11-21-13-12-43-B05	Black	3	11	220
10	Black-C-12-2022-11-21-13-12-43-C05	Black	3	12	220
10	Black-C-13-2022-11-21-13-12-43-D05	Black	3	13	220
10	Black-C-14-2022-11-21-13-12-43-E05	Black	3	14	220
10	Black-C-15-2022-11-21-13-12-43-F05	Black	3	15	220
10	Black-C-16-2022-11-21-13-12-43-G05	Black	3	16	220
10	Black-C-17-2022-11-21-13-12-43-H05	Black	3	17	220
10	Black-C-18-2022-11-21-13-12-43-A06	Black	3	18	220
10	Black-C-19-2022-11-21-13-12-43-B06	Black	3	19	220
10	Black-C-20-2022-11-21-13-12-43-C06	Black	3	20	220
10	Black-C-21-2022-11-21-13-12-43-D06	Black	3	21	221
10	Black-C-22-2022-11-21-13-12-43-E06	Black	3	22	223
10	Black-D-01-2022-11-21-13-12-43-A07	Black	4	1	220
10	Black-D-02-2022-11-21-13-12-43-B07	Black	4	2	220
10	Black-D-03-2022-11-21-13-12-43-C07	Black	4	3	220
10	Black-D-04-2022-11-21-13-12-43-D07	Black	4	4	220
10	Black-D-05-2022-11-21-13-12-43-E07	Black	4	5	220
10	Black-D-06-2022-11-21-13-12-43-F07	Black	4	6	220
10	Black-D-07-2022-11-21-13-12-43-G07	Black	4	7	220
10	Black-D-08-2022-11-21-13-12-43-H07	Black	4	8	220
10	Black-D-09-2022-11-21-13-12-43-A08	Black	4	9	220
10	Black-D-10-2022-11-21-13-12-43-B08	Black	4	10	220
10	Black-D-11-2022-11-21-13-12-43-C08	Black	4	11	220
10	Black-D-12-R-2023-04-13-10-26-42-A05	Black	4	12	220
10	Black-D-13-2022-11-21-13-12-43-E08	Black	4	13	220
10	Black-D-14-2022-11-21-13-12-43-F08	Black	4	14	220
10	Black-D-15-2022-11-21-13-12-43-G08	Black	4	15	220
10	Black-D-16-2022-11-21-13-12-43-H08	Black	4	16	220
10	Black-D-17-2022-11-21-13-12-43-A09	Black	4	17	220
10	Black-D-18-2022-11-21-13-12-43-B09	Black	4	18	220
10	Black-D-19-2022-11-21-13-12-43-C09	Black	4	19	220
10	Black-D-20-2022-11-21-13-12-43-D09	Black	4	20	220
10	Black-D-21-2022-11-21-13-12-43-E09	Black	4	21	220
10	Black-D-22-2022-11-21-13-12-43-F09	Black	4	22	224
10	Black-E-01-2022-11-21-13-12-43-G09	Black	5	1	220
10	Black-E-02-2022-11-21-13-12-43-H09	Black	5	2	220
10	Black-E-03-2022-11-21-13-12-43-A10	Black	5	3	220
10	Black-E-04-2022-11-21-13-12-43-B10	Black	5	4	220
10	Black-E-05-2022-11-21-13-12-43-C10	Black	5	5	220
10	Black-E-06-2022-11-21-13-12-43-D10	Black	5	6	220
10	Black-E-07-2022-11-21-13-12-43-E10	Black	5	7	220
10	Black-E-08-2022-11-21-13-12-43-F10	Black	5	8	220
10	Black-E-09-2022-11-21-13-12-43-G10	Black	5	9	220
10	Black-E-10-2022-11-21-13-12-43-H10	Black	5	10	220
10	Black-E-11-2022-11-21-13-12-43-A11	Black	5	11	220
10	Black-E-12-2022-11-21-13-12-43-B11	Black	5	12	220
10	Black-E-13-2022-11-21-13-12-43-C11	Black	5	13	220
10	Black-E-14-2022-11-21-13-12-43-D11	Black	5	14	220
10	Black-E-15-2022-11-21-13-12-43-E11	Black	5	15	220
10	Black-E-16-2022-11-21-13-12-43-F11	Black	5	16	220
10	Black-E-17-2022-11-21-13-12-43-G11	Black	5	17	220
10	Black-E-18-2022-11-21-13-12-43-H11	Black	5	18	220
10	Black-E-19-2022-11-21-13-12-43-A12	Black	5	19	220
10	Black-E-20-2022-11-21-13-12-43-B12	Black	5	20	220
10	Black-E-21-2022-11-21-13-12-43-C12	Black	5	21	224
