# Supplementary material for: Mating portfolio and neutral mechanisms are primary causes of genet-ramet frequencies and spatial distributions in smooth cordgrass (Spartina alterniflora) along salt marsh tidal gradients
Source: Front Genet. 2026 May 1;17:1810782. doi: 10.3389/fgene.2026.1810782 (PMC13175536; doi:10.3389/fgene.2026.1810782)
Supplement: Supplementary file 2 [file DataSheet1.zip › genotype data/0.metadata.txt]

Genotype and MLL data for:

Mating portfolio and neutral mechanisms are primary causes of genet-ramet frequencies and 
spatial distributions in smooth cordgrass (Spartina alterniflora) along salt marsh tidal gradients

Authors: Jewel Tomasula, Seamus Caslin, Gina M. Wimp, and Matthew B. Hamilton*
Department of Biology, Georgetown University, 3700 O Street NW, Washington, D.C., USA,
*Corresponding Author Email: hamiltm1@georgetown.edu

Submitted to Frontiers in Genetics February, 2026

SALT_ramet_per_genet.csv - data file containing ramet count, observed genets per ramet, reverse cumulative count, reverse cumulative proportions, and pop (or patch in the language of the paper)

SALT_transect_genotypes_genepop.txt - the genotype data in genepop format with a six digit number of indicate the two allele genotypes for each locus. File also includes locus names and patch designations.

SALT_transect_all_genotypes.gdv - the genotype data in Genodive format.

Tomasula_SALT_MLL_pop_patch_x_y.xlsx - Population, Individual, Patch, x, y, and clone (or MLL) for each sample. 
