# Supplementary material for: Mating portfolio and neutral mechanisms are primary causes of genet-ramet frequencies and spatial distributions in smooth cordgrass (Spartina alterniflora) along salt marsh tidal gradients
Source: Front Genet. 2026 May 1;17:1810782. doi: 10.3389/fgene.2026.1810782 (PMC13175536; doi:10.3389/fgene.2026.1810782)
Supplement: Supplementary file 2 [file DataSheet1.zip › INEST format data/SALT_INEST_Black_genets.txt]

5 10 0
Spar05
Spar23
Spar19
Spar20
Spar26
Spar34
Spar21
Spar07
Spar09
Spar16
1	222	222	250	250	333	335	176	176	268	306	366	370	195	197	299	299	288	298	377	385
2	218	222	0	0	333	335	176	176	268	284	366	366	195	195	0	0	274	298	377	381
3	204	222	274	276	335	335	176	176	268	284	366	366	195	199	285	285	274	298	377	381
4	222	222	250	250	325	335	176	178	278	304	366	370	189	197	275	299	284	288	385	385
5	194	194	250	250	333	333	176	178	274	284	370	384	195	195	295	295	286	286	373	377
