# Supplementary material for: Mating portfolio and neutral mechanisms are primary causes of genet-ramet frequencies and spatial distributions in smooth cordgrass (Spartina alterniflora) along salt marsh tidal gradients
Source: Front Genet. 2026 May 1;17:1810782. doi: 10.3389/fgene.2026.1810782 (PMC13175536; doi:10.3389/fgene.2026.1810782)
Supplement: Supplementary file 2 [file DataSheet1.zip › INEST format data/SALT_INEST_Blue_genets.txt]

29 10 0
Spar05
Spar23
Spar19
Spar20
Spar26
Spar34
Spar21
Spar07
Spar09
Spar16
1	204	204	246	272	327	335	172	172	276	276	366	374	199	199	297	297	286	300	379	381
2	204	212	276	276	327	333	172	172	262	276	366	366	189	189	281	297	278	298	373	379
3	204	228	246	246	327	333	172	178	276	278	366	366	195	195	281	283	298	298	373	381
4	212	212	246	272	327	329	172	176	262	276	366	366	199	199	281	281	286	298	373	381
5	212	212	246	272	329	333	168	172	270	278	370	374	197	197	283	283	276	300	379	381
6	194	216	248	250	333	333	168	178	274	276	366	366	191	191	275	285	274	280	373	381
7	228	228	250	250	333	333	176	178	278	284	366	370	189	191	0	0	286	298	381	381
8	212	212	276	276	327	335	172	176	276	276	366	374	201	201	281	291	274	278	373	381
9	202	212	250	250	333	333	172	172	270	276	366	366	195	195	281	285	278	298	379	383
10	196	204	248	280	335	335	172	178	262	268	366	366	191	193	275	285	284	296	377	377
11	196	204	282	282	331	335	172	176	262	278	366	366	191	203	295	295	292	300	373	373
12	212	228	250	276	327	333	172	172	276	278	366	366	195	195	283	297	298	300	373	377
13	200	212	242	246	327	327	172	172	268	276	366	366	201	201	297	297	278	294	373	377
14	196	216	248	250	335	335	168	178	268	276	366	374	189	193	275	275	274	300	373	377
15	200	208	276	276	329	329	164	164	262	276	366	366	183	183	281	301	278	298	373	379
16	204	212	276	276	327	327	172	172	262	276	366	366	189	189	281	281	278	298	373	379
17	212	212	264	276	327	335	172	172	268	276	366	366	201	201	285	297	278	286	379	381
18	212	212	264	276	333	335	172	176	262	268	366	366	199	199	281	281	286	298	373	381
19	190	228	250	250	327	333	172	178	278	290	366	366	195	195	283	283	286	300	377	381
20	196	212	250	282	0	0	168	176	268	268	370	374	191	193	275	295	296	300	373	383
21	218	218	250	250	327	333	172	184	276	280	366	374	211	211	285	285	274	296	377	385
22	194	194	264	264	329	329	168	172	268	270	366	374	201	209	285	285	274	286	377	381
23	212	212	262	262	333	335	172	172	262	268	366	366	201	201	281	285	290	298	379	381
24	188	190	252	252	325	335	174	178	268	270	366	374	197	201	293	293	282	298	369	383
25	228	228	250	250	327	333	172	178	278	290	366	366	195	195	283	283	286	300	377	381
26	206	228	296	296	333	335	176	178	278	280	366	374	189	191	285	299	286	300	381	383
27	196	196	248	250	335	335	168	178	268	276	366	374	189	193	275	275	274	300	373	377
28	200	200	252	252	325	335	176	178	262	280	366	366	197	197	285	293	290	296	377	381
29	200	200	246	268	329	335	176	178	262	270	366	370	197	211	293	293	278	298	373	385
