# Supplementary material for: Mating portfolio and neutral mechanisms are primary causes of genet-ramet frequencies and spatial distributions in smooth cordgrass (Spartina alterniflora) along salt marsh tidal gradients
Source: Front Genet. 2026 May 1;17:1810782. doi: 10.3389/fgene.2026.1810782 (PMC13175536; doi:10.3389/fgene.2026.1810782)
Supplement: Supplementary file 2 [file DataSheet1.zip › INEST format data/SALT_INEST_Yellow_genets.txt]

16 10 0
Spar05
Spar23
Spar19
Spar20
Spar26
Spar34
Spar21
Spar07
Spar09
Spar16
1	196	196	248	248	335	335	178	180	262	284	364	366	211	211	285	285	278	282	373	373
2	194	194	250	252	327	333	176	178	262	268	366	366	189	191	285	285	278	298	373	373
3	194	194	252	262	333	335	178	180	262	282	366	366	189	191	285	285	278	278	377	377
4	216	216	246	246	325	325	176	176	276	282	366	370	199	207	285	293	280	290	377	381
5	206	206	272	272	329	339	170	176	276	282	366	366	191	191	275	305	286	296	379	385
6	196	196	250	278	329	331	172	178	262	262	366	366	197	197	291	291	282	292	381	381
7	200	202	278	278	331	335	174	176	268	292	366	384	199	199	285	285	278	306	377	383
8	186	186	288	288	341	341	178	178	280	284	366	366	209	209	283	285	286	292	385	385
9	194	194	248	266	0	0	168	176	276	282	364	370	0	0	285	285	278	282	373	383
10	200	202	278	278	331	335	174	176	268	292	366	384	199	199	285	285	276	276	377	377
11	194	194	248	252	327	327	178	180	268	282	364	366	189	189	285	285	278	278	377	377
12	216	216	246	246	325	325	176	176	276	296	366	370	199	207	285	293	280	290	377	381
13	212	212	278	278	331	331	178	178	262	262	366	366	189	189	291	291	268	292	377	381
14	0	0	0	0	331	335	174	176	268	268	366	366	199	199	285	285	278	278	0	0
15	188	188	246	252	333	333	176	176	268	282	366	370	207	207	285	285	290	298	377	377
16	196	196	250	282	327	329	172	172	262	262	366	370	197	199	283	285	282	298	381	383
