# Supplementary material for: Mating portfolio and neutral mechanisms are primary causes of genet-ramet frequencies and spatial distributions in smooth cordgrass (Spartina alterniflora) along salt marsh tidal gradients
Source: Front Genet. 2026 May 1;17:1810782. doi: 10.3389/fgene.2026.1810782 (PMC13175536; doi:10.3389/fgene.2026.1810782)
Supplement: Supplementary file 2 [file DataSheet1.zip › INEST format data/SALT_INEST_Purple_genets.txt]

20 10 0
Spar05
Spar23
Spar19
Spar20
Spar26
Spar34
Spar21
Spar07
Spar09
Spar16
1	196	218	248	248	331	333	172	178	276	278	366	366	201	201	0	0	276	298	377	381
2	194	194	248	252	331	335	172	176	268	284	366	366	199	199	285	285	278	278	381	385
3	200	212	274	274	335	335	176	176	270	280	364	370	195	195	291	295	272	272	379	379
4	198	210	276	276	343	343	174	174	272	282	374	378	193	193	293	297	274	288	391	391
5	194	194	250	250	327	337	178	178	262	270	366	370	211	211	291	291	280	300	373	385
6	194	194	288	288	327	327	178	178	262	270	366	370	211	211	291	291	280	300	373	373
7	196	200	268	278	331	335	172	176	278	294	366	370	201	201	285	285	290	292	373	373
8	196	200	278	278	331	335	172	176	278	294	366	370	201	201	285	285	290	292	373	373
9	194	222	246	288	327	335	178	178	262	266	366	374	189	189	285	285	278	288	373	377
10	196	196	272	288	333	333	172	176	260	266	366	370	189	193	273	273	282	292	381	381
11	196	200	266	266	331	331	174	176	262	262	366	366	203	203	299	299	270	292	377	381
12	204	204	260	266	327	327	174	176	262	272	366	366	189	189	297	303	268	280	377	381
13	192	226	246	290	329	339	176	176	262	266	374	378	187	187	285	285	278	290	379	383
14	194	194	0	0	327	327	178	178	262	270	366	370	211	211	291	291	280	300	373	385
15	196	196	274	290	335	335	172	176	262	268	366	370	189	193	275	275	284	294	0	0
16	200	212	274	274	337	337	176	176	270	280	366	370	195	195	291	295	274	286	381	381
17	194	226	288	288	327	335	178	178	262	266	366	374	189	189	285	285	278	288	373	377
18	204	204	272	272	335	335	172	178	282	282	370	370	195	195	283	283	292	302	373	385
19	200	200	286	286	325	331	172	176	284	288	366	366	191	191	275	285	278	278	385	385
20	194	194	246	288	327	335	178	178	262	266	366	374	189	189	285	285	278	288	373	377
