# Supplementary material for: Mating portfolio and neutral mechanisms are primary causes of genet-ramet frequencies and spatial distributions in smooth cordgrass (Spartina alterniflora) along salt marsh tidal gradients
Source: Front Genet. 2026 May 1;17:1810782. doi: 10.3389/fgene.2026.1810782 (PMC13175536; doi:10.3389/fgene.2026.1810782)
Supplement: Supplementary file 2 [file DataSheet1.zip › INEST format data/SALT_INEST_Gray_genets.txt]

26 10 0
Spar05
Spar23
Spar19
Spar20
Spar26
Spar34
Spar21
Spar07
Spar09
Spar16
1	214	214	250	262	325	325	176	178	270	280	366	370	199	199	295	299	270	288	371	371
2	214	214	262	262	337	337	176	178	262	282	366	370	197	197	293	295	282	282	385	385
3	210	210	262	262	335	335	168	178	278	280	366	366	189	191	279	279	278	292	377	377
4	214	214	262	262	329	337	176	176	262	280	370	370	197	197	285	295	278	286	381	381
5	204	204	252	260	333	335	172	178	262	288	366	370	199	199	283	295	268	298	377	381
6	196	196	250	252	333	333	168	172	262	278	366	370	199	199	287	297	278	298	373	377
7	192	194	250	250	333	335	168	178	262	278	366	374	191	193	287	287	278	280	373	377
8	218	218	250	250	325	325	168	178	262	268	366	366	203	203	275	291	278	278	373	377
9	182	196	250	250	335	337	156	168	262	280	366	374	183	187	289	289	280	282	373	377
10	214	214	262	262	337	337	176	178	262	280	366	370	197	197	293	295	278	288	385	385
11	190	202	250	250	333	335	168	178	262	278	366	374	191	193	287	287	278	280	373	377
12	196	196	262	262	337	337	174	178	280	280	366	366	189	189	293	293	278	288	377	385
13	186	192	248	248	333	333	168	178	272	276	366	378	189	193	283	283	272	272	377	385
14	204	204	250	262	335	335	172	174	278	280	366	366	189	189	287	293	278	298	377	385
15	214	218	250	250	325	337	168	178	262	268	366	370	203	203	275	295	278	278	373	377
16	206	214	248	276	337	337	172	176	268	280	366	370	195	195	285	295	276	292	383	383
17	214	214	250	262	337	337	168	178	262	278	366	370	197	197	287	295	278	278	373	377
18	214	214	250	262	333	335	168	178	262	278	366	374	197	197	287	295	278	280	373	377
19	214	214	250	250	333	335	168	178	262	278	366	370	191	193	287	287	278	280	373	377
20	214	214	250	268	333	335	168	178	262	278	366	374	189	197	287	295	278	280	373	377
21	214	214	250	262	333	335	168	178	262	278	366	370	191	193	287	293	278	280	373	377
22	204	204	250	262	335	337	172	174	278	280	366	366	189	189	293	295	278	298	377	385
23	210	214	262	262	337	337	176	178	274	280	366	370	189	191	285	285	286	292	377	377
24	196	214	262	262	337	337	174	178	280	280	366	366	189	189	293	293	278	288	377	385
25	210	214	268	276	337	337	176	176	268	280	366	366	189	205	285	297	268	292	367	367
26	206	206	246	262	333	333	174	178	280	280	366	374	189	191	293	295	286	288	373	377
