# Supplementary material for: Mating portfolio and neutral mechanisms are primary causes of genet-ramet frequencies and spatial distributions in smooth cordgrass (Spartina alterniflora) along salt marsh tidal gradients
Source: Front Genet. 2026 May 1;17:1810782. doi: 10.3389/fgene.2026.1810782 (PMC13175536; doi:10.3389/fgene.2026.1810782)
Supplement: Supplementary file 2 [file DataSheet1.zip › INEST format data/0.metadata.txt]

Text files with genotype data formatted for the program INEST (https://www.ukw.edu.pl/pracownicy/strona/igor_chybicki/software_ukw/)

File names indicate the geographic patch (e.g. Black) where Spartina alterniflora (SALT) samples were obtained. The file "SALT_INEST_total_pop_genets.txt" contains the entire group of all ten patches.

SALT_INEST_Black_genets.txt
SALT_INEST_Blue_genets.txt
SALT_INEST_Brown_genets.txt
SALT_INEST_Gray_genets.txt
SALT_INEST_Green_genets.txt
SALT_INEST_Orange_genets.txt
SALT_INEST_Pink_genets.txt
SALT_INEST_Purple_genets.txt
SALT_INEST_Red_genets.txt
SALT_INEST_Yellow_genets.txt
SALT_INEST_total_pop_genets.txt
