# Supplementary material for: Mating portfolio and neutral mechanisms are primary causes of genet-ramet frequencies and spatial distributions in smooth cordgrass (Spartina alterniflora) along salt marsh tidal gradients
Source: Front Genet. 2026 May 1;17:1810782. doi: 10.3389/fgene.2026.1810782 (PMC13175536; doi:10.3389/fgene.2026.1810782)
Supplement: Supplementary file 2 [file DataSheet1.zip › INEST format data/SALT_INEST_Green_genets.txt]

45 10 0
Spar05
Spar23
Spar19
Spar20
Spar26
Spar34
Spar21
Spar07
Spar09
Spar16
1	200	214	0	0	0	0	172	174	276	276	366	366	191	191	285	285	286	300	377	377
2	196	196	250	252	329	329	168	168	278	278	366	370	209	209	285	285	274	274	377	383
3	224	224	250	250	323	327	178	182	278	280	366	370	217	217	285	285	284	294	369	373
4	196	196	250	250	335	335	172	174	278	294	366	366	191	191	285	285	280	292	373	379
5	188	188	248	250	333	333	168	170	262	268	370	370	191	199	283	283	286	294	373	377
6	196	196	292	292	325	329	168	168	278	286	370	370	199	213	283	283	274	282	377	383
7	208	208	292	292	333	333	172	176	262	270	366	366	189	189	283	297	274	284	377	383
8	204	204	250	250	333	333	172	178	262	262	366	366	199	199	283	283	286	292	373	377
9	196	208	250	250	333	333	168	176	270	286	366	370	189	189	297	299	276	284	383	383
10	200	200	252	252	325	331	172	178	262	278	366	370	189	189	283	283	284	294	381	385
11	188	196	250	250	333	333	168	182	262	282	366	370	199	213	283	319	286	286	377	377
12	196	196	250	250	325	333	168	178	280	286	370	370	215	215	319	319	274	282	377	383
13	188	198	252	260	335	335	168	182	278	280	370	370	213	213	319	319	284	284	373	383
14	196	196	250	250	323	323	176	178	282	288	370	370	213	213	283	283	274	274	377	383
15	188	200	260	260	325	329	168	182	262	280	366	370	209	209	283	285	272	274	377	377
16	188	188	268	268	335	335	168	178	284	286	366	370	215	215	285	299	284	286	373	383
17	208	208	0	0	333	333	172	176	262	270	366	366	0	0	283	283	274	284	377	377
18	198	198	252	252	335	335	168	172	278	286	366	370	199	199	283	299	274	284	381	383
19	190	200	250	308	333	333	172	178	262	262	366	370	195	199	283	285	280	286	377	377
20	188	204	250	268	335	335	176	178	270	270	366	366	189	191	283	285	278	278	0	0
21	204	204	248	248	325	335	176	176	262	262	364	366	199	199	0	0	280	292	373	373
22	196	196	250	250	323	323	168	178	262	282	366	370	213	213	285	285	288	288	373	377
23	198	222	268	268	335	337	176	178	262	286	366	370	189	195	281	281	274	292	381	383
24	0	0	260	292	333	333	168	182	278	282	370	370	213	213	319	319	272	282	377	383
25	190	202	292	308	325	325	168	178	262	262	366	366	195	195	283	283	272	280	377	381
26	188	200	260	294	325	329	168	182	262	280	366	370	209	209	283	285	274	274	377	377
27	188	200	260	294	325	329	168	182	262	280	366	370	181	209	283	285	272	274	377	377
28	190	190	246	246	325	325	170	178	262	262	366	370	199	209	0	0	280	294	373	377
29	198	198	252	252	335	335	168	172	278	286	366	370	199	199	283	299	272	274	381	383
30	200	200	250	250	335	335	168	178	262	282	366	370	213	213	285	319	282	284	373	383
31	188	200	250	260	325	325	178	182	280	282	370	370	209	213	285	319	282	282	373	377
32	190	202	292	296	325	329	168	178	262	262	366	366	195	195	283	283	274	280	377	381
33	188	196	250	250	333	333	168	170	262	268	370	370	189	197	283	283	286	294	377	377
34	188	200	294	294	325	325	178	182	262	264	366	370	199	199	283	285	274	280	377	383
35	196	222	254	254	333	333	168	176	262	266	366	370	191	211	275	275	280	290	381	381
36	194	194	250	250	331	331	172	178	270	288	366	370	191	199	275	285	276	284	373	385
37	200	200	274	274	325	333	176	178	262	278	366	366	199	199	275	275	280	286	373	385
38	194	194	266	266	331	331	168	176	262	284	366	370	189	189	285	287	268	284	381	383
39	200	200	260	260	335	335	178	178	262	282	370	370	209	209	285	319	286	288	373	377
40	188	190	246	250	325	333	170	178	262	276	370	370	191	195	275	275	284	312	381	381
41	190	200	250	250	333	333	168	178	262	262	366	366	199	199	283	283	272	284	377	381
42	194	194	250	250	329	337	168	178	278	294	364	366	199	199	275	283	274	276	377	385
43	194	194	250	250	331	331	172	178	288	294	364	366	191	191	275	285	276	276	385	385
44	194	218	260	260	331	335	178	178	264	294	366	366	189	191	275	285	276	294	381	385
45	194	218	250	250	331	333	172	176	276	288	364	370	197	197	283	285	276	278	373	385
