# Supplementary material for: Mating portfolio and neutral mechanisms are primary causes of genet-ramet frequencies and spatial distributions in smooth cordgrass (Spartina alterniflora) along salt marsh tidal gradients
Source: Front Genet. 2026 May 1;17:1810782. doi: 10.3389/fgene.2026.1810782 (PMC13175536; doi:10.3389/fgene.2026.1810782)
Supplement: Supplementary file 2 [file DataSheet1.zip › INEST format data/SALT_INEST_Red_genets.txt]

19 10 0
Spar05
Spar23
Spar19
Spar20
Spar26
Spar34
Spar21
Spar07
Spar09
Spar16
1	206	206	250	250	335	335	168	172	280	288	364	364	195	195	275	283	276	280	373	383
2	216	216	254	254	333	333	168	178	270	276	366	366	197	197	293	299	278	278	377	381
3	212	212	282	282	333	333	178	178	262	268	370	370	197	197	287	289	296	296	377	383
4	204	212	282	282	335	335	168	178	262	288	364	370	195	197	283	287	276	296	373	383
5	200	218	262	262	331	331	176	178	268	268	366	370	195	199	281	281	294	308	373	381
6	196	212	0	0	335	335	178	178	268	272	370	370	197	211	287	287	296	300	377	383
7	194	206	250	250	325	333	172	178	262	282	370	370	199	199	301	301	274	298	373	373
8	196	204	268	268	333	333	178	178	270	276	366	366	197	197	285	285	274	282	381	387
9	204	204	270	288	331	339	176	176	262	262	366	374	191	193	297	297	276	278	373	377
10	204	216	254	254	335	335	168	178	270	276	366	370	197	197	293	299	278	278	377	381
11	194	206	250	250	325	333	172	178	262	262	370	370	199	199	301	301	274	298	0	0
12	206	206	250	266	325	335	172	178	268	282	366	370	189	189	287	287	274	284	373	381
13	194	204	270	288	325	333	176	176	262	262	366	370	193	193	297	301	276	278	373	373
14	204	204	270	270	335	339	176	176	262	268	370	370	195	195	0	0	276	278	369	369
15	206	206	250	266	325	325	172	178	268	282	366	370	189	189	287	287	288	288	373	381
16	190	190	250	288	0	0	176	176	256	256	366	366	195	195	285	285	0	0	0	0
17	218	218	250	268	329	335	168	172	262	288	364	370	195	195	283	285	280	280	375	383
18	206	206	250	266	325	325	172	178	268	282	366	370	189	189	287	287	274	284	373	381
19	204	204	270	286	329	337	176	176	262	262	364	374	191	195	295	295	274	278	371	375
