# Supplementary material for: Mating portfolio and neutral mechanisms are primary causes of genet-ramet frequencies and spatial distributions in smooth cordgrass (Spartina alterniflora) along salt marsh tidal gradients
Source: Front Genet. 2026 May 1;17:1810782. doi: 10.3389/fgene.2026.1810782 (PMC13175536; doi:10.3389/fgene.2026.1810782)
Supplement: Supplementary file 2 [file DataSheet1.zip › INEST format data/SALT_INEST_Pink_genets.txt]

29 10 0
Spar05
Spar23
Spar19
Spar20
Spar26
Spar34
Spar21
Spar07
Spar09
Spar16
1	196	196	274	274	335	335	176	178	268	270	366	370	203	203	285	307	292	298	373	385
2	188	192	266	280	333	333	168	172	270	280	366	366	197	197	285	285	276	280	373	385
3	188	196	276	276	333	333	168	172	262	276	366	370	189	191	285	285	286	298	381	385
4	196	212	276	276	327	339	172	176	274	282	366	366	191	203	283	283	278	290	369	381
5	196	212	276	276	329	343	172	176	274	282	374	374	191	203	283	283	278	290	377	391
6	200	212	268	272	333	335	172	180	272	290	366	370	189	195	275	285	280	284	371	371
7	196	220	270	270	335	335	178	178	270	270	366	366	191	193	283	285	294	298	373	379
8	204	204	268	268	333	333	178	178	264	268	370	370	209	209	0	0	286	302	383	385
9	222	222	278	278	325	335	172	178	264	268	370	370	197	197	283	285	284	298	377	381
10	0	0	280	282	335	335	174	176	270	280	366	366	191	195	283	303	284	294	373	385
11	206	206	250	250	333	339	172	172	262	274	370	370	211	211	283	283	278	284	383	385
12	196	204	246	246	327	329	172	174	262	280	364	366	189	189	285	287	284	284	373	385
13	196	196	250	250	333	333	172	178	262	264	366	370	195	195	287	297	284	298	377	385
14	194	194	276	276	325	325	178	178	266	276	364	370	195	197	283	283	272	286	375	383
15	222	222	282	292	335	335	172	178	268	274	370	378	199	201	281	283	276	302	381	385
16	196	196	280	280	339	339	174	176	270	280	374	374	189	193	283	305	284	294	381	395
17	196	196	280	280	335	335	174	176	270	280	366	366	191	195	283	303	294	294	373	385
18	196	222	250	278	327	327	172	178	264	268	366	370	201	201	285	297	284	298	377	377
19	196	196	250	278	327	341	172	178	264	268	366	370	191	203	285	299	284	298	377	377
20	196	222	246	250	327	335	172	174	262	284	366	370	201	201	295	295	276	284	373	377
21	198	198	272	286	329	335	168	174	262	276	366	370	189	191	305	305	278	292	373	381
22	194	212	250	276	333	335	170	178	262	264	366	366	201	201	275	275	278	298	381	385
23	222	222	282	292	335	335	172	178	268	274	370	378	199	201	281	283	276	276	381	385
24	196	196	280	280	327	329	172	174	274	280	370	370	191	193	293	303	276	294	385	385
25	196	196	250	278	327	327	172	178	264	268	366	370	191	191	0	0	284	298	377	377
26	196	196	246	250	339	339	172	174	262	262	366	366	189	193	0	0	276	284	369	385
27	196	196	256	250	339	339	172	174	262	262	366	366	195	195	0	0	276	284	369	385
28	196	206	278	278	325	335	172	176	274	280	366	370	201	205	285	285	268	284	373	385
29	194	194	250	280	335	335	178	182	268	276	366	366	195	199	275	283	0	0	381	385
