# Supplementary material for: Mating portfolio and neutral mechanisms are primary causes of genet-ramet frequencies and spatial distributions in smooth cordgrass (Spartina alterniflora) along salt marsh tidal gradients
Source: Front Genet. 2026 May 1;17:1810782. doi: 10.3389/fgene.2026.1810782 (PMC13175536; doi:10.3389/fgene.2026.1810782)
Supplement: Supplementary file 2 [file DataSheet1.zip › INEST format data/SALT_INEST_Orange_genets.txt]

26 10 0
Spar05
Spar23
Spar19
Spar20
Spar26
Spar34
Spar21
Spar07
Spar09
Spar16
1	220	220	250	250	333	333	172	178	262	262	366	366	207	207	283	283	276	286	377	381
2	216	216	246	250	335	335	176	176	274	276	366	370	207	207	283	293	280	280	373	381
3	194	194	250	250	335	335	172	178	270	274	364	366	197	199	285	285	280	286	373	383
4	208	208	250	250	335	335	172	176	262	274	364	366	199	207	283	285	276	280	373	377
5	208	208	246	250	325	325	172	176	262	282	366	370	199	207	283	293	280	280	377	381
6	204	204	250	250	329	335	168	178	262	262	366	370	195	211	285	295	268	268	0	0
7	204	204	250	250	329	335	168	178	262	262	366	370	195	211	285	295	268	286	385	385
8	200	208	250	250	325	325	176	180	274	280	364	366	199	199	285	285	278	280	373	381
9	188	188	250	250	335	335	176	176	262	276	364	366	207	207	283	285	280	290	377	381
10	216	216	250	250	331	331	176	176	262	282	366	370	199	203	291	293	268	280	377	381
11	216	216	246	250	325	335	176	176	262	282	366	370	203	207	283	293	276	280	377	381
12	188	208	246	250	325	325	172	176	262	282	366	370	199	207	283	293	280	280	377	381
13	194	194	246	250	325	325	176	178	274	276	366	370	199	207	285	285	280	290	373	381
14	194	194	250	250	327	333	178	178	268	270	366	366	199	199	0	0	278	286	383	383
15	196	196	250	250	335	335	176	178	262	262	366	366	201	207	285	291	278	280	373	381
16	196	196	248	250	335	335	168	172	274	282	364	366	207	207	283	285	276	278	373	373
17	216	216	246	246	325	325	176	176	276	282	366	370	199	207	285	293	282	290	377	381
18	204	222	262	298	335	335	170	178	278	290	366	370	191	195	285	285	268	276	373	381
19	196	196	250	250	333	333	176	178	262	274	364	366	199	199	285	285	276	278	377	381
20	204	222	262	262	335	335	170	178	278	290	366	370	191	195	0	0	0	0	0	0
21	0	0	270	280	335	335	176	180	270	280	366	366	209	209	285	303	284	292	373	381
22	0	0	270	280	0	0	176	180	270	280	366	366	209	209	285	285	284	294	0	0
23	188	188	250	250	325	325	172	176	262	282	364	366	207	207	285	285	280	280	377	377
24	0	0	246	250	335	335	172	176	262	282	366	370	199	207	283	285	0	0	0	0
25	216	216	246	250	331	333	176	176	262	276	366	370	199	207	283	285	276	280	377	377
26	216	216	250	250	335	335	176	176	274	276	364	370	199	207	285	293	280	280	373	381
