# Supplementary material for: Mating portfolio and neutral mechanisms are primary causes of genet-ramet frequencies and spatial distributions in smooth cordgrass (Spartina alterniflora) along salt marsh tidal gradients
Source: Front Genet. 2026 May 1;17:1810782. doi: 10.3389/fgene.2026.1810782 (PMC13175536; doi:10.3389/fgene.2026.1810782)
Supplement: Supplementary file 2 [file DataSheet1.zip › INEST format data/SALT_INEST_Brown_genets.txt]

9 10 0
Spar05
Spar23
Spar19
Spar20
Spar26
Spar34
Spar21
Spar07
Spar09
Spar16
1	198	200	260	262	333	333	168	178	280	284	366	374	199	211	285	299	268	286	377	385
2	220	220	0	0	333	333	170	182	262	276	370	370	201	203	275	303	280	298	373	381
3	194	194	250	250	329	333	178	178	268	284	366	370	195	195	285	289	268	298	373	375
4	0	0	0	0	333	333	168	176	262	288	366	366	199	199	285	285	280	294	373	377
5	198	198	262	262	333	335	168	178	280	282	366	374	199	211	285	299	268	268	377	385
6	196	222	250	250	333	335	176	178	276	276	366	366	189	191	283	295	296	304	377	387
7	198	198	250	286	331	331	176	176	282	284	366	370	197	197	293	301	294	296	377	383
8	194	194	280	280	333	333	172	174	270	284	364	366	195	199	289	289	268	292	373	381
9	196	196	250	250	327	327	168	168	262	262	366	366	189	195	285	285	276	282	373	373
