# Supplementary material for: Mating portfolio and neutral mechanisms are primary causes of genet-ramet frequencies and spatial distributions in smooth cordgrass (Spartina alterniflora) along salt marsh tidal gradients
Source: Front Genet. 2026 May 1;17:1810782. doi: 10.3389/fgene.2026.1810782 (PMC13175536; doi:10.3389/fgene.2026.1810782)
Supplement: Supplementary file 2 [file DataSheet1.zip › isolation by distance/SALT_patch_pairwise_m_distances_matrix.gvd]

Obs.	Black	Blue	Brown	Gray	Green	Orange	Pink	Purple	Red Yellow
Black	0.000000	245.425866	85.007467	285.016513	669.114782	1038.276697	1200.400998	800.764213	492.688749	1036.399346
Blue	245.425866	0.000000	223.716854	270.688995	522.344842	902.602814	1070.156343	658.623804	606.808706	901.952854
Brown	85.007467	223.716854	0.000000	200.384027	590.569369	956.315100	1117.561309	720.529701	576.800670	954.312050
Gray	285.016513	270.688995	200.384027	0.000000	404.115759	759.488985	919.007715	528.274289	772.683193	757.245456
Green	669.114782	522.344842	590.569369	404.115759	0.000000	380.357385	547.812424	136.386141	1122.989363	379.631321
Orange	1038.276697	902.602814	956.315100	759.488985	380.357385	0.000000	167.922420	243.993490	1502.376635	5.932368
Pink	1200.400998	1070.156343	1117.561309	919.007715	547.812424	167.922420	0.000000	411.585595	1668.571893	168.269136
Purple	800.764213	658.623804	720.529701	528.274289	136.386141	243.993490	411.585595	0.000000	1259.092909	243.340688
Red	492.688749	606.808706	576.800670	772.683193	1122.989363	1502.376635	1668.571893	1259.092909	0.000000	1501.254812
Yellow	1036.399346	901.952854	954.312050	757.245456	379.631321	5.932368	168.269136	243.340688	1501.254812	0.000000
