# Supplementary material for: Mating portfolio and neutral mechanisms are primary causes of genet-ramet frequencies and spatial distributions in smooth cordgrass (Spartina alterniflora) along salt marsh tidal gradients
Source: Front Genet. 2026 May 1;17:1810782. doi: 10.3389/fgene.2026.1810782 (PMC13175536; doi:10.3389/fgene.2026.1810782)
Supplement: Supplementary file 2 [file DataSheet1.zip › isolation by distance/SALT_Orange_MLL_distances.txt]

MLL1	MLL2	eucl_dist	Bruvos_dist	patch
105	106	3.64434493427831	0.485934	Orange
105	107	9	0.380713	Orange
105	108	11.6004310264748	0.63978	Orange
105	109	12.256120919769	0.442273	Orange
105	110	2.54950975679639	0.486316	Orange
105	111	6.29111476608081	0.655197	Orange
105	112	5.02493781056044	0.613964	Orange
105	113	6.42748006609122	0.565967	Orange
105	114	7.0178344238091	0.392712	Orange
105	115	12.0104121494643	0.483179	Orange
105	116	15.738311359369	0.289783	Orange
105	117	1.5	0.442468	Orange
105	118	1.80277563773199	0.751291	Orange
105	119	2.82842712474619	0.424463	Orange
105	120	8.13941029804985	0.726514	Orange
105	121	9.12414379544733	0.492953	Orange
105	122	9.7082439194738	0.657567	Orange
105	123	11.6726175299288	0.676755	Orange
105	124	2.5	0.370703	Orange
105	125	4.13991411612474	0.473399	Orange
105	126	10.1721296797781	0.546814	Orange
105	127	16.1941347407016	0.546677	Orange
105	128	3.5	0.623132	Orange
105	129	3.64005494464026	0.124988	Orange
105	130	11.5433963806152	0.17168	Orange
106	107	5.38806551556308	0.626608	Orange
106	108	7.98913324460169	0.486292	Orange
106	109	8.78813120065922	0.392285	Orange
106	110	1.42521928137392	0.292773	Orange
106	111	3.45732917148483	0.570081	Orange
106	112	1.62980060130066	0.421191	Orange
106	113	3.22587197514099	0.324701	Orange
106	114	3.48658142024534	0.333981	Orange
106	115	8.42058489654965	0.584912	Orange
106	116	12.1867699211527	0.488818	Orange
106	117	4.08120692932863	0.442285	Orange
106	118	3.22587197514099	0.669104	Orange
106	119	2.87771610830533	0.529578	Orange
106	120	4.75985819116494	0.643304	Orange
106	121	5.69264876836785	0.408362	Orange
106	122	6.33689592781829	0.649191	Orange
106	123	8.22534193818105	0.398804	Orange
106	124	4.62668888083044	0.324585	Orange
106	125	3.66903332712522	0.514816	Orange
106	126	7.00322346415484	0.56538	Orange
106	127	12.7045759472719	0.506005	Orange
106	128	5.30624631919778	0.430762	Orange
106	129	4.68041130671226	0.261328	Orange
106	130	8.33104135147582	0.387057	Orange
107	108	2.60192236625154	0.749362	Orange
107	109	3.662308015446	0.330807	Orange
107	110	6.51920240520265	0.490472	Orange
107	111	3.85073045018734	0.709091	Orange
107	112	4.03112887414927	0.56112	Orange
107	113	3.13249102153542	0.561462	Orange
107	114	2.06155281280883	0.492627	Orange
107	115	3.04138126514911	0.388278	Orange
107	116	6.83333333333333	0.281195	Orange
107	117	9.12414379544733	0.331003	Orange
107	118	8.13941029804985	0.802646	Orange
107	119	7.28010988928052	0.330859	Orange
107	120	1.80277563773199	0.723044	Orange
107	121	1.5	0.649887	Orange
107	122	2.06155281280883	0.76356	Orange
107	123	3.20156211871642	0.654684	Orange
107	124	9.3407708461347	0.418164	Orange
107	125	7.08088192874933	0.570005	Orange
107	126	3.23608130649127	0.649023	Orange
107	127	7.43303437365925	0.511475	Orange
107	128	9.65660395791398	0.536276	Orange
107	129	8.73212459828649	0.171875	Orange
107	130	4.03112887414927	0.377783	Orange
108	109	1.91637678967368	0.576685	Orange
108	110	9.1087869664407	0.539648	Orange
108	111	6.11540064100464	0.562279	Orange
108	112	6.61211010192662	0.729663	Orange
108	113	5.53014466356894	0.458923	Orange
108	114	4.61735855224608	0.478122	Orange
108	115	0.565685424949238	0.64331	Orange
108	116	4.30090429767715	0.555225	Orange
108	117	11.6841773351828	0.576697	Orange
108	118	10.6920531236989	0.608958	Orange
108	119	9.786214794291	0.705649	Orange
108	120	3.86264158316559	0.521289	Orange
108	121	2.95296461204668	0.491992	Orange
108	122	2.83196045170126	0.718723	Orange
108	123	1.90262975904404	0.458777	Orange
108	124	11.8456743159687	0.362439	Orange
108	125	9.44504573249325	0.546836	Orange
108	126	3.62522029981934	0.656054	Orange
108	127	5.01198563445667	0.521679	Orange
108	128	12.0880105890093	0.542578	Orange
108	129	11.1319360400606	0.303122	Orange
108	130	3.45253530032641	0.717709	Orange
109	110	9.70888768088291	0.343457	Orange
109	111	6.23222472316267	0.640552	Orange
109	112	7.24655090370584	0.504675	Orange
109	113	5.86728216468238	0.519672	Orange
109	114	5.30212221662232	0.54165	Orange
109	115	1.45344418537486	0.438464	Orange
109	116	3.5949424350205	0.290186	Orange
109	117	12.1083648772243	0.05	Orange
109	118	11.1091178767713	0.736462	Orange
109	119	10.100123761618	0.43255	Orange
109	120	4.12462119472807	0.690216	Orange
109	121	3.13249102153542	0.589722	Orange
109	122	2.60048072478917	0.796554	Orange
109	123	0.602079728939614	0.616187	Orange
109	124	12.1124935500499	0.374377	Orange
109	125	9.51146968431039	0.565511	Orange
109	126	2.72054937262474	0.702527	Orange
109	127	3.9385911186616	0.555612	Orange
109	128	12.1988728987559	0.380078	Orange
109	129	11.2076982471871	0.223828	Orange
109	130	1.90065778087482	0.514343	Orange
110	111	3.80172658143639	0.573997	Orange
110	112	2.5	0.651831	Orange
110	113	3.88104367406501	0.469043	Orange
110	114	4.5	0.338864	Orange
110	115	9.5	0.530225	Orange
110	116	13.2045867451848	0.340381	Orange
110	117	2.69258240356725	0.293457	Orange
110	118	1.80277563773199	0.672838	Orange
110	119	1.58113883008419	0.528012	Orange
110	120	5.59016994374947	0.700378	Orange
110	121	6.57647321898295	0.511133	Orange
110	122	7.15891053163818	0.649974	Orange
110	123	9.12414379544733	0.541406	Orange
110	124	3.20156211871642	0.324207	Orange
110	125	2.6718699236469	0.468736	Orange
110	126	7.64671316463631	0.61206	Orange
110	127	13.6473440639562	0.50581	Orange
110	128	3.90512483795333	0.330176	Orange
110	129	3.35410196624968	0.224219	Orange
110	130	9.01387818865997	0.521033	Orange
111	112	1.95655948031232	0.67384	Orange
111	113	0.838525491562421	0.533215	Orange
111	114	2.08041462213665	0.582576	Orange
111	115	6.37009615312045	0.555041	Orange
111	116	9.82034806466202	0.602502	Orange
111	117	5.92267887024107	0.643676	Orange
111	118	4.93235491423721	0.05	Orange
111	119	3.88305614175227	0.637082	Orange
111	120	2.25346954716499	0.567566	Orange
111	121	3.21374003304561	0.488416	Orange
111	122	3.63361046343716	0.486461	Orange
111	123	5.6305528147776	0.579565	Orange
111	124	5.88031674316954	0.43313	Orange
111	125	3.3367170325869	0.386693	Orange
111	126	3.90089911288268	0.620504	Orange
111	127	10.1280859494773	0.571431	Orange
111	128	6.00650688836698	0.627208	Orange
111	129	5.03270553479935	0.274191	Orange
111	130	5.2752369615023	0.605209	Orange
112	113	1.60078105935821	0.320847	Orange
112	114	2	0.568237	Orange
112	115	7	0.624548	Orange
112	116	10.7134391199921	0.648571	Orange
112	117	5.09901951359278	0.504858	Orange
112	118	4.12310562561766	0.769934	Orange
112	119	3.35410196624968	0.379477	Orange
112	120	3.16227766016838	0.532553	Orange
112	121	4.12310562561766	0.508276	Orange
112	122	4.74341649025257	0.704366	Orange
112	123	6.67083203206317	0.377722	Orange
112	124	5.3851648071345	0.368335	Orange
112	125	3.54338193757822	0.616866	Orange
112	126	5.3748384988657	0.531051	Orange
112	127	11.1803398874989	0.381152	Orange
112	128	5.8309518948453	0.46814	Orange
112	129	5	0.323241	Orange
112	130	6.70820393249937	0.477441	Orange
113	114	1.25	0.454248	Orange
113	115	5.83630876496438	0.531445	Orange
113	116	9.41666666666667	0.61416	Orange
113	117	6.25	0.518893	Orange
113	118	5.25	0.483215	Orange
113	119	4.27931069215592	0.289014	Orange
113	120	1.75	0.210938	Orange
113	121	2.75	0.445642	Orange
113	122	3.28823660949148	0.567712	Orange
113	123	5.27375577743225	0.296631	Orange
113	124	6.32949445058608	0.312195	Orange
113	125	3.95196856712646	0.470825	Orange
113	126	3.80149824265235	0.50852	Orange
113	127	9.80114789195633	0.45853	Orange
113	128	6.56220237420334	0.384521	Orange
113	129	5.61805126356106	0.349023	Orange
113	130	5.15388203202208	0.429443	Orange
114	115	5	0.538037	Orange
114	116	8.72416821886827	0.44194	Orange
114	117	7.07106781186548	0.49165	Orange
114	118	6.08276253029822	0.676131	Orange
114	119	5.22015325445528	0.516101	Orange
114	120	1.4142135623731	0.667383	Orange
114	121	2.23606797749979	0.420493	Orange
114	122	2.91547594742265	0.704662	Orange
114	123	4.74341649025257	0.474216	Orange
114	124	7.28010988928052	0.358789	Orange
114	125	5.08811250749125	0.523399	Orange
114	126	3.77123616632825	0.537305	Orange
114	127	9.21954445729289	0.487305	Orange
114	128	7.61577310586391	0.330322	Orange
114	129	6.70820393249937	0.224219	Orange
114	130	5	0.393445	Orange
115	116	3.80058475033046	0.292383	Orange
115	117	12.0415945787923	0.43866	Orange
115	118	11.0453610171873	0.650952	Orange
115	119	10.1118742080783	0.624792	Orange
115	120	4.12310562561766	0.62655	Orange
115	121	3.16227766016838	0.559131	Orange
115	122	2.91547594742265	0.766174	Orange
115	123	1.58113883008419	0.544726	Orange
115	124	12.1655250605964	0.479871	Orange
115	125	9.70681318570736	0.573389	Orange
115	126	3.54338193757822	0.716894	Orange
115	127	4.47213595499958	0.576123	Orange
115	128	12.369316876853	0.587097	Orange
115	129	11.4017542509914	0.124219	Orange
115	130	3.16227766016838	0.423413	Orange
116	117	15.6666666666667	0.290381	Orange
116	118	14.6666666666667	0.698413	Orange
116	119	13.6758099496073	0.517709	Orange
116	120	7.66666666666667	0.713074	Orange
116	121	6.66666666666667	0.528076	Orange
116	122	6.1869037310902	0.716711	Orange
116	123	4.19655943733806	0.592187	Orange
116	124	15.6985491190888	0.418347	Orange
116	125	13.1064021675583	0.532542	Orange
116	126	6.2271805640898	0.648925	Orange
116	127	1.05409255338946	0.551953	Orange
116	128	15.7938103206428	0.52085	Orange
116	129	14.8024022074497	0.124219	Orange
116	130	5.07718207057594	0.411658	Orange
117	118	1	0.739587	Orange
117	119	2.06155281280883	0.431772	Orange
117	120	8	0.689438	Orange
117	121	9	0.589539	Orange
117	122	9.51314879522022	0.796557	Orange
117	123	11.5108644332213	0.616003	Orange
117	124	1	0.374194	Orange
117	125	3.1446603773522	0.565514	Orange
117	126	9.80929264637477	0.702527	Orange
117	127	16.0312195418814	0.555612	Orange
117	128	2	0.330078	Orange
117	129	2.23606797749979	0.224023	Orange
117	130	11.1803398874989	0.514539	Orange
118	119	1.11803398874989	0.73082	Orange
118	120	7	0.592566	Orange
118	121	8	0.584509	Orange
118	122	8.5146931829632	0.583471	Orange
118	123	10.5118980208143	0.676099	Orange
118	124	1.4142135623731	0.43313	Orange
118	125	2.35702260395516	0.386693	Orange
118	126	8.82546819658248	0.704867	Orange
118	127	15.0332963783729	0.558932	Orange
118	128	2.23606797749979	0.726048	Orange
118	129	2	0.274191	Orange
118	130	10.1980390271856	0.701303	Orange
119	120	6.02079728939615	0.536865	Orange
119	121	7.0178344238091	0.505344	Orange
119	122	7.5	0.630309	Orange
119	123	9.5	0.504877	Orange
119	124	2.06155281280883	0.30835	Orange
119	125	1.34370962471643	0.533433	Orange
119	126	7.75492674942123	0.599853	Orange
119	127	14.0089257261219	0.459326	Orange
119	128	2.5	0.536462	Orange
119	129	1.80277563773199	0.234363	Orange
119	130	9.12414379544733	0.421533	Orange
120	121	1	0.522803	Orange
120	122	1.58113883008419	0.755359	Orange
120	123	3.53553390593274	0.431982	Orange
120	124	8.06225774829855	0.408151	Orange
120	125	5.5876848714134	0.580395	Orange
120	126	2.35702260395516	0.587143	Orange
120	127	8.06225774829855	0.412389	Orange
120	128	8.24621125123532	0.693933	Orange
120	129	7.28010988928052	0.367187	Orange
120	130	3.60555127546399	0.667334	Orange
121	122	0.707106781186548	0.63181	Orange
121	123	2.54950975679639	0.392761	Orange
121	124	9.05538513813742	0.332751	Orange
121	125	6.54896090146283	0.495091	Orange
121	126	1.7950549357115	0.471469	Orange
121	127	7.07106781186548	0.470702	Orange
121	128	9.21954445729289	0.565918	Orange
121	129	8.24621125123532	0.281247	Orange
121	130	2.82842712474619	0.43436	Orange
122	123	2	0.663611	Orange
122	124	9.51314879522022	0.483178	Orange
122	125	6.93221144769514	0.05	Orange
122	126	1.17851130197758	0.570699	Orange
122	127	6.51920240520265	0.5207	Orange
122	128	9.61769203083567	0.811583	Orange
122	129	8.63133825081603	0.371069	Orange
122	130	2.12132034355964	0.654454	Orange
123	124	11.5108644332213	0.283935	Orange
123	125	8.91004426974911	0.566772	Orange
123	126	2.17306746840088	0.64287	Orange
123	127	4.52769256906871	0.470996	Orange
123	128	11.5974135047432	0.529102	Orange
123	129	10.6066017177982	0.271094	Orange
123	130	1.58113883008419	0.540231	Orange
124	125	2.74873708374511	0.483175	Orange
124	126	9.68962790249909	0.406238	Orange
124	127	16	0.356238	Orange
124	128	1	0.236902	Orange
124	129	1.4142135623731	0.274805	Orange
124	130	11.0453610171873	0.383008	Orange
125	126	7	0.420895	Orange
125	127	13.3499895963339	0.420895	Orange
125	128	2.68741924943285	0.620958	Orange
125	129	1.69967317119759	0.371066	Orange
125	130	8.33999733546454	0.507774	Orange
126	127	6.36832439151427	0.0875	Orange
126	128	9.67241208569794	0.690124	Orange
126	129	8.67307455417179	0.292773	Orange
126	130	1.37436854187255	0.559265	Orange
127	128	16.0312195418814	0.446481	Orange
127	129	15.0332963783729	0.292773	Orange
127	130	5.09901951359278	0.559128	Orange
128	129	1	0.273437	Orange
128	130	11	0.586218	Orange
129	130	10	0.162488	Orange
