# Supplementary material for: Mating portfolio and neutral mechanisms are primary causes of genet-ramet frequencies and spatial distributions in smooth cordgrass (Spartina alterniflora) along salt marsh tidal gradients
Source: Front Genet. 2026 May 1;17:1810782. doi: 10.3389/fgene.2026.1810782 (PMC13175536; doi:10.3389/fgene.2026.1810782)
Supplement: Supplementary file 2 [file DataSheet1.zip › isolation by distance/SALT_Green_MLL_Bruvos_dist.gdv]

Obs.	Blue-A-01	Blue-A-02	Blue-A-03	Blue-A-04	Blue-A-05	Blue-A-06	Blue-A-07	Blue-A-08	Blue-A-09	Blue-A-10	Blue-A-11	Blue-A-12	Blue-A-13	Blue-A-14	Blue-B-01	Blue-B-02	Blue-B-03	Blue-B-04	Blue-B-05	Blue-B-06	Blue-B-07	Blue-B-08	Blue-B-09	Blue-B-10	Blue-B-11	Blue-B-12	Blue-B-13	Blue-B-14	Blue-C-01	Blue-C-02	Blue-C-03	Blue-C-04	Blue-C-05	Blue-C-06	Blue-C-07	Blue-C-08	Blue-C-09	Blue-C-10	Blue-C-11	Blue-C-12	Blue-C-13	Blue-C-14	Blue-D-01	Blue-D-02	Blue-D-03
Blue-A-01	0.000000	0.564050	0.611426	0.367773	0.527914	0.601157	0.695068	0.534946	0.514984	0.687436	0.579779	0.564642	0.611078	0.576947	0.727295	0.745898	0.700757	0.673242	0.527914	0.636459	0.398239	0.427924	0.456836	0.626364	0.571078	0.614044	0.694284	0.596088	0.527865	0.576312	0.654232	0.641744	0.623431	0.630420	0.596088	0.588083	0.579233	0.668405	0.656088	0.552728	0.654785	0.576111	0.533093	0.575476	0.600378
Blue-A-02	0.564050	0.000000	0.658099	0.615575	0.467574	0.749450	0.465186	0.774523	0.799400	0.667306	0.905016	0.721776	0.824852	0.661446	0.563623	0.710593	0.548145	0.627731	0.505025	0.742269	0.611254	0.722542	0.725536	0.682564	0.526458	0.735394	0.776704	0.788225	0.555074	0.674852	0.579391	0.629343	0.666894	0.717868	0.703850	0.689574	0.676995	0.748912	0.798824	0.724022	0.573827	0.705810	0.745751	0.842574	0.737231
Blue-A-03	0.611426	0.658099	0.000000	0.627817	0.708642	0.745602	0.827289	0.867659	0.695799	0.735622	0.770210	0.634130	0.729491	0.704980	0.692767	0.677768	0.695993	0.811569	0.708593	0.671267	0.654979	0.720797	0.682360	0.768351	0.524020	0.778796	0.816741	0.840609	0.708837	0.615221	0.810476	0.760525	0.581023	0.602673	0.840609	0.754977	0.706243	0.860568	0.720776	0.717903	0.720839	0.596190	0.745396	0.789288	0.695018
Blue-A-04	0.367773	0.615575	0.627817	0.000000	0.847949	0.741553	0.788574	0.759094	0.582812	0.724338	0.753369	0.731189	0.595263	0.735352	0.737207	0.758737	0.738208	0.837195	0.847900	0.732223	0.568530	0.682616	0.498630	0.796043	0.571655	0.755175	0.773192	0.795214	0.847900	0.698144	0.669675	0.667331	0.615430	0.799548	0.794481	0.738037	0.814841	0.724695	0.783057	0.720702	0.664392	0.607178	0.549108	0.639682	0.653124
Blue-A-05	0.527914	0.467574	0.708642	0.847949	0.000000	0.677783	0.601901	0.726062	0.768395	0.827624	0.735959	0.652673	0.737194	0.527808	0.684717	0.673290	0.694873	0.611132	0.087500	0.737182	0.476855	0.577032	0.682910	0.722607	0.645844	0.577081	0.762875	0.624212	0.087500	0.564743	0.707370	0.757321	0.673083	0.487060	0.539837	0.627832	0.395165	0.772213	0.668405	0.649609	0.669128	0.812353	0.852295	0.801852	0.797973
Blue-A-06	0.601157	0.749450	0.745602	0.741553	0.677783	0.000000	0.630566	0.693454	0.455223	0.695015	0.741904	0.677747	0.652538	0.430844	0.683532	0.699045	0.686114	0.696506	0.677771	0.658347	0.452930	0.502280	0.642479	0.775682	0.645404	0.698251	0.824060	0.722653	0.677734	0.504248	0.740221	0.727734	0.683356	0.683688	0.719723	0.209180	0.679623	0.671863	0.517724	0.504871	0.725085	0.657373	0.831335	0.839233	0.684375
Blue-A-07	0.695068	0.465186	0.827289	0.788574	0.601901	0.630566	0.000000	0.674338	0.783687	0.717318	0.843100	0.696777	0.778853	0.636312	0.421825	0.670013	0.470651	0.440424	0.614548	0.754185	0.573608	0.760679	0.823144	0.763818	0.654583	0.823043	0.752038	0.648387	0.602096	0.663964	0.564742	0.589791	0.720943	0.665085	0.560888	0.617529	0.590372	0.802135	0.689209	0.698971	0.607358	0.789404	0.903271	0.927377	0.789452
Blue-A-08	0.534946	0.774523	0.867659	0.759094	0.726062	0.693454	0.674338	0.000000	0.568405	0.430456	0.719384	0.605466	0.708838	0.679602	0.765356	0.861426	0.742783	0.676941	0.738598	0.778110	0.099216	0.619079	0.554480	0.602286	0.815427	0.801889	0.663814	0.653316	0.725903	0.718066	0.705652	0.693164	0.740027	0.905322	0.609762	0.655063	0.654724	0.709164	0.688672	0.558883	0.752631	0.706195	0.787103	0.745993	0.741733
Blue-A-09	0.514984	0.799400	0.695799	0.582812	0.768395	0.455223	0.783687	0.568405	0.000000	0.714302	0.539831	0.624694	0.380273	0.486520	0.736863	0.885686	0.690069	0.830950	0.768346	0.755269	0.315429	0.374985	0.558541	0.824754	0.602631	0.731055	0.745983	0.576755	0.768444	0.514398	0.692076	0.679588	0.636664	0.774410	0.573825	0.502050	0.617480	0.754480	0.711517	0.281052	0.577770	0.595995	0.699059	0.782944	0.621429
Blue-A-10	0.687436	0.667306	0.735622	0.724338	0.827624	0.695015	0.717318	0.430456	0.714302	0.000000	0.814062	0.667965	0.754297	0.581735	0.558337	0.744824	0.670870	0.666748	0.827611	0.612191	0.429671	0.713024	0.592711	0.537053	0.680087	0.861108	0.645650	0.861129	0.827465	0.763330	0.609018	0.568405	0.605017	0.863510	0.848824	0.569332	0.816683	0.599216	0.681836	0.614547	0.704144	0.559262	0.683383	0.758142	0.632311
Blue-A-11	0.579779	0.905016	0.770210	0.753369	0.735959	0.741904	0.843100	0.719384	0.539831	0.814062	0.000000	0.605563	0.455456	0.723422	0.759166	0.837234	0.845636	0.846462	0.735965	0.763744	0.531592	0.586816	0.670105	0.803101	0.752386	0.655658	0.750525	0.674166	0.736017	0.545361	0.779977	0.768066	0.634076	0.726837	0.671228	0.823312	0.580004	0.636850	0.570642	0.580224	0.660535	0.662646	0.765710	0.707120	0.741113
Blue-A-12	0.564642	0.721776	0.634130	0.731189	0.652673	0.677747	0.696777	0.605466	0.624694	0.667965	0.605563	0.000000	0.702038	0.733728	0.759375	0.761999	0.731006	0.796484	0.652478	0.767503	0.467773	0.595602	0.648766	0.553119	0.717761	0.717517	0.630211	0.625536	0.652478	0.578747	0.559130	0.509179	0.590369	0.742688	0.613818	0.627429	0.617807	0.721277	0.542517	0.555712	0.703406	0.596972	0.680810	0.606981	0.672656
Blue-A-13	0.611078	0.824852	0.729491	0.595263	0.737194	0.652538	0.778853	0.708838	0.380273	0.754297	0.455456	0.702038	0.000000	0.702535	0.779832	0.787773	0.791729	0.863408	0.737182	0.732516	0.505859	0.595114	0.549313	0.741552	0.692169	0.670727	0.631726	0.602682	0.737242	0.495209	0.687011	0.684667	0.642474	0.751400	0.601950	0.774364	0.567089	0.668347	0.663470	0.577536	0.640319	0.700867	0.751830	0.733066	0.667901
Blue-A-14	0.576947	0.661446	0.704980	0.735352	0.527808	0.430844	0.636312	0.679602	0.486520	0.581735	0.723422	0.733728	0.702535	0.000000	0.564440	0.605416	0.592453	0.492892	0.527768	0.667772	0.430432	0.427344	0.667566	0.719481	0.455954	0.671521	0.795105	0.723044	0.527865	0.607227	0.680352	0.667864	0.486703	0.571338	0.720105	0.334164	0.594858	0.619921	0.657422	0.462494	0.623178	0.676123	0.790723	0.877332	0.691744
Blue-B-01	0.727295	0.563623	0.692767	0.737207	0.684717	0.683532	0.421825	0.765356	0.736863	0.558337	0.759166	0.759375	0.779832	0.564440	0.000000	0.568213	0.437061	0.402881	0.684814	0.615173	0.614575	0.726354	0.774315	0.767186	0.545993	0.716013	0.718493	0.754492	0.685645	0.663036	0.667870	0.692918	0.537402	0.529782	0.714062	0.595495	0.680854	0.746676	0.605273	0.652147	0.638866	0.702294	0.766208	0.889489	0.723437
Blue-B-02	0.745898	0.710593	0.677768	0.758737	0.673290	0.699045	0.670013	0.861426	0.885686	0.744824	0.837234	0.761999	0.787773	0.605416	0.568213	0.000000	0.705640	0.384131	0.673132	0.552685	0.710644	0.858590	0.725146	0.781831	0.698949	0.608190	0.779637	0.906139	0.676452	0.760589	0.595538	0.545587	0.443688	0.492822	0.905370	0.733434	0.777920	0.816199	0.646435	0.812432	0.847354	0.804831	0.954040	0.871185	0.837840
Blue-B-03	0.700757	0.548145	0.695993	0.738208	0.694873	0.686114	0.470651	0.742783	0.690069	0.670870	0.845636	0.731006	0.791729	0.592453	0.437061	0.705640	0.000000	0.543164	0.732324	0.780577	0.542004	0.725668	0.674572	0.789354	0.371625	0.674823	0.693734	0.741211	0.735498	0.709323	0.712420	0.762371	0.574536	0.604590	0.715429	0.598080	0.654486	0.811180	0.718847	0.664496	0.641006	0.677475	0.717175	0.876843	0.641161
Blue-B-04	0.673242	0.627731	0.811569	0.837195	0.611132	0.696506	0.440424	0.676941	0.830950	0.666748	0.846462	0.796484	0.863408	0.492892	0.402881	0.384131	0.543164	0.000000	0.623779	0.765015	0.576160	0.726497	0.855457	0.778124	0.639645	0.611471	0.808935	0.789452	0.614404	0.764349	0.690326	0.715375	0.512402	0.483496	0.749022	0.645971	0.671231	0.704674	0.692761	0.702288	0.760089	0.860690	0.924755	0.874924	0.825731
Blue-B-05	0.527914	0.505025	0.708593	0.847900	0.087500	0.677771	0.614548	0.738598	0.768346	0.827611	0.735965	0.652478	0.737182	0.527768	0.684814	0.673132	0.732324	0.623779	0.000000	0.736996	0.476892	0.577044	0.685205	0.719482	0.645797	0.527084	0.762680	0.599212	0.100000	0.564740	0.669675	0.719626	0.673071	0.487158	0.552923	0.627783	0.445751	0.771432	0.668405	0.612060	0.678455	0.812341	0.861621	0.751852	0.800268
Blue-B-06	0.636459	0.742269	0.671267	0.732223	0.737182	0.658347	0.754185	0.778110	0.755269	0.612191	0.763744	0.767503	0.732516	0.667772	0.615173	0.552685	0.780577	0.765015	0.736996	0.000000	0.639828	0.702330	0.545698	0.604480	0.645675	0.665796	0.583105	0.803020	0.737972	0.657519	0.585590	0.535638	0.459350	0.703598	0.802279	0.755027	0.693623	0.790179	0.646387	0.731232	0.805064	0.664009	0.812976	0.779248	0.779442
Blue-B-07	0.398239	0.611254	0.654979	0.568530	0.476855	0.452930	0.573608	0.099216	0.315429	0.429671	0.531592	0.467773	0.505859	0.430432	0.614575	0.710644	0.542004	0.576160	0.476892	0.639828	0.000000	0.358203	0.404492	0.548428	0.599863	0.598813	0.551315	0.464258	0.476892	0.515039	0.567467	0.554980	0.589246	0.702246	0.423828	0.406042	0.516553	0.530843	0.611133	0.318359	0.564838	0.530853	0.624212	0.620602	0.541940
Blue-B-08	0.427924	0.722542	0.720797	0.682616	0.577032	0.502280	0.760679	0.619079	0.374985	0.713024	0.586816	0.595602	0.595114	0.427344	0.726354	0.858590	0.725668	0.726497	0.577044	0.702330	0.358203	0.000000	0.586865	0.735094	0.614547	0.652780	0.697607	0.462106	0.577041	0.430612	0.691936	0.680025	0.592917	0.665136	0.509155	0.492136	0.470639	0.662244	0.564975	0.362305	0.679430	0.598633	0.713232	0.795410	0.618503
Blue-B-09	0.456836	0.725536	0.682360	0.498630	0.682910	0.642479	0.823144	0.554480	0.558541	0.592711	0.670105	0.648766	0.549313	0.667566	0.774315	0.725146	0.674572	0.855457	0.685205	0.545698	0.404492	0.586865	0.000000	0.660592	0.683459	0.640063	0.561519	0.644629	0.685058	0.667281	0.676021	0.678365	0.589429	0.683240	0.641553	0.641552	0.626025	0.702426	0.627634	0.594482	0.657080	0.573144	0.589599	0.519869	0.602926
Blue-B-10	0.626364	0.682564	0.768351	0.796043	0.722607	0.775682	0.763818	0.602286	0.824754	0.537053	0.803101	0.553119	0.741552	0.719481	0.767186	0.781831	0.789354	0.778124	0.719482	0.604480	0.548428	0.735094	0.660592	0.000000	0.680809	0.768652	0.599756	0.755273	0.720068	0.710840	0.706084	0.656133	0.616988	0.852288	0.745898	0.725584	0.724118	0.634289	0.628650	0.685838	0.743443	0.555602	0.639439	0.641833	0.701558
Blue-B-11	0.571078	0.526458	0.524020	0.571655	0.645844	0.645404	0.654583	0.815427	0.602631	0.680087	0.752386	0.717761	0.692169	0.455954	0.545993	0.698949	0.371625	0.639645	0.645797	0.645675	0.599863	0.614547	0.683459	0.680809	0.000000	0.534058	0.771612	0.694921	0.648971	0.550583	0.780382	0.777260	0.389038	0.563815	0.706637	0.604977	0.658923	0.702538	0.713525	0.614544	0.657727	0.617123	0.719641	0.817529	0.695589
Blue-B-12	0.614044	0.735394	0.778796	0.755175	0.577081	0.698251	0.823043	0.801889	0.731055	0.861108	0.655658	0.717517	0.670727	0.671521	0.716013	0.608190	0.674823	0.611471	0.527084	0.665796	0.598813	0.652780	0.640063	0.768652	0.534058	0.000000	0.708929	0.818011	0.627084	0.594867	0.799409	0.796287	0.435645	0.444372	0.817276	0.742014	0.695639	0.788573	0.679330	0.752489	0.865207	0.781482	0.884045	0.710900	0.780868
Blue-B-13	0.694284	0.776704	0.816741	0.773192	0.762875	0.824060	0.752038	0.663814	0.745983	0.645650	0.750525	0.630211	0.631726	0.795105	0.718493	0.779637	0.693734	0.808935	0.762680	0.583105	0.551315	0.697607	0.561519	0.599756	0.771612	0.708929	0.000000	0.704419	0.762680	0.679382	0.568650	0.605955	0.667968	0.873666	0.666187	0.764001	0.664722	0.631976	0.606580	0.726904	0.762840	0.782226	0.828905	0.669727	0.801165
Blue-B-14	0.596088	0.788225	0.840609	0.795214	0.624212	0.722653	0.648387	0.653316	0.576755	0.861129	0.674166	0.625536	0.602682	0.723044	0.754492	0.906139	0.741211	0.789452	0.599212	0.803020	0.464258	0.462106	0.644629	0.755273	0.694921	0.818011	0.704419	0.000000	0.586712	0.431039	0.734862	0.732518	0.743591	0.743499	0.134363	0.711914	0.503119	0.723436	0.571283	0.377734	0.705846	0.857227	0.850977	0.763570	0.855270
Blue-C-01	0.527865	0.555074	0.708837	0.847900	0.087500	0.677734	0.602096	0.725903	0.768444	0.827465	0.736017	0.652478	0.737242	0.527865	0.685645	0.676452	0.735498	0.614404	0.100000	0.737972	0.476892	0.577041	0.685058	0.720068	0.648971	0.627084	0.762680	0.586712	0.000000	0.564791	0.669919	0.719870	0.676245	0.490332	0.540423	0.627637	0.395800	0.772165	0.668356	0.612158	0.678552	0.812341	0.861621	0.801657	0.800329
Blue-C-02	0.576312	0.674852	0.615221	0.698144	0.564743	0.504248	0.663964	0.718066	0.514398	0.763330	0.545361	0.578747	0.495209	0.607227	0.663036	0.760589	0.709323	0.764349	0.564740	0.657519	0.515039	0.430612	0.667281	0.710840	0.550583	0.594867	0.679382	0.431039	0.564791	0.000000	0.730663	0.728320	0.614597	0.518670	0.477914	0.609717	0.424841	0.651172	0.474606	0.524316	0.667895	0.619873	0.769128	0.723761	0.726938
Blue-C-03	0.654232	0.579391	0.810476	0.669675	0.707370	0.740221	0.564742	0.705652	0.692076	0.609018	0.779977	0.559130	0.687011	0.680352	0.667870	0.595538	0.712420	0.690326	0.669675	0.585590	0.567467	0.691936	0.676021	0.706084	0.780382	0.799409	0.568650	0.734862	0.669919	0.730663	0.000000	0.049951	0.633184	0.889154	0.734715	0.755309	0.633243	0.720679	0.742236	0.582567	0.584961	0.711853	0.805029	0.801462	0.717575
Blue-C-04	0.641744	0.629343	0.760525	0.667331	0.757321	0.727734	0.589791	0.693164	0.679588	0.568405	0.768066	0.509179	0.684667	0.667864	0.692918	0.545587	0.762371	0.715375	0.719626	0.535638	0.554980	0.680025	0.678365	0.656133	0.777260	0.796287	0.605955	0.732518	0.719870	0.728320	0.049951	0.000000	0.583343	0.876849	0.769286	0.742821	0.667813	0.718335	0.692285	0.532616	0.625391	0.671240	0.817333	0.810788	0.726950
Blue-C-05	0.623431	0.666894	0.581023	0.615430	0.673083	0.683356	0.720943	0.740027	0.636664	0.605017	0.634076	0.590369	0.642474	0.486703	0.537402	0.443688	0.574536	0.512402	0.673071	0.459350	0.589246	0.592917	0.589429	0.616988	0.389038	0.435645	0.667968	0.743591	0.676245	0.614597	0.633184	0.583343	0.000000	0.480307	0.742822	0.689620	0.634207	0.714599	0.658240	0.543646	0.702289	0.574802	0.724011	0.766784	0.688862
Blue-C-06	0.630420	0.717868	0.602673	0.799548	0.487060	0.683688	0.665085	0.905322	0.774410	0.863510	0.726837	0.742688	0.751400	0.571338	0.529782	0.492822	0.604590	0.483496	0.487158	0.703598	0.702246	0.665136	0.683240	0.852288	0.563815	0.444372	0.873666	0.743499	0.490332	0.518670	0.889154	0.876849	0.480307	0.000000	0.790228	0.727451	0.534078	0.898382	0.630746	0.755511	0.815289	0.729297	0.840317	0.835021	0.776842
Blue-C-07	0.596088	0.703850	0.840609	0.794481	0.539837	0.719723	0.560888	0.609762	0.573825	0.848824	0.671228	0.613818	0.601950	0.720105	0.714062	0.905370	0.715429	0.749022	0.552923	0.802279	0.423828	0.509155	0.641553	0.745898	0.706637	0.817276	0.666187	0.134363	0.540423	0.477914	0.734715	0.769286	0.742822	0.790228	0.000000	0.708984	0.499997	0.720506	0.568353	0.412305	0.621471	0.836133	0.829883	0.742477	0.834176
Blue-C-08	0.588083	0.689574	0.754977	0.738037	0.627832	0.209180	0.617529	0.655063	0.502050	0.569332	0.823312	0.627429	0.774364	0.334164	0.595495	0.733434	0.598080	0.645971	0.627783	0.755027	0.406042	0.492136	0.641552	0.725584	0.604977	0.742014	0.764001	0.711914	0.627637	0.609717	0.755309	0.742821	0.689620	0.727451	0.708984	0.000000	0.713425	0.654294	0.554638	0.498975	0.713330	0.730029	0.818847	0.826562	0.645117
Blue-C-09	0.579233	0.676995	0.706243	0.814841	0.395165	0.679623	0.590372	0.654724	0.617480	0.816683	0.580004	0.617807	0.567089	0.594858	0.680854	0.777920	0.654486	0.671231	0.445751	0.693623	0.516553	0.470639	0.626025	0.724118	0.658923	0.695639	0.664722	0.503119	0.395800	0.424841	0.633243	0.667813	0.634207	0.534078	0.499997	0.713425	0.000000	0.755404	0.624292	0.530856	0.628839	0.714404	0.817139	0.763571	0.757556
Blue-C-10	0.668405	0.748912	0.860568	0.724695	0.772213	0.671863	0.802135	0.709164	0.754480	0.599216	0.636850	0.721277	0.668347	0.619921	0.746676	0.816199	0.811180	0.704674	0.771432	0.790179	0.530843	0.662244	0.702426	0.634289	0.702538	0.788573	0.631976	0.723436	0.772165	0.651172	0.720679	0.718335	0.714599	0.898382	0.720506	0.654294	0.755404	0.000000	0.467724	0.665027	0.801928	0.730212	0.780417	0.720215	0.783099
Blue-C-11	0.656088	0.798824	0.720776	0.783057	0.668405	0.517724	0.689209	0.688672	0.711517	0.681836	0.570642	0.542517	0.663470	0.657422	0.605273	0.646435	0.718847	0.692761	0.668405	0.646387	0.611133	0.564975	0.627634	0.628650	0.713525	0.679330	0.606580	0.571283	0.668356	0.474606	0.742236	0.692285	0.658240	0.630746	0.568353	0.554638	0.624292	0.467724	0.000000	0.574203	0.750977	0.609912	0.706775	0.660498	0.702686
Blue-C-12	0.552728	0.724022	0.717903	0.720702	0.649609	0.504871	0.698971	0.558883	0.281052	0.614547	0.580224	0.555712	0.577536	0.462494	0.652147	0.812432	0.664496	0.702288	0.612060	0.731232	0.318359	0.362305	0.594482	0.685838	0.614544	0.752489	0.726904	0.377734	0.612158	0.524316	0.582567	0.532616	0.543646	0.755511	0.412305	0.498975	0.530856	0.665027	0.574203	0.000000	0.511327	0.642383	0.735742	0.742920	0.705466
Blue-C-13	0.654785	0.573827	0.720839	0.664392	0.669128	0.725085	0.607358	0.752631	0.577770	0.704144	0.660535	0.703406	0.640319	0.623178	0.638866	0.847354	0.641006	0.760089	0.678455	0.805064	0.564838	0.679430	0.657080	0.743443	0.657727	0.865207	0.762840	0.705846	0.678552	0.667895	0.584961	0.625391	0.702289	0.815289	0.621471	0.713330	0.628839	0.801928	0.750977	0.511327	0.000000	0.465967	0.407959	0.596481	0.571045
Blue-C-14	0.576111	0.705810	0.596190	0.607178	0.812353	0.657373	0.789404	0.706195	0.595995	0.559262	0.662646	0.596972	0.700867	0.676123	0.702294	0.804831	0.677475	0.860690	0.812341	0.664009	0.530853	0.598633	0.573144	0.555602	0.617123	0.781482	0.782226	0.857227	0.812341	0.619873	0.711853	0.671240	0.574802	0.729297	0.836133	0.730029	0.714404	0.730212	0.609912	0.642383	0.465967	0.000000	0.248816	0.541016	0.397461
Blue-D-01	0.533093	0.745751	0.745396	0.549108	0.852295	0.831335	0.903271	0.787103	0.699059	0.683383	0.765710	0.680810	0.751830	0.790723	0.766208	0.954040	0.717175	0.924755	0.861621	0.812976	0.624212	0.713232	0.589599	0.639439	0.719641	0.884045	0.828905	0.850977	0.861621	0.769128	0.805029	0.817333	0.724011	0.840317	0.829883	0.818847	0.817139	0.780417	0.706775	0.735742	0.407959	0.248816	0.000000	0.467871	0.457605
Blue-D-02	0.575476	0.842574	0.789288	0.639682	0.801852	0.839233	0.927377	0.745993	0.782944	0.758142	0.707120	0.606981	0.733066	0.877332	0.889489	0.871185	0.876843	0.874924	0.751852	0.779248	0.620602	0.795410	0.519869	0.641833	0.817529	0.710900	0.669727	0.763570	0.801657	0.723761	0.801462	0.810788	0.766784	0.835021	0.742477	0.826562	0.763571	0.720215	0.660498	0.742920	0.596481	0.541016	0.467871	0.000000	0.656335
Blue-D-03	0.600378	0.737231	0.695018	0.653124	0.797973	0.684375	0.789452	0.741733	0.621429	0.632311	0.741113	0.672656	0.667901	0.691744	0.723437	0.837840	0.641161	0.825731	0.800268	0.779442	0.541940	0.618503	0.602926	0.701558	0.695589	0.780868	0.801165	0.855270	0.800329	0.726938	0.717575	0.726950	0.688862	0.776842	0.834176	0.645117	0.757556	0.783099	0.702686	0.705466	0.571045	0.397461	0.457605	0.656335	0.000000
