# Supplementary material for: Mating portfolio and neutral mechanisms are primary causes of genet-ramet frequencies and spatial distributions in smooth cordgrass (Spartina alterniflora) along salt marsh tidal gradients
Source: Front Genet. 2026 May 1;17:1810782. doi: 10.3389/fgene.2026.1810782 (PMC13175536; doi:10.3389/fgene.2026.1810782)
Supplement: Supplementary file 2 [file DataSheet1.zip › isolation by distance/SALT_patch_pairwise_m_distances_LT.txt]

0	0	0	0	0	0	0	0	0	0
245.425866159511	0	0	0	0	0	0	0	0	0
85.0074668100789	223.716853536985	0	0	0	0	0	0	0	0
285.016513432962	270.688994701734	200.384026614062	0	0	0	0	0	0	0
669.114782094736	522.34484236916	590.569369442197	404.115759019722	0	0	0	0	0	0
1038.27669728426	902.602814176316	956.315099702746	759.488984523164	380.357384897456	0	0	0	0	0
1200.40099763696	1070.1563427468	1117.56130940029	919.007715386003	547.812423645136	167.922419737236	0	0	0	0
800.76421319892	658.623803671737	720.529700711159	528.274288769518	136.386140994951	243.993490432712	411.585594866614	0	0	0
492.688749338775	606.808705807833	576.8006700444	772.683192628515	1122.98936288257	1502.37663461385	1668.57189338476	1259.09290898392	0	0
1036.39934588227	901.952854207136	954.312049552214	757.245456090803	379.631321441644	5.9323678672177	168.269135784352	243.340688206538	1501.25481192059	0
