# Supplementary material for: Mating portfolio and neutral mechanisms are primary causes of genet-ramet frequencies and spatial distributions in smooth cordgrass (Spartina alterniflora) along salt marsh tidal gradients
Source: Front Genet. 2026 May 1;17:1810782. doi: 10.3389/fgene.2026.1810782 (PMC13175536; doi:10.3389/fgene.2026.1810782)
Supplement: Supplementary file 2 [file DataSheet1.zip › isolation by distance/SALT_MLL_centroid_dists_Yellow.txt]

MLL1	MLL2	eucl_distance
195	196	4.70836644238377
195	197	7.18769504640133
195	198	8.33686125700599
195	109	9.16640945964408
195	199	11.5652264719735
195	200	3.38314514579329
195	201	9.58742481356519
195	202	11.5835911582282
195	203	2.45950184760538
195	204	4.65198202683413
195	205	2.7829483488357
195	206	10.6508428627128
195	207	3.38237397196117
195	208	7.92116162644642
195	209	11.8011245499199
196	197	3.18313570888463
196	198	3.67045259092421
196	109	4.78016736108685
196	199	7.09655628534792
196	200	1.92093727122985
196	201	5.02493781056044
196	202	7.0178344238091
196	203	7.15891053163818
196	204	2.6718699236469
196	205	7.43303437365925
196	206	6.5
196	207	7.82623792124926
196	208	4.60977222864644
196	209	7.82623792124926
197	198	2.28950432743847
197	109	2.08637033540802
197	199	4.46482256342577
197	200	3.80464112862791
197	201	2.76533159377486
197	202	4.61455497822475
197	203	9.59472894507249
197	204	2.87256574980071
197	205	9.6100437655856
197	206	3.4725816807401
197	207	9.72867199691353
197	208	1.69774937525433
197	209	4.70919001402951
198	109	1.73845397472071
198	199	3.590109871423
198	200	5.14414445969611
198	201	1.49071198499986
198	202	3.39934634239519
198	203	10.7960898271344
198	204	4.76678321535836
198	205	10.9949483349804
198	206	3.54338193757822
198	207	11.2792828771258
198	208	3.72677996249965
198	209	4.95535624910617
109	199	2.40370085030933
109	200	5.80344725141876
109	201	0.894427190999916
109	202	2.5298221281347
109	203	11.6017240098185
109	204	4.9587184724371
109	205	11.6619037896906
109	206	1.84390889145858
109	207	11.8067777145164
109	208	2.72029410174709
109	209	3.25576411921994
199	200	8.20677227118622
199	201	2.10818510677892
199	202	0.666666666666667
199	203	14.0039676917333
199	204	7.3219608788296
199	205	14.0633487398193
199	206	1.66666666666667
199	207	14.1931125706958
199	208	4.63081466314993
199	209	2.33333333333333
200	201	6.28012738724303
200	202	8.26075057122535
200	203	5.8
200	204	1.55848929700813
200	205	5.88557558782486
200	206	7.2691127381545
200	207	6.13514466007119
200	208	4.6518813398452
200	209	8.44037913840368
201	202	2
201	203	12.0415945787923
201	204	5.60257877132387
201	205	12.1655250605964
201	206	2.23606797749979
201	207	12.369316876853
201	208	3.60555127546399
201	209	3.60555127546399
202	203	14.0356688476182
202	204	7.48702581507207
202	205	14.142135623731
202	206	2.23606797749979
202	207	14.3178210632764
202	208	5
202	209	3
203	204	6.93221144769514
203	205	1
203	206	13.0384048104053
203	207	2
203	208	10.1980390271856
203	209	14.142135623731
204	205	6.83536555146996
204	206	6.16891850777392
204	207	6.88395880935446
204	208	3.27448045073142
204	209	7.21495360730445
205	206	13
205	207	1
205	208	10.0498756211209
205	209	14.0356688476182
206	207	13.0384048104053
206	208	3.16227766016838
206	209	1.4142135623731
207	208	10
207	209	14
208	209	4
