# Supplementary material for: Mating portfolio and neutral mechanisms are primary causes of genet-ramet frequencies and spatial distributions in smooth cordgrass (Spartina alterniflora) along salt marsh tidal gradients
Source: Front Genet. 2026 May 1;17:1810782. doi: 10.3389/fgene.2026.1810782 (PMC13175536; doi:10.3389/fgene.2026.1810782)
Supplement: Supplementary file 2 [file DataSheet1.zip › isolation by distance/SALT_Orange_MLL_Bruvos_dist.gdv]

Obs.	Blue-A-01	Blue-A-02	Blue-A-03	Blue-A-04	Blue-A-05	Blue-A-06	Blue-A-07	Blue-A-08	Blue-A-09	Blue-A-10	Blue-A-11	Blue-A-12	Blue-A-13	Blue-A-14	Blue-B-01	Blue-B-02	Blue-B-03	Blue-B-04	Blue-B-05	Blue-B-06	Blue-B-07	Blue-B-08	Blue-B-09	Blue-B-10	Blue-B-11	Blue-B-12
Blue-A-01	0.000000	0.485934	0.380713	0.639780	0.442273	0.486316	0.655197	0.613964	0.565967	0.392712	0.483179	0.289783	0.442468	0.751291	0.424463	0.726514	0.492953	0.657567	0.676755	0.370703	0.473399	0.546814	0.546677	0.623132	0.124988	0.171680
Blue-A-02	0.485934	0.000000	0.626608	0.486292	0.392285	0.292773	0.570081	0.421191	0.324701	0.333981	0.584912	0.488818	0.442285	0.669104	0.529578	0.643304	0.408362	0.649191	0.398804	0.324585	0.514816	0.565380	0.506005	0.430762	0.261328	0.387057
Blue-A-03	0.380713	0.626608	0.000000	0.749362	0.330807	0.490472	0.709091	0.561120	0.561462	0.492627	0.388278	0.281195	0.331003	0.802646	0.330859	0.723044	0.649887	0.763560	0.654684	0.418164	0.570005	0.649023	0.511475	0.536276	0.171875	0.377783
Blue-A-04	0.639780	0.486292	0.749362	0.000000	0.576685	0.539648	0.562279	0.729663	0.458923	0.478122	0.643310	0.555225	0.576697	0.608958	0.705649	0.521289	0.491992	0.718723	0.458777	0.362439	0.546836	0.656054	0.521679	0.542578	0.303122	0.717709
Blue-A-05	0.442273	0.392285	0.330807	0.576685	0.000000	0.343457	0.640552	0.504675	0.519672	0.541650	0.438464	0.290186	0.050000	0.736462	0.432550	0.690216	0.589722	0.796554	0.616187	0.374377	0.565511	0.702527	0.555612	0.380078	0.223828	0.514343
Blue-A-06	0.486316	0.292773	0.490472	0.539648	0.343457	0.000000	0.573997	0.651831	0.469043	0.338864	0.530225	0.340381	0.293457	0.672838	0.528012	0.700378	0.511133	0.649974	0.541406	0.324207	0.468736	0.612060	0.505810	0.330176	0.224219	0.521033
Blue-A-07	0.655197	0.570081	0.709091	0.562279	0.640552	0.573997	0.000000	0.673840	0.533215	0.582576	0.555041	0.602502	0.643676	0.050000	0.637082	0.567566	0.488416	0.486461	0.579565	0.433130	0.386693	0.620504	0.571431	0.627208	0.274191	0.605209
Blue-A-08	0.613964	0.421191	0.561120	0.729663	0.504675	0.651831	0.673840	0.000000	0.320847	0.568237	0.624548	0.648571	0.504858	0.769934	0.379477	0.532553	0.508276	0.704366	0.377722	0.368335	0.616866	0.531051	0.381152	0.468140	0.323241	0.477441
Blue-A-09	0.565967	0.324701	0.561462	0.458923	0.519672	0.469043	0.533215	0.320847	0.000000	0.454248	0.531445	0.614160	0.518893	0.483215	0.289014	0.210938	0.445642	0.567712	0.296631	0.312195	0.470825	0.508520	0.458530	0.384521	0.349023	0.429443
Blue-A-10	0.392712	0.333981	0.492627	0.478122	0.541650	0.338864	0.582576	0.568237	0.454248	0.000000	0.538037	0.441940	0.491650	0.676131	0.516101	0.667383	0.420493	0.704662	0.474216	0.358789	0.523399	0.537305	0.487305	0.330322	0.224219	0.393445
Blue-A-11	0.483179	0.584912	0.388278	0.643310	0.438464	0.530225	0.555041	0.624548	0.531445	0.538037	0.000000	0.292383	0.438660	0.650952	0.624792	0.626550	0.559131	0.766174	0.544726	0.479871	0.573389	0.716894	0.576123	0.587097	0.124219	0.423413
Blue-A-12	0.289783	0.488818	0.281195	0.555225	0.290186	0.340381	0.602502	0.648571	0.614160	0.441940	0.292383	0.000000	0.290381	0.698413	0.517709	0.713074	0.528076	0.716711	0.592187	0.418347	0.532542	0.648925	0.551953	0.520850	0.124219	0.411658
Blue-A-13	0.442468	0.442285	0.331003	0.576697	0.050000	0.293457	0.643676	0.504858	0.518893	0.491650	0.438660	0.290381	0.000000	0.739587	0.431772	0.689438	0.589539	0.796557	0.616003	0.374194	0.565514	0.702527	0.555612	0.330078	0.224023	0.514539
Blue-A-14	0.751291	0.669104	0.802646	0.608958	0.736462	0.672838	0.050000	0.769934	0.483215	0.676131	0.650952	0.698413	0.739587	0.000000	0.730820	0.592566	0.584509	0.583471	0.676099	0.433130	0.386693	0.704867	0.558932	0.726048	0.274191	0.701303
Blue-B-01	0.424463	0.529578	0.330859	0.705649	0.432550	0.528012	0.637082	0.379477	0.289014	0.516101	0.624792	0.517709	0.431772	0.730820	0.000000	0.536865	0.505344	0.630309	0.504877	0.308350	0.533433	0.599853	0.459326	0.536462	0.234363	0.421533
Blue-B-02	0.726514	0.643304	0.723044	0.521289	0.690216	0.700378	0.567566	0.532553	0.210938	0.667383	0.626550	0.713074	0.689438	0.592566	0.536865	0.000000	0.522803	0.755359	0.431982	0.408151	0.580395	0.587143	0.412389	0.693933	0.367187	0.667334
Blue-B-03	0.492953	0.408362	0.649887	0.491992	0.589722	0.511133	0.488416	0.508276	0.445642	0.420493	0.559131	0.528076	0.589539	0.584509	0.505344	0.522803	0.000000	0.631810	0.392761	0.332751	0.495091	0.471469	0.470702	0.565918	0.281247	0.434360
Blue-B-04	0.657567	0.649191	0.763560	0.718723	0.796554	0.649974	0.486461	0.704366	0.567712	0.704662	0.766174	0.716711	0.796557	0.583471	0.630309	0.755359	0.631810	0.000000	0.663611	0.483178	0.050000	0.570699	0.520700	0.811583	0.371069	0.654454
Blue-B-05	0.676755	0.398804	0.654684	0.458777	0.616187	0.541406	0.579565	0.377722	0.296631	0.474216	0.544726	0.592187	0.616003	0.676099	0.504877	0.431982	0.392761	0.663611	0.000000	0.283935	0.566772	0.642870	0.470996	0.529102	0.271094	0.540231
Blue-B-06	0.370703	0.324585	0.418164	0.362439	0.374377	0.324207	0.433130	0.368335	0.312195	0.358789	0.479871	0.418347	0.374194	0.433130	0.308350	0.408151	0.332751	0.483178	0.283935	0.000000	0.483175	0.406238	0.356238	0.236902	0.274805	0.383008
Blue-B-07	0.473399	0.514816	0.570005	0.546836	0.565511	0.468736	0.386693	0.616866	0.470825	0.523399	0.573389	0.532542	0.565514	0.386693	0.533433	0.580395	0.495091	0.050000	0.566772	0.483175	0.000000	0.420895	0.420895	0.620958	0.371066	0.507774
Blue-B-08	0.546814	0.565380	0.649023	0.656054	0.702527	0.612060	0.620504	0.531051	0.508520	0.537305	0.716894	0.648925	0.702527	0.704867	0.599853	0.587143	0.471469	0.570699	0.642870	0.406238	0.420895	0.000000	0.087500	0.690124	0.292773	0.559265
Blue-B-09	0.546677	0.506005	0.511475	0.521679	0.555612	0.505810	0.571431	0.381152	0.458530	0.487305	0.576123	0.551953	0.555612	0.558932	0.459326	0.412389	0.470702	0.520700	0.470996	0.356238	0.420895	0.087500	0.000000	0.446481	0.292773	0.559128
Blue-B-10	0.623132	0.430762	0.536276	0.542578	0.380078	0.330176	0.627208	0.468140	0.384521	0.330322	0.587097	0.520850	0.330078	0.726048	0.536462	0.693933	0.565918	0.811583	0.529102	0.236902	0.620958	0.690124	0.446481	0.000000	0.273437	0.586218
Blue-B-11	0.124988	0.261328	0.171875	0.303122	0.223828	0.224219	0.274191	0.323241	0.349023	0.224219	0.124219	0.124219	0.224023	0.274191	0.234363	0.367187	0.281247	0.371069	0.271094	0.274805	0.371066	0.292773	0.292773	0.273437	0.000000	0.162488
Blue-B-12	0.171680	0.387057	0.377783	0.717709	0.514343	0.521033	0.605209	0.477441	0.429443	0.393445	0.423413	0.411658	0.514539	0.701303	0.421533	0.667334	0.434360	0.654454	0.540231	0.383008	0.507774	0.559265	0.559128	0.586218	0.162488	0.000000
