# Supplementary material for: Mating portfolio and neutral mechanisms are primary causes of genet-ramet frequencies and spatial distributions in smooth cordgrass (Spartina alterniflora) along salt marsh tidal gradients
Source: Front Genet. 2026 May 1;17:1810782. doi: 10.3389/fgene.2026.1810782 (PMC13175536; doi:10.3389/fgene.2026.1810782)
Supplement: Supplementary file 2 [file DataSheet1.zip › isolation by distance/SALT_Blue_MLL_Bruvos_dist.gdv]

Obs.	Blue-A-01	Blue-A-02	Blue-A-03	Blue-A-04	Blue-A-05	Blue-A-06	Blue-A-07	Blue-A-08	Blue-A-09	Blue-A-10	Blue-A-11	Blue-A-12	Blue-A-13	Blue-A-14	Blue-B-01	Blue-B-02	Blue-B-03	Blue-B-04	Blue-B-05	Blue-B-06	Blue-B-07	Blue-B-08	Blue-B-09	Blue-B-10	Blue-B-11	Blue-B-12	Blue-B-13	Blue-B-14	Blue-C-01
Blue-A-01	0.000000	0.570992	0.482222	0.580023	0.382809	0.805591	0.566601	0.566976	0.688464	0.688623	0.700729	0.599399	0.557422	0.719458	0.810737	0.633296	0.719275	0.471081	0.628901	0.763033	0.652136	0.652139	0.797949	0.712384	0.707251	0.657747	0.651306	0.776352	0.784946
Blue-A-02	0.570992	0.000000	0.477636	0.726950	0.380077	0.689001	0.470676	0.485152	0.434900	0.654296	0.628896	0.373437	0.479662	0.747070	0.423047	0.099218	0.712695	0.433154	0.483483	0.847238	0.694329	0.694332	0.809570	0.717734	0.857507	0.499164	0.767333	0.780054	0.709741
Blue-A-03	0.482222	0.477636	0.000000	0.569678	0.420312	0.709753	0.470651	0.465425	0.616748	0.626121	0.657757	0.565620	0.552135	0.798766	0.568333	0.418262	0.752672	0.513280	0.243359	0.815405	0.621874	0.621873	0.762984	0.766723	0.713427	0.511279	0.766503	0.685120	0.626111
Blue-A-04	0.580023	0.726950	0.569678	0.000000	0.461082	0.783984	0.673047	0.594872	0.637256	0.664351	0.818480	0.636324	0.773029	0.763280	0.833575	0.763672	0.679686	0.659173	0.666747	0.788818	0.593456	0.593455	0.653600	0.760140	0.640365	0.636470	0.725438	0.786203	0.701974
Blue-A-05	0.382809	0.380077	0.420312	0.461082	0.000000	0.405453	0.430660	0.371484	0.433590	0.409326	0.268701	0.467382	0.429880	0.243735	0.485544	0.392382	0.293356	0.392574	0.318553	0.380224	0.420850	0.421631	0.357422	0.470700	0.432518	0.333394	0.418700	0.384314	0.314832
Blue-A-06	0.805591	0.689001	0.709753	0.783984	0.405453	0.000000	0.689550	0.607751	0.594336	0.508142	0.734082	0.667187	0.761414	0.433350	0.761118	0.737439	0.458154	0.715512	0.712884	0.835107	0.645104	0.648229	0.639404	0.663036	0.685445	0.727960	0.660449	0.712829	0.798043
Blue-A-07	0.566601	0.470676	0.470651	0.673047	0.430660	0.689550	0.000000	0.610351	0.666943	0.719664	0.716543	0.603710	0.542370	0.676744	0.620626	0.483713	0.679868	0.391772	0.473569	0.727136	0.744723	0.744722	0.713573	0.672217	0.678100	0.544119	0.728405	0.758359	0.713779
Blue-A-08	0.566976	0.485152	0.465425	0.594872	0.371484	0.607751	0.610351	0.000000	0.503710	0.532419	0.617560	0.292773	0.634322	0.700720	0.668526	0.521873	0.663232	0.671617	0.568159	0.780942	0.328107	0.328110	0.820446	0.695843	0.813705	0.633737	0.614392	0.701498	0.699156
Blue-A-09	0.688464	0.434900	0.616748	0.637256	0.433590	0.594336	0.666943	0.503710	0.000000	0.551363	0.779974	0.423962	0.602868	0.749707	0.627465	0.481006	0.727636	0.510091	0.598969	0.731958	0.523229	0.523241	0.790967	0.604427	0.757986	0.460849	0.738622	0.730042	0.735714
Blue-A-10	0.688623	0.654296	0.626121	0.664351	0.409326	0.508142	0.719664	0.532419	0.551363	0.000000	0.657419	0.584762	0.818883	0.618334	0.764242	0.703515	0.593151	0.704621	0.583101	0.680053	0.422656	0.372656	0.646336	0.657702	0.734075	0.664708	0.356250	0.626953	0.626758
Blue-A-11	0.700729	0.628896	0.657757	0.818480	0.268701	0.734082	0.716543	0.617560	0.779974	0.657419	0.000000	0.660532	0.723779	0.702087	0.751935	0.653698	0.704834	0.752636	0.619671	0.818261	0.713647	0.714429	0.576843	0.864337	0.856103	0.695553	0.669815	0.696631	0.688654
Blue-A-12	0.599399	0.373437	0.565620	0.636324	0.467382	0.667187	0.603710	0.292773	0.423962	0.584762	0.660532	0.000000	0.491354	0.666553	0.652709	0.472655	0.632177	0.510677	0.574601	0.827832	0.349005	0.349004	0.732178	0.611434	0.816705	0.622774	0.709705	0.742709	0.797984
Blue-A-13	0.557422	0.479662	0.552135	0.773029	0.429880	0.761414	0.542370	0.634322	0.602868	0.818883	0.723779	0.491354	0.000000	0.722449	0.651952	0.480443	0.675768	0.386889	0.664436	0.802637	0.729827	0.729876	0.795410	0.728992	0.716381	0.583162	0.914904	0.756555	0.705014
Blue-A-14	0.719458	0.747070	0.798766	0.763280	0.243735	0.433350	0.676744	0.700720	0.749707	0.618334	0.702087	0.666553	0.722449	0.000000	0.811276	0.758594	0.099805	0.776495	0.750518	0.712243	0.694312	0.695093	0.504492	0.655151	0.683880	0.804021	0.658997	0.770213	0.748824
Blue-B-01	0.810737	0.423047	0.568333	0.833575	0.485544	0.761118	0.620626	0.668526	0.627465	0.764242	0.751935	0.652709	0.651952	0.811276	0.000000	0.416797	0.762827	0.675940	0.629845	0.884649	0.830783	0.830832	0.867175	0.852672	0.822225	0.692156	0.879037	0.761295	0.643915
Blue-B-02	0.633296	0.099218	0.418262	0.763672	0.392382	0.737439	0.483713	0.521873	0.481006	0.703515	0.653698	0.472655	0.480443	0.758594	0.416797	0.000000	0.711913	0.495458	0.482703	0.862656	0.731051	0.731054	0.834372	0.763839	0.845019	0.545270	0.829051	0.795471	0.725159
Blue-B-03	0.719275	0.712695	0.752672	0.679686	0.293356	0.458154	0.679868	0.663232	0.727636	0.593151	0.704834	0.632177	0.675768	0.099805	0.762827	0.711913	0.000000	0.779619	0.765947	0.711901	0.656824	0.657605	0.458398	0.630151	0.622747	0.819450	0.671313	0.766942	0.746285
Blue-B-04	0.471081	0.433154	0.513280	0.659173	0.392574	0.715512	0.391772	0.671617	0.510091	0.704621	0.752636	0.510677	0.386889	0.776495	0.675940	0.495458	0.779619	0.000000	0.417184	0.751099	0.647649	0.647649	0.800973	0.716660	0.566772	0.333587	0.716137	0.704651	0.804404
Blue-B-05	0.628901	0.483483	0.243359	0.666747	0.318553	0.712884	0.473569	0.568159	0.598969	0.583101	0.619671	0.574601	0.664436	0.750518	0.629845	0.482703	0.765947	0.417184	0.000000	0.730627	0.640377	0.640376	0.712640	0.822580	0.673571	0.352341	0.682274	0.652087	0.661462
Blue-B-06	0.763033	0.847238	0.815405	0.788818	0.380224	0.835107	0.727136	0.780942	0.731958	0.680053	0.818261	0.827832	0.802637	0.712243	0.884649	0.862656	0.711901	0.751099	0.730627	0.000000	0.745410	0.795410	0.725729	0.809946	0.713391	0.719958	0.719689	0.557703	0.560827
Blue-B-07	0.652136	0.694329	0.621874	0.593456	0.420850	0.645104	0.744723	0.328107	0.523229	0.422656	0.713647	0.349005	0.729827	0.694312	0.830783	0.731051	0.656824	0.647649	0.640377	0.745410	0.000000	0.050000	0.833092	0.605160	0.705020	0.694262	0.579247	0.640527	0.833837
Blue-B-08	0.652139	0.694332	0.621873	0.593455	0.421631	0.648229	0.744722	0.328110	0.523241	0.372656	0.714429	0.349004	0.729876	0.695093	0.830832	0.731054	0.657605	0.647649	0.640376	0.795410	0.050000	0.000000	0.833874	0.605111	0.708145	0.694261	0.579247	0.640576	0.833886
Blue-B-09	0.797949	0.809570	0.762984	0.653600	0.357422	0.639404	0.713573	0.820446	0.790967	0.646336	0.576843	0.732178	0.795410	0.504492	0.867175	0.834372	0.458398	0.800973	0.712640	0.725729	0.833092	0.833874	0.000000	0.801843	0.752145	0.809020	0.676938	0.797290	0.691928
Blue-B-10	0.712384	0.717734	0.766723	0.760140	0.470700	0.663036	0.672217	0.695843	0.604427	0.657702	0.864337	0.611434	0.728992	0.655151	0.852672	0.763839	0.630151	0.716660	0.822580	0.809946	0.605160	0.605111	0.801843	0.000000	0.580352	0.766320	0.714572	0.692559	0.794909
Blue-B-11	0.707251	0.857507	0.713427	0.640365	0.432518	0.685445	0.678100	0.813705	0.757986	0.734075	0.856103	0.816705	0.716381	0.683880	0.822225	0.845019	0.622747	0.566772	0.673571	0.713391	0.705020	0.708145	0.752145	0.580352	0.000000	0.648632	0.741867	0.783850	0.812048
Blue-B-12	0.657747	0.499164	0.511279	0.636470	0.333394	0.727960	0.544119	0.633737	0.460849	0.664708	0.695553	0.622774	0.583162	0.804021	0.692156	0.545270	0.819450	0.333587	0.352341	0.719958	0.694262	0.694261	0.809020	0.766320	0.648632	0.000000	0.726256	0.614502	0.769238
Blue-B-13	0.651306	0.767333	0.766503	0.725438	0.418700	0.660449	0.728405	0.614392	0.738622	0.356250	0.669815	0.709705	0.914904	0.658997	0.879037	0.829051	0.671313	0.716137	0.682274	0.719689	0.579247	0.579247	0.676938	0.714572	0.741867	0.726256	0.000000	0.640038	0.765625
Blue-B-14	0.776352	0.780054	0.685120	0.786203	0.384314	0.712829	0.758359	0.701498	0.730042	0.626953	0.696631	0.742709	0.756555	0.770213	0.761295	0.795471	0.766942	0.704651	0.652087	0.557703	0.640527	0.640576	0.797290	0.692559	0.783850	0.614502	0.640038	0.000000	0.523959
Blue-C-01	0.784946	0.709741	0.626111	0.701974	0.314832	0.798043	0.713779	0.699156	0.735714	0.626758	0.688654	0.797984	0.705014	0.748824	0.643915	0.725159	0.746285	0.804404	0.661462	0.560827	0.833837	0.833886	0.691928	0.794909	0.812048	0.769238	0.765625	0.523959	0.000000
