# Supplementary material for: Mating portfolio and neutral mechanisms are primary causes of genet-ramet frequencies and spatial distributions in smooth cordgrass (Spartina alterniflora) along salt marsh tidal gradients
Source: Front Genet. 2026 May 1;17:1810782. doi: 10.3389/fgene.2026.1810782 (PMC13175536; doi:10.3389/fgene.2026.1810782)
Supplement: Supplementary file 2 [file DataSheet1.zip › isolation by distance/SALT_transects_dist_Gst_rst.xlsx]

## Sheet: Sheet1
pop1	pop2	distance	Gst	Rst	linGst	linRst
Blue	Black	245.426	0.397	0.011	0.658375	0.0111223
Brown	Black	85.0075	0.212	-0.004	0.269036	-0.00398406
Brown	Blue	223.717	0.234	0.042	0.305483	0.0438413
Gray	Black	285.017	0.433	0	0.763668	0
Gray	Blue	270.689	0.077	0.077	0.0834236	0.0834236
Gray	Brown	200.384	0.244	0.035	0.322751	0.0362694
Green	Black	669.115	0.376	0.083	0.602564	0.0905125
Green	Blue	522.345	0.323	0.089	0.477105	0.0976948
Green	Brown	590.569	0.117	0.004	0.132503	0.00401606
Green	Gray	404.116	0.323	0.104	0.477105	0.116071
Orange	Black	1038.28	0.33	0.095	0.492537	0.104972
Orange	Blue	902.603	0.382	0.142	0.618123	0.165501
Orange	Brown	956.315	0.244	0.06	0.322751	0.0638298
Orange	Gray	759.489	0.409	0.138	0.692047	0.160093
Orange	Green	380.357	0.245	0.048	0.324503	0.0504202
Pink	Black	1200.4	0.373	0.067	0.594896	0.0718114
Pink	Blue	1070.16	0.218	0.056	0.278772	0.059322
Pink	Brown	1117.56	0.221	0.016	0.283697	0.0162602
Pink	Gray	919.008	0.38	0.084	0.612903	0.0917031
Pink	Green	547.812	0.223	0.056	0.287001	0.059322
Pink	Orange	167.922	0.348	0.151	0.533742	0.177856
Purple	Black	800.764	0.369	0.076	0.584786	0.0822511
Purple	Blue	658.624	0.218	0.076	0.278772	0.0822511
Purple	Brown	720.53	0.193	0.014	0.239157	0.0141988
Purple	Gray	528.274	0.355	0.096	0.550388	0.106195
Purple	Green	136.386	0.271	0.047	0.371742	0.0493179
Purple	Orange	243.993	0.312	0.143	0.453488	0.166861
Purple	Pink	411.586	0.172	-0.009	0.207729	-0.00891972
Red	Black	492.689	0.302	0.032	0.432665	0.0330579
Red	Blue	606.809	0.28	0.048	0.388889	0.0504202
Red	Brown	576.801	0.183	0.023	0.22399	0.0235415
Red	Gray	772.683	0.273	0.034	0.375516	0.0351967
Red	Green	1122.99	0.211	0.062	0.267427	0.0660981
Red	Orange	1502.38	0.291	0.118	0.410437	0.133787
Red	Pink	1668.57	0.256	0.03	0.344086	0.0309278
Red	Purple	1259.09	0.209	0.022	0.264223	0.0224949
Yellow	Black	1036.4	0.412	0.05	0.70068	0.0526316
Yellow	Blue	901.953	0.279	0.058	0.386963	0.0615711
Yellow	Brown	954.312	0.185	-0.019	0.226994	-0.0186457
Yellow	Gray	757.245	0.365	0.086	0.574803	0.0940919
Yellow	Green	379.631	0.258	0.002	0.347709	0.00200401
Yellow	Orange	5.93237	0.199	0.059	0.248439	0.0626993
Yellow	Pink	168.269	0.27	0.022	0.369863	0.0224949
Yellow	Purple	243.341	0.062	0.007	0.0660981	0.00704935
Yellow	Red	1501.25	0.289	0.034	0.40647	0.0351967
