# Supplementary material for: Mating portfolio and neutral mechanisms are primary causes of genet-ramet frequencies and spatial distributions in smooth cordgrass (Spartina alterniflora) along salt marsh tidal gradients
Source: Front Genet. 2026 May 1;17:1810782. doi: 10.3389/fgene.2026.1810782 (PMC13175536; doi:10.3389/fgene.2026.1810782)
Supplement: Supplementary file 2 [file DataSheet1.zip › isolation by distance/SALT_MLL_centroid_dists_Black.txt]

MLL1	MLL2	eucl_distance
219	220	10.9495353952189
219	221	12.548152523451
219	222	11.3861429186389
219	223	10.9876480185485
220	221	1.71593835683117
220	222	1.26929551764398
220	223	2.66666666666667
221	222	2.23606797749979
221	223	3.80788655293195
222	223	1.58113883008419
