# Supplementary material for: Mating portfolio and neutral mechanisms are primary causes of genet-ramet frequencies and spatial distributions in smooth cordgrass (Spartina alterniflora) along salt marsh tidal gradients
Source: Front Genet. 2026 May 1;17:1810782. doi: 10.3389/fgene.2026.1810782 (PMC13175536; doi:10.3389/fgene.2026.1810782)
Supplement: Supplementary file 2 [file DataSheet1.zip › isolation by distance/SALT_Brown_MLL_Bruvos_dist.gdv]

Obs.	Blue-A-01	Blue-A-02	Blue-A-03	Blue-A-04	Blue-A-05	Blue-A-06	Blue-A-07	Blue-A-08	Blue-A-09
Blue-A-01	0.000000	0.752100	0.790369	0.508533	0.747992	0.774997	0.687631	0.669122	0.716934
Blue-A-02	0.752100	0.000000	0.171875	0.433371	0.742712	0.658591	0.671532	0.677196	0.764181
Blue-A-03	0.790369	0.171875	0.000000	0.473984	0.704858	0.677719	0.711572	0.752977	0.768072
Blue-A-04	0.508533	0.433371	0.473984	0.000000	0.512140	0.543309	0.552283	0.493542	0.380224
Blue-A-05	0.747992	0.742712	0.704858	0.512140	0.000000	0.688623	0.678513	0.836475	0.630750
Blue-A-06	0.774997	0.658591	0.677719	0.543309	0.688623	0.000000	0.690572	0.795288	0.839782
Blue-A-07	0.687631	0.671532	0.711572	0.552283	0.678513	0.690572	0.000000	0.521875	0.591894
Blue-A-08	0.669122	0.677196	0.752977	0.493542	0.836475	0.795288	0.521875	0.000000	0.750879
Blue-A-09	0.716934	0.764181	0.768072	0.380224	0.630750	0.839782	0.591894	0.750879	0.000000
