# Supplementary material for: Mating portfolio and neutral mechanisms are primary causes of genet-ramet frequencies and spatial distributions in smooth cordgrass (Spartina alterniflora) along salt marsh tidal gradients
Source: Front Genet. 2026 May 1;17:1810782. doi: 10.3389/fgene.2026.1810782 (PMC13175536; doi:10.3389/fgene.2026.1810782)
Supplement: Supplementary file 2 [file DataSheet1.zip › isolation by distance/SALT_Pink_MLL_Bruvos_dist.gdv]

Obs.	Blue-A-01	Blue-A-02	Blue-A-03	Blue-A-04	Blue-A-05	Blue-A-06	Blue-A-07	Blue-A-08	Blue-A-09	Blue-A-10	Blue-A-11	Blue-A-12	Blue-A-13	Blue-A-14	Blue-B-01	Blue-B-02	Blue-B-03	Blue-B-04	Blue-B-05	Blue-B-06	Blue-B-07	Blue-B-08	Blue-B-09	Blue-B-10	Blue-B-11	Blue-B-12	Blue-B-13	Blue-B-14	Blue-C-01
Blue-A-01	0.000000	0.644077	0.733382	0.787875	0.730071	0.502283	0.665942	0.651123	0.678662	0.860205	0.733731	0.602295	0.772363	0.662096	0.745050	0.510718	0.614014	0.710287	0.538269	0.681955	0.680025	0.665221	0.762024	0.539038	0.601144	0.672995	0.672656	0.564539	0.553516
Blue-A-02	0.644077	0.000000	0.604488	0.698776	0.662192	0.690173	0.488428	0.617138	0.670264	0.680420	0.603707	0.517700	0.678271	0.741869	0.781982	0.732617	0.657300	0.719946	0.607758	0.555163	0.608228	0.744994	0.713623	0.544678	0.758007	0.569321	0.627914	0.586864	0.638181
Blue-A-03	0.733382	0.604488	0.000000	0.280859	0.769482	0.697205	0.780957	0.860936	0.774560	0.675536	0.726303	0.822018	0.712496	0.742500	0.698766	0.652733	0.741684	0.736584	0.641795	0.721820	0.645409	0.742509	0.693602	0.616772	0.689258	0.558520	0.567748	0.648340	0.649557
Blue-A-04	0.787875	0.698776	0.280859	0.000000	0.831641	0.802282	0.781689	0.870263	0.787012	0.731006	0.790951	0.822750	0.734911	0.787826	0.689745	0.757030	0.782317	0.783069	0.682417	0.787006	0.791699	0.787835	0.695799	0.657405	0.793555	0.757116	0.766344	0.712793	0.797604
Blue-A-05	0.730071	0.662192	0.769482	0.831641	0.000000	0.742334	0.636606	0.699005	0.716455	0.754281	0.725180	0.657613	0.838025	0.792795	0.836214	0.765313	0.727087	0.727185	0.714647	0.690365	0.704376	0.792599	0.848516	0.662304	0.715362	0.660885	0.672591	0.666048	0.654388
Blue-A-06	0.502283	0.690173	0.697205	0.802282	0.742334	0.000000	0.700632	0.723814	0.697168	0.907504	0.762789	0.729428	0.774707	0.748352	0.702585	0.467822	0.703805	0.767221	0.665917	0.738817	0.709850	0.751477	0.784607	0.604053	0.508443	0.672998	0.719870	0.716449	0.545789
Blue-A-07	0.665942	0.488428	0.780957	0.781689	0.636606	0.700632	0.000000	0.623289	0.640368	0.702285	0.625780	0.652086	0.759668	0.667725	0.710348	0.583197	0.757555	0.719823	0.762642	0.749548	0.738768	0.664600	0.634747	0.712059	0.570894	0.634569	0.612842	0.561706	0.607565
Blue-A-08	0.651123	0.617138	0.860936	0.870263	0.699005	0.723814	0.623289	0.000000	0.608081	0.571875	0.763025	0.578509	0.635580	0.611178	0.838402	0.789767	0.677295	0.803307	0.677295	0.797399	0.663623	0.661178	0.728245	0.677490	0.727804	0.812105	0.812088	0.741454	0.602951
Blue-A-09	0.678662	0.670264	0.774560	0.787012	0.716455	0.697168	0.640368	0.608081	0.000000	0.698231	0.807406	0.592770	0.648193	0.524313	0.771676	0.808495	0.424802	0.662243	0.478905	0.811865	0.710254	0.527438	0.797070	0.429492	0.758544	0.767575	0.745895	0.561522	0.605896
Blue-A-10	0.860205	0.680420	0.675536	0.731006	0.754281	0.907504	0.702285	0.571875	0.698231	0.000000	0.744421	0.591255	0.768475	0.695054	0.811571	0.859178	0.768392	0.705224	0.755761	0.793103	0.713510	0.694859	0.709167	0.680945	0.796812	0.564731	0.567073	0.655270	0.701281
Blue-A-11	0.733731	0.603707	0.726303	0.790951	0.725180	0.762789	0.625780	0.763025	0.807406	0.744421	0.000000	0.631039	0.854431	0.877475	0.727380	0.657128	0.664560	0.541528	0.664410	0.662890	0.801669	0.877279	0.629223	0.589438	0.594872	0.427673	0.529187	0.548412	0.750232
Blue-A-12	0.602295	0.517700	0.822018	0.822750	0.657613	0.729428	0.652086	0.578509	0.592770	0.591255	0.631039	0.000000	0.745697	0.758373	0.796435	0.682763	0.433398	0.566199	0.419727	0.784900	0.553893	0.761498	0.717528	0.341211	0.720117	0.463086	0.378711	0.658240	0.584323
Blue-A-13	0.772363	0.678271	0.712496	0.734911	0.838025	0.774707	0.759668	0.635580	0.648193	0.768475	0.854431	0.745697	0.000000	0.781148	0.856000	0.805176	0.781833	0.872388	0.781834	0.838721	0.803061	0.781100	0.856735	0.681836	0.767822	0.810733	0.760928	0.755356	0.539551
Blue-A-14	0.662096	0.741869	0.742500	0.787826	0.792795	0.748352	0.667725	0.611178	0.524313	0.695054	0.877475	0.758373	0.781148	0.000000	0.835474	0.742505	0.664782	0.680185	0.764001	0.807483	0.688794	0.050000	0.728979	0.689539	0.742309	0.735888	0.732776	0.667501	0.470251
Blue-B-01	0.745050	0.781982	0.698766	0.689745	0.836214	0.702585	0.710348	0.838402	0.771676	0.811571	0.727380	0.796435	0.856000	0.835474	0.000000	0.452686	0.827501	0.833703	0.752086	0.738232	0.909313	0.835669	0.559021	0.665404	0.490039	0.493164	0.579882	0.737057	0.677441
Blue-B-02	0.510718	0.732617	0.652733	0.757030	0.765313	0.467822	0.583197	0.789767	0.808495	0.859178	0.657128	0.682763	0.805176	0.742505	0.452686	0.000000	0.825878	0.738952	0.723583	0.687695	0.751121	0.742700	0.473962	0.636864	0.137256	0.562255	0.534130	0.592819	0.446289
Blue-B-03	0.614014	0.657300	0.741684	0.782317	0.727087	0.703805	0.757555	0.677295	0.424802	0.768392	0.664560	0.433398	0.781833	0.664782	0.827501	0.825878	0.000000	0.418505	0.224948	0.840710	0.603418	0.667907	0.760888	0.149902	0.813427	0.629846	0.628491	0.567564	0.642322
Blue-B-04	0.710287	0.719946	0.736584	0.783069	0.727185	0.767221	0.719823	0.803307	0.662243	0.705224	0.541528	0.566199	0.872388	0.680185	0.833703	0.738952	0.418505	0.000000	0.564745	0.655701	0.652280	0.679990	0.679761	0.480956	0.726501	0.440210	0.488806	0.568249	0.713599
Blue-B-05	0.538269	0.607758	0.641795	0.682417	0.714647	0.665917	0.762642	0.677295	0.478905	0.755761	0.664410	0.419727	0.781834	0.764001	0.752086	0.723583	0.224948	0.564745	0.000000	0.777097	0.690331	0.767126	0.673376	0.099985	0.760937	0.555017	0.564246	0.607516	0.636267
Blue-B-06	0.681955	0.555163	0.721820	0.787006	0.690365	0.738817	0.749548	0.797399	0.811865	0.793103	0.662890	0.784900	0.838721	0.807483	0.738232	0.687695	0.840710	0.655701	0.777097	0.000000	0.721005	0.807531	0.711304	0.665967	0.708008	0.634128	0.692721	0.751122	0.681967
Blue-B-07	0.680025	0.608228	0.645409	0.791699	0.704376	0.709850	0.738768	0.663623	0.710254	0.713510	0.801669	0.553893	0.803061	0.688794	0.909313	0.751121	0.603418	0.652280	0.690331	0.721005	0.000000	0.691919	0.890136	0.603417	0.712646	0.592745	0.591390	0.741650	0.417758
Blue-B-08	0.665221	0.744994	0.742509	0.787835	0.792599	0.751477	0.664600	0.661178	0.527438	0.694859	0.877279	0.761498	0.781100	0.050000	0.835669	0.742700	0.667907	0.679990	0.767126	0.807531	0.691919	0.000000	0.729175	0.692664	0.742504	0.735693	0.732581	0.667306	0.470251
Blue-B-09	0.762024	0.713623	0.693602	0.695799	0.848516	0.784607	0.634747	0.728245	0.797070	0.709167	0.629223	0.717528	0.856735	0.728979	0.559021	0.473962	0.760888	0.679761	0.673376	0.711304	0.890136	0.729175	0.000000	0.551757	0.561072	0.531127	0.578002	0.645395	0.736218
Blue-B-10	0.539038	0.544678	0.616772	0.657405	0.662304	0.604053	0.712059	0.677490	0.429492	0.680945	0.589438	0.341211	0.681836	0.689539	0.665404	0.636864	0.149902	0.480956	0.099985	0.665967	0.603417	0.692664	0.551757	0.000000	0.674218	0.555054	0.573804	0.570602	0.552283
Blue-B-11	0.601144	0.758007	0.689258	0.793555	0.715362	0.508443	0.570894	0.727804	0.758544	0.796812	0.594872	0.720117	0.767822	0.742309	0.490039	0.137256	0.813427	0.726501	0.760937	0.708008	0.712646	0.742504	0.561072	0.674218	0.000000	0.599609	0.571484	0.567917	0.421240
Blue-B-12	0.672995	0.569321	0.558520	0.757116	0.660885	0.672998	0.634569	0.812105	0.767575	0.564731	0.427673	0.463086	0.810733	0.735888	0.493164	0.562255	0.629846	0.440210	0.555017	0.634128	0.592745	0.735693	0.531127	0.555054	0.599609	0.000000	0.136670	0.627669	0.552231
Blue-B-13	0.672656	0.627914	0.567748	0.766344	0.672591	0.719870	0.612842	0.812088	0.745895	0.567073	0.529187	0.378711	0.760928	0.732776	0.579882	0.534130	0.628491	0.488806	0.564246	0.692721	0.591390	0.732581	0.578002	0.573804	0.571484	0.136670	0.000000	0.627035	0.511655
Blue-B-14	0.564539	0.586864	0.648340	0.712793	0.666048	0.716449	0.561706	0.741454	0.561522	0.655270	0.548412	0.658240	0.755356	0.667501	0.737057	0.592819	0.567564	0.568249	0.607516	0.751122	0.741650	0.667306	0.645395	0.570602	0.567917	0.627669	0.627035	0.000000	0.671460
Blue-C-01	0.553516	0.638181	0.649557	0.797604	0.654388	0.545789	0.607565	0.602951	0.605896	0.701281	0.750232	0.584323	0.539551	0.470251	0.677441	0.446289	0.642322	0.713599	0.636267	0.681967	0.417758	0.470251	0.736218	0.552283	0.421240	0.552231	0.511655	0.671460	0.000000
