# Supplementary material for: Mating portfolio and neutral mechanisms are primary causes of genet-ramet frequencies and spatial distributions in smooth cordgrass (Spartina alterniflora) along salt marsh tidal gradients
Source: Front Genet. 2026 May 1;17:1810782. doi: 10.3389/fgene.2026.1810782 (PMC13175536; doi:10.3389/fgene.2026.1810782)
Supplement: Supplementary file 2 [file DataSheet1.zip › isolation by distance/0.metadata.txt]

Scripts and data files to calculate geographic distances within and among patches and to carry out tests of isolation by distance.


mantel_test.R - script to carry out Mantel test for isolation by distance

lat_long_distances.R - script to compute all pairs of distances between points defined by latitude and longitude

IBD within patches.R - script to plot genetic distance by Euclidean distance within patches for all ten patches. Input data comes from a directory with one file for each patch.

IBD among patches.R - script to fit regression to linearized Gst or Rst by distance between patches

get_MLL_centroid_coordinates.R - Script to compute the geographic distance matrix using MLL centroids within patches. Centroids for each MLL are computed using the mean x-y coordinates for all ramets for a given MLL. Input file is "SALT transects patches x y MLL.xlsx".

get_patch_distance_matrix.R - Script to compute the geographic distance matrix for each patch based on its x-y coordinate grid. Input file is "SALT transects patches x y MLL.xlsx".

Files such as "SALT_Black_MLL_distances.txt" have both Bruvo's genetic distances estimated with Genodive and Euclidean geographic distances. 
