# Supplementary material for: Mating portfolio and neutral mechanisms are primary causes of genet-ramet frequencies and spatial distributions in smooth cordgrass (Spartina alterniflora) along salt marsh tidal gradients
Source: Front Genet. 2026 May 1;17:1810782. doi: 10.3389/fgene.2026.1810782 (PMC13175536; doi:10.3389/fgene.2026.1810782)
Supplement: Supplementary file 2 [file DataSheet1.zip › isolation by distance/SALT transects patches x y MLL.xlsx]

## Sheet: Sheet1
name	patch	x	y	clone
Blue-A-01	Blue	1	1	1
Blue-A-02	Blue	1	2	2
Blue-A-03	Blue	1	3	3
Blue-A-04	Blue	1	4	2
Blue-A-05	Blue	1	5	4
Blue-A-06	Blue	1	6	5
Blue-A-07	Blue	1	7	6
Blue-A-08	Blue	1	8	4
Blue-A-09	Blue	1	9	4
Blue-A-10	Blue	1	10	7
Blue-A-11	Blue	1	11	7
Blue-A-12	Blue	1	12	7
Blue-A-13	Blue	1	13	8
Blue-A-14	Blue	1	14	9
Blue-B-01	Blue	2	1	1
Blue-B-02	Blue	2	2	10
Blue-B-03	Blue	2	3	10
Blue-B-04	Blue	2	4	11
Blue-B-05	Blue	2	5	2
Blue-B-06	Blue	2	6	4
Blue-B-07	Blue	2	7	4
Blue-B-08	Blue	2	8	4
Blue-B-09	Blue	2	9	4
Blue-B-10	Blue	2	10	12
Blue-B-11	Blue	2	11	2
Blue-B-12	Blue	2	12	2
Blue-B-13	Blue	2	13	8
Blue-B-14	Blue	2	14	13
Blue-C-01	Blue	3	1	10
Blue-C-02	Blue	3	2	1
Blue-C-03	Blue	3	3	10
Blue-C-04	Blue	3	4	14
Blue-C-05	Blue	3	5	15
Blue-C-06	Blue	3	6	16
Blue-C-07	Blue	3	7	16
Blue-C-08	Blue	3	8	17
Blue-C-09	Blue	3	9	4
Blue-C-10	Blue	3	10	18
Blue-C-11	Blue	3	11	19
Blue-C-12	Blue	3	12	20
Blue-C-13	Blue	3	13	7
Blue-C-14	Blue	3	14	2
Blue-D-01	Blue	4	1	1
Blue-D-02	Blue	4	2	21
Blue-D-03	Blue	4	3	22
Blue-D-04	Blue	4	4	22
Blue-D-05	Blue	4	5	23
Blue-D-06	Blue	4	6	24
Blue-D-07	Blue	4	7	17
Blue-D-08	Blue	4	8	25
Blue-D-09	Blue	4	9	17
Blue-D-10	Blue	4	10	25
Blue-D-11	Blue	4	11	7
Blue-D-12	Blue	4	12	26
Blue-D-13	Blue	4	13	26
Blue-D-14	Blue	4	14	27
Blue-E-01	Blue	5	1	1
Blue-E-02	Blue	5	2	28
Blue-E-03	Blue	5	3	28
Blue-E-04	Blue	5	4	22
Blue-E-05	Blue	5	5	24
Blue-E-06	Blue	5	6	24
Blue-E-07	Blue	5	7	25
Blue-E-08	Blue	5	8	25
Blue-E-09	Blue	5	9	25
Blue-E-10	Blue	5	10	25
Blue-E-11	Blue	5	11	7
Blue-E-12	Blue	5	12	7
Blue-E-13	Blue	5	13	7
Blue-E-14	Blue	5	14	29
Blue-E-15	Blue	5	15	13
Gray-A-01	Gray	1	1	30
Gray-A-02	Gray	1	2	31
Gray-A-03	Gray	1	3	32
Gray-A-04	Gray	1	4	32
Gray-A-05	Gray	1	5	32
Gray-A-06	Gray	1	6	32
Gray-A-07	Gray	1	7	33
Gray-A-08	Gray	1	8	32
Gray-A-09	Gray	1	9	30
Gray-A-10	Gray	1	10	30
Gray-A-11	Gray	1	11	30
Gray-A-12	Gray	1	12	34
Gray-A-13	Gray	1	13	35
Gray-A-14	Gray	1	14	35
Gray-A-15	Gray	1	15	35
Gray-A-16	Gray	1	16	30
Gray-A-17	Gray	1	17	36
Gray-A-18	Gray	1	18	37
Gray-B-01	Gray	2	1	38
Gray-B-02	Gray	2	2	39
Gray-B-03	Gray	2	3	40
Gray-B-04	Gray	2	4	30
Gray-B-05	Gray	2	5	32
Gray-B-06	Gray	2	6	32
Gray-B-07	Gray	2	7	39
Gray-B-08	Gray	2	8	32
Gray-B-09	Gray	2	9	30
Gray-B-10	Gray	2	10	41
Gray-B-11	Gray	2	11	30
Gray-B-12	Gray	2	12	30
Gray-B-13	Gray	2	13	35
Gray-B-14	Gray	2	14	41
Gray-B-15	Gray	2	15	42
Gray-B-16	Gray	2	16	30
Gray-B-17	Gray	2	17	43
Gray-B-18	Gray	2	18	44
Gray-C-01	Gray	3	1	45
Gray-C-02	Gray	3	2	45
Gray-C-03	Gray	3	3	45
Gray-C-04	Gray	3	4	32
Gray-C-05	Gray	3	5	32
Gray-C-06	Gray	3	6	32
Gray-C-07	Gray	3	7	46
Gray-C-08	Gray	3	8	47
Gray-C-09	Gray	3	9	48
Gray-C-10	Gray	3	10	49
Gray-C-11	Gray	3	11	49
Gray-C-12	Gray	3	12	50
Gray-C-13	Gray	3	13	50
Gray-C-14	Gray	3	14	50
Gray-C-15	Gray	3	15	50
Gray-C-16	Gray	3	16	45
Gray-C-17	Gray	3	17	51
Gray-C-18	Gray	3	18	51
Gray-D-01	Gray	4	1	52
Gray-D-02	Gray	4	2	45
Gray-D-03	Gray	4	3	45
Gray-D-04	Gray	4	4	45
Gray-D-05	Gray	4	5	32
Gray-D-06	Gray	4	6	32
Gray-D-07	Gray	4	7	32
Gray-D-08	Gray	4	8	32
Gray-D-09	Gray	4	9	50
Gray-D-10	Gray	4	10	32
Gray-D-11	Gray	4	11	45
Gray-D-12	Gray	4	12	50
Gray-D-13	Gray	4	13	50
Gray-D-14	Gray	4	14	50
Gray-D-15	Gray	4	15	50
Gray-D-16	Gray	4	16	50
Gray-D-17	Gray	4	17	53
Gray-D-18	Gray	4	18	51
Gray-E-01	Gray	5	1	41
Gray-E-02	Gray	5	2	45
Gray-E-03	Gray	5	3	32
Gray-E-04	Gray	5	4	45
Gray-E-05	Gray	5	5	32
Gray-E-06	Gray	5	6	32
Gray-E-07	Gray	5	7	45
Gray-E-08	Gray	5	8	50
Gray-E-09	Gray	5	9	50
Gray-E-10	Gray	5	10	50
Gray-E-11	Gray	5	11	54
Gray-E-12	Gray	5	12	50
Gray-E-13	Gray	5	13	50
Gray-E-14	Gray	5	14	50
Gray-E-15	Gray	5	15	50
Gray-E-16	Gray	5	16	45
Gray-E-17	Gray	5	17	55
Gray-E-18	Gray	5	18	36
Pink-A-01	Pink	1	1	56
Pink-A-02	Pink	1	2	56
Pink-A-03	Pink	1	3	57
Pink-A-04	Pink	1	4	56
Pink-A-05	Pink	1	5	58
Pink-A-06	Pink	1	6	58
Pink-A-07	Pink	1	7	59
Pink-A-08	Pink	1	8	60
Pink-A-09	Pink	1	9	61
Pink-A-10	Pink	1	10	62
Pink-A-11	Pink	1	11	62
Pink-B-01	Pink	2	1	63
Pink-B-02	Pink	2	2	56
Pink-B-03	Pink	2	3	56
Pink-B-04	Pink	2	4	56
Pink-B-05	Pink	2	5	58
Pink-B-06	Pink	2	6	64
Pink-B-07	Pink	2	7	65
Pink-B-08	Pink	2	8	66
Pink-B-09	Pink	2	9	67
Pink-B-10	Pink	2	10	68
Pink-C-01	Pink	3	1	56
Pink-C-02	Pink	3	2	56
Pink-C-03	Pink	3	3	56
Pink-C-04	Pink	3	4	69
Pink-C-05	Pink	3	5	56
Pink-C-06	Pink	3	6	70
Pink-C-07	Pink	3	7	71
Pink-C-08	Pink	3	8	66
Pink-C-09	Pink	3	9	68
Pink-C-10	Pink	3	10	68
Pink-D-01	Pink	4	1	72
Pink-D-02	Pink	4	2	73
Pink-D-03	Pink	4	3	70
Pink-D-04	Pink	4	4	74
Pink-D-05	Pink	4	5	75
Pink-D-06	Pink	4	6	70
Pink-D-07	Pink	4	7	76
Pink-D-08	Pink	4	8	70
Pink-D-09	Pink	4	9	77
Pink-D-10	Pink	4	10	67
Pink-D-11	Pink	4	11	67
Pink-D-12	Pink	4	12	78
Pink-E-01	Pink	5	1	79
Pink-E-02	Pink	5	2	72
Pink-E-03	Pink	5	3	56
Pink-E-04	Pink	5	4	80
Pink-E-05	Pink	5	5	56
Pink-E-06	Pink	5	6	81
Pink-E-07	Pink	5	7	56
Pink-E-08	Pink	5	8	82
Pink-E-09	Pink	5	9	82
Pink-E-10	Pink	5	10	83
Pink-E-11	Pink	5	11	77
Pink-E-12	Pink	5	12	84
Purple-A-01	Purple	1	1	85
Purple-A-02	Purple	1	2	86
Purple-A-03	Purple	1	3	87
Purple-A-04	Purple	1	4	88
Purple-A-05	Purple	1	5	88
Purple-A-06	Purple	1	6	89
Purple-A-07	Purple	1	7	88
Purple-A-08	Purple	1	8	88
Purple-A-09	Purple	1	9	90
Purple-A-10	Purple	1	10	90
Purple-A-11	Purple	1	11	90
Purple-A-12	Purple	1	12	90
Purple-A-13	Purple	1	13	90
Purple-A-14	Purple	1	14	90
Purple-A-15	Purple	1	15	91
Purple-A-16	Purple	1	16	92
Purple-B-01	Purple	2	1	86
Purple-B-02	Purple	2	2	93
Purple-B-03	Purple	2	3	94
Purple-B-04	Purple	2	4	88
Purple-B-05	Purple	2	5	88
Purple-B-06	Purple	2	6	88
Purple-B-07	Purple	2	7	88
Purple-B-08	Purple	2	8	88
Purple-B-09	Purple	2	9	90
Purple-B-10	Purple	2	10	90
Purple-B-11	Purple	2	11	90
Purple-B-12	Purple	2	12	90
Purple-B-13	Purple	2	13	90
Purple-B-14	Purple	2	14	90
Purple-B-15	Purple	2	15	90
Purple-B-16	Purple	2	16	95
Purple-B-17	Purple	2	17	96
Purple-C-01	Purple	3	1	97
Purple-C-02	Purple	3	2	94
Purple-C-03	Purple	3	3	98
Purple-C-04	Purple	3	4	88
Purple-C-05	Purple	3	5	98
Purple-C-06	Purple	3	6	98
Purple-C-07	Purple	3	7	88
Purple-C-08	Purple	3	8	88
Purple-C-09	Purple	3	9	88
Purple-C-10	Purple	3	10	99
Purple-C-11	Purple	3	11	90
Purple-C-12	Purple	3	12	90
Purple-C-13	Purple	3	13	90
Purple-C-14	Purple	3	14	90
Purple-C-15	Purple	3	15	90
Purple-C-16	Purple	3	16	90
Purple-C-17	Purple	3	17	95
Purple-C-18	Purple	3	18	100
Purple-D-01	Purple	4	1	94
Purple-D-02	Purple	4	2	101
Purple-D-03	Purple	4	3	101
Purple-D-04	Purple	4	4	98
Purple-D-05	Purple	4	5	88
Purple-D-06	Purple	4	6	98
Purple-D-07	Purple	4	7	98
Purple-D-08	Purple	4	8	88
Purple-D-09	Purple	4	9	88
Purple-D-10	Purple	4	10	102
Purple-D-11	Purple	4	11	88
Purple-D-12	Purple	4	12	90
Purple-D-13	Purple	4	13	90
Purple-D-14	Purple	4	14	90
Purple-D-15	Purple	4	15	90
Purple-D-16	Purple	4	16	90
Purple-D-17	Purple	4	17	103
Purple-D-18	Purple	4	18	103
Purple-E-01	Purple	5	1	101
Purple-E-02	Purple	5	2	101
Purple-E-03	Purple	5	3	98
Purple-E-04	Purple	5	4	101
Purple-E-05	Purple	5	5	98
Purple-E-06	Purple	5	6	98
Purple-E-07	Purple	5	7	98
Purple-E-08	Purple	5	8	88
Purple-E-09	Purple	5	9	88
Purple-E-10	Purple	5	10	103
Purple-E-11	Purple	5	11	103
Purple-E-12	Purple	5	12	103
Purple-E-13	Purple	5	13	90
Purple-E-14	Purple	5	14	104
Purple-E-15	Purple	5	15	104
Purple-E-16	Purple	5	16	104
Purple-E-17	Purple	5	17	90
Purple-E-18	Purple	5	18	103
Orange-A-01	Orange	1	1	105
Orange-A-02	Orange	1	2	106
Orange-A-03	Orange	1	3	106
Orange-A-04	Orange	1	4	106
Orange-A-05	Orange	1	5	106
Orange-A-06	Orange	1	6	106
Orange-A-07	Orange	1	7	106
Orange-A-08	Orange	1	8	106
Orange-A-09	Orange	1	9	107
Orange-A-10	Orange	1	10	107
Orange-A-11	Orange	1	11	107
Orange-A-12	Orange	1	12	108
Orange-A-13	Orange	1	13	108
Orange-A-14	Orange	1	14	108
Orange-A-15	Orange	1	15	109
Orange-A-16	Orange	1	16	109
Orange-A-17	Orange	1	17	109
Orange-B-01	Orange	2	1	105
Orange-B-02	Orange	2	2	106
Orange-B-03	Orange	2	3	110
Orange-B-04	Orange	2	4	110
Orange-B-05	Orange	2	5	111
Orange-B-06	Orange	2	6	112
Orange-B-07	Orange	2	7	113
Orange-B-08	Orange	2	8	114
Orange-B-09	Orange	2	9	107
Orange-B-10	Orange	2	10	107
Orange-B-11	Orange	2	11	107
Orange-B-12	Orange	2	12	108
Orange-B-13	Orange	2	13	115
Orange-B-14	Orange	2	14	109
Orange-B-15	Orange	2	15	109
Orange-B-16	Orange	2	16	109
Orange-B-17	Orange	2	17	116
Orange-C-01	Orange	3	1	117
Orange-C-02	Orange	3	2	118
Orange-C-03	Orange	3	3	119
Orange-C-04	Orange	3	4	119
Orange-C-05	Orange	3	5	111
Orange-C-06	Orange	3	6	111
Orange-C-07	Orange	3	7	113
Orange-C-08	Orange	3	8	113
Orange-C-09	Orange	3	9	120
Orange-C-10	Orange	3	10	121
Orange-C-11	Orange	3	11	122
Orange-C-12	Orange	3	12	108
Orange-C-13	Orange	3	13	123
Orange-C-14	Orange	3	14	109
Orange-C-15	Orange	3	15	109
Orange-C-16	Orange	3	16	109
Orange-C-17	Orange	3	17	116
Orange-D-01	Orange	4	1	124
Orange-D-02	Orange	4	2	119
Orange-D-03	Orange	4	3	119
Orange-D-04	Orange	4	4	125
Orange-D-05	Orange	4	5	111
Orange-D-06	Orange	4	6	109
Orange-D-07	Orange	4	7	113
Orange-D-08	Orange	4	8	111
Orange-D-09	Orange	4	9	111
Orange-D-10	Orange	4	10	122
Orange-D-11	Orange	4	11	126
Orange-D-12	Orange	4	12	123
Orange-D-13	Orange	4	13	109
Orange-D-14	Orange	4	14	109
Orange-D-15	Orange	4	15	109
Orange-D-16	Orange	4	16	116
Orange-D-17	Orange	4	17	127
Orange-E-01	Orange	5	1	128
Orange-E-02	Orange	5	2	129
Orange-E-03	Orange	5	3	125
Orange-E-04	Orange	5	4	125
Orange-E-05	Orange	5	5	109
Orange-E-06	Orange	5	6	109
Orange-E-07	Orange	5	7	109
Orange-E-08	Orange	5	8	111
Orange-E-09	Orange	5	9	111
Orange-E-10	Orange	5	10	126
Orange-E-11	Orange	5	11	126
Orange-E-12	Orange	5	12	130
Orange-E-13	Orange	5	13	109
Orange-E-14	Orange	5	14	109
Orange-E-15	Orange	5	15	109
Orange-E-16	Orange	5	16	109
Red-A-01	Red	1	1	131
Red-A-02	Red	1	2	132
Red-A-03	Red	1	3	132
Red-A-04	Red	1	4	132
Red-A-05	Red	1	5	133
Red-A-06	Red	1	6	134
Red-A-07	Red	1	7	135
Red-A-08	Red	1	8	136
Red-A-09	Red	1	9	133
Red-A-10	Red	1	10	133
Red-A-11	Red	1	11	136
Red-A-12	Red	1	12	136
Red-A-13	Red	1	13	133
Red-A-14	Red	1	14	133
Red-A-15	Red	1	15	137
Red-A-16	Red	1	16	136
Red-A-17	Red	1	17	137
Red-A-18	Red	1	18	136
Red-A-19	Red	1	19	136
Red-A-20	Red	1	20	138
Red-A-21	Red	1	21	134
Red-A-22	Red	1	22	138
Red-A-23	Red	1	23	138
Red-A-24	Red	1	24	138
Red-A-25	Red	1	25	139
Red-A-26	Red	1	26	139
Red-A-27	Red	1	27	138
Red-A-28	Red	1	28	139
Red-A-29	Red	1	29	139
Red-A-30	Red	1	30	138
Red-A-31	Red	1	31	140
Red-A-32	Red	1	32	140
Red-B-01	Red	2	1	131
Red-B-02	Red	2	2	132
Red-B-03	Red	2	3	133
Red-B-04	Red	2	4	132
Red-B-05	Red	2	5	134
Red-B-06	Red	2	6	133
Red-B-07	Red	2	7	134
Red-B-08	Red	2	8	133
Red-B-09	Red	2	9	136
Red-B-10	Red	2	10	133
Red-B-11	Red	2	11	133
Red-B-12	Red	2	12	136
Red-B-13	Red	2	13	136
Red-B-14	Red	2	14	136
Red-B-15	Red	2	15	136
Red-B-16	Red	2	16	136
Red-B-17	Red	2	17	136
Red-B-18	Red	2	18	139
Red-B-19	Red	2	19	139
Red-B-20	Red	2	20	138
Red-B-21	Red	2	21	139
Red-B-22	Red	2	22	138
Red-B-23	Red	2	23	138
Red-B-24	Red	2	24	139
Red-B-25	Red	2	25	138
Red-B-26	Red	2	26	139
Red-B-27	Red	2	27	139
Red-B-28	Red	2	28	139
Red-B-29	Red	2	29	138
Red-B-30	Red	2	30	138
Red-B-31	Red	2	31	138
Red-B-32	Red	2	32	140
Red-C-01	Red	3	1	131
Red-C-02	Red	3	2	141
Red-C-03	Red	3	3	132
Red-C-04	Red	3	4	132
Red-C-05	Red	3	5	133
Red-C-06	Red	3	6	136
Red-C-07	Red	3	7	136
Red-C-08	Red	3	8	136
Red-C-09	Red	3	9	136
Red-C-10	Red	3	10	136
Red-C-11	Red	3	11	142
Red-C-12	Red	3	12	136
Red-C-13	Red	3	13	136
Red-C-14	Red	3	14	136
Red-C-15	Red	3	15	137
Red-C-16	Red	3	16	137
Red-C-17	Red	3	17	137
Red-C-18	Red	3	18	139
Red-C-19	Red	3	19	139
Red-C-20	Red	3	20	143
Red-C-21	Red	3	21	139
Red-C-22	Red	3	22	139
Red-C-23	Red	3	23	144
Red-C-24	Red	3	24	139
Red-C-25	Red	3	25	139
Red-C-26	Red	3	26	138
Red-C-27	Red	3	27	139
Red-C-28	Red	3	28	139
Red-C-29	Red	3	29	139
Red-C-30	Red	3	30	139
Red-C-31	Red	3	31	138
Red-C-32	Red	3	32	140
Red-D-01	Red	4	1	131
Red-D-02	Red	4	2	132
Red-D-03	Red	4	3	133
Red-D-04	Red	4	4	133
Red-D-05	Red	4	5	136
Red-D-06	Red	4	6	136
Red-D-07	Red	4	7	136
Red-D-08	Red	4	8	136
Red-D-09	Red	4	9	145
Red-D-10	Red	4	10	136
Red-D-11	Red	4	11	146
Red-D-12	Red	4	12	136
Red-D-13	Red	4	13	136
Red-D-14	Red	4	14	136
Red-D-15	Red	4	15	136
Red-D-16	Red	4	16	136
Red-D-17	Red	4	17	139
Red-D-18	Red	4	18	146
Red-D-19	Red	4	19	139
Red-D-20	Red	4	20	139
Red-D-21	Red	4	21	139
Red-D-22	Red	4	22	139
Red-D-23	Red	4	23	139
Red-D-24	Red	4	24	139
Red-D-25	Red	4	25	139
Red-D-26	Red	4	26	139
Red-D-27	Red	4	27	139
Red-D-28	Red	4	28	139
Red-D-29	Red	4	29	139
Red-D-30	Red	4	30	139
Red-D-31	Red	4	31	139
Red-D-32	Red	4	32	140
Red-E-01	Red	5	1	147
Red-E-02	Red	5	2	148
Red-E-03	Red	5	3	134
Red-E-04	Red	5	4	133
Red-E-05	Red	5	5	146
Red-E-06	Red	5	6	146
Red-E-07	Red	5	7	136
Red-E-08	Red	5	8	136
Red-E-09	Red	5	9	146
Red-E-10	Red	5	10	146
Red-E-11	Red	5	11	136
Red-E-12	Red	5	12	136
Red-E-13	Red	5	13	136
Red-E-14	Red	5	14	136
Red-E-15	Red	5	15	146
Red-E-16	Red	5	16	139
Red-E-17	Red	5	17	146
Red-E-18	Red	5	18	133
Red-E-19	Red	5	19	146
Red-E-20	Red	5	20	139
Red-E-21	Red	5	21	139
Red-E-22	Red	5	22	139
Red-E-23	Red	5	23	139
Red-E-24	Red	5	24	139
Red-E-25	Red	5	25	139
Red-E-26	Red	5	26	149
Red-E-27	Red	5	27	139
Red-E-28	Red	5	28	139
Red-E-29	Red	5	29	139
Red-E-30	Red	5	30	139
Red-E-31	Red	5	31	139
Red-E-32	Red	5	32	140
Green-A-01	Green	1	1	150
Green-A-02	Green	1	2	151
Green-A-03	Green	1	3	152
Green-A-04	Green	1	4	153
Green-A-05	Green	1	5	154
Green-A-06	Green	1	6	155
Green-A-07	Green	1	7	156
Green-A-08	Green	1	8	155
Green-A-09	Green	1	9	157
Green-A-10	Green	1	10	155
Green-A-11	Green	1	11	158
Green-A-12	Green	1	12	159
Green-A-13	Green	1	13	160
Green-A-14	Green	1	14	161
Green-A-15	Green	1	15	161
Green-A-16	Green	1	16	161
Green-A-17	Green	1	17	162
Green-A-18	Green	1	18	163
Green-A-19	Green	1	19	164
Green-A-20	Green	1	20	164
Green-A-21	Green	1	21	165
Green-B-01	Green	2	1	166
Green-B-02	Green	2	2	167
Green-B-03	Green	2	3	168
Green-B-04	Green	2	4	169
Green-B-05	Green	2	5	154
Green-B-06	Green	2	6	154
Green-B-07	Green	2	7	170
Green-B-08	Green	2	8	171
Green-B-09	Green	2	9	170
Green-B-10	Green	2	10	158
Green-B-11	Green	2	11	172
Green-B-12	Green	2	12	158
Green-B-13	Green	2	13	173
Green-B-14	Green	2	14	174
Green-B-15	Green	2	15	173
Green-B-16	Green	2	16	175
Green-B-17	Green	2	17	164
Green-B-18	Green	2	18	164
Green-B-19	Green	2	19	164
Green-B-20	Green	2	20	165
Green-B-21	Green	2	21	165
Green-C-01	Green	3	1	176
Green-C-02	Green	3	2	177
Green-C-03	Green	3	3	178
Green-C-04	Green	3	4	154
Green-C-05	Green	3	5	179
Green-C-06	Green	3	6	179
Green-C-07	Green	3	7	179
Green-C-08	Green	3	8	155
Green-C-09	Green	3	9	155
Green-C-10	Green	3	10	180
Green-C-11	Green	3	11	181
Green-C-12	Green	3	12	182
Green-C-13	Green	3	13	183
Green-C-14	Green	3	14	173
Green-C-15	Green	3	15	173
Green-C-16	Green	3	16	184
Green-C-17	Green	3	17	184
Green-C-18	Green	3	18	184
Green-C-19	Green	3	19	165
Green-C-20	Green	3	20	164
Green-C-21	Green	3	21	165
Green-D-01	Green	4	1	185
Green-D-02	Green	4	2	186
Green-D-03	Green	4	3	178
Green-D-04	Green	4	4	179
Green-D-05	Green	4	5	187
Green-D-06	Green	4	6	179
Green-D-07	Green	4	7	170
Green-D-08	Green	4	8	170
Green-D-09	Green	4	9	155
Green-D-10	Green	4	10	188
Green-D-11	Green	4	11	182
Green-D-12	Green	4	12	155
Green-D-13	Green	4	13	182
Green-D-14	Green	4	14	189
Green-D-15	Green	4	15	162
Green-D-16	Green	4	16	164
Green-D-17	Green	4	17	184
Green-D-18	Green	4	18	164
Green-D-19	Green	4	19	184
Green-D-20	Green	4	20	165
Green-D-21	Green	4	21	165
Green-E-01	Green	5	1	177
Green-E-02	Green	5	2	190
Green-E-03	Green	5	3	190
Green-E-04	Green	5	4	190
Green-E-05	Green	5	5	155
Green-E-06	Green	5	6	155
Green-E-07	Green	5	7	191
Green-E-08	Green	5	8	155
Green-E-09	Green	5	9	155
Green-E-10	Green	5	10	155
Green-E-11	Green	5	11	182
Green-E-12	Green	5	12	192
Green-E-13	Green	5	13	155
Green-E-14	Green	5	14	189
Green-E-15	Green	5	15	184
Green-E-16	Green	5	16	184
Green-E-17	Green	5	17	184
Green-E-19	Green	5	19	193
Green-E-20	Green	5	20	184
Green-E-21	Green	5	21	194
Yellow-A-01	Yellow	1	1	195
Yellow-A-02	Yellow	1	2	195
Yellow-A-03	Yellow	1	3	195
Yellow-A-04	Yellow	1	4	195
Yellow-A-05	Yellow	1	5	195
Yellow-A-06	Yellow	1	6	195
Yellow-A-07	Yellow	1	7	196
Yellow-A-08	Yellow	1	8	196
Yellow-A-09	Yellow	1	9	197
Yellow-A-10	Yellow	1	10	197
Yellow-A-11	Yellow	1	11	198
Yellow-A-12	Yellow	1	12	198
Yellow-A-13	Yellow	1	13	109
Yellow-A-14	Yellow	1	14	197
Yellow-A-15	Yellow	1	15	199
Yellow-B-01	Yellow	2	1	195
Yellow-B-02	Yellow	2	2	195
Yellow-B-03	Yellow	2	3	195
Yellow-B-04	Yellow	2	4	195
Yellow-B-05	Yellow	2	5	195
Yellow-B-06	Yellow	2	6	195
Yellow-B-07	Yellow	2	7	200
Yellow-B-08	Yellow	2	8	196
Yellow-B-09	Yellow	2	9	196
Yellow-B-10	Yellow	2	10	197
Yellow-B-11	Yellow	2	11	109
Yellow-B-12	Yellow	2	12	198
Yellow-B-13	Yellow	2	13	201
Yellow-B-14	Yellow	2	14	109
Yellow-B-15	Yellow	2	15	202
Yellow-C-01	Yellow	3	1	203
Yellow-C-02	Yellow	3	2	195
Yellow-C-03	Yellow	3	3	195
Yellow-C-04	Yellow	3	4	195
Yellow-C-05	Yellow	3	5	195
Yellow-C-06	Yellow	3	6	200
Yellow-C-07	Yellow	3	7	200
Yellow-C-08	Yellow	3	8	200
Yellow-C-09	Yellow	3	9	197
Yellow-C-10	Yellow	3	10	204
Yellow-C-11	Yellow	3	11	197
Yellow-C-12	Yellow	3	12	197
Yellow-C-13	Yellow	3	13	197
Yellow-C-14	Yellow	3	14	197
Yellow-C-15	Yellow	3	15	199
Yellow-D-01	Yellow	4	1	205
Yellow-D-02	Yellow	4	2	195
Yellow-D-03	Yellow	4	3	195
Yellow-D-04	Yellow	4	4	195
Yellow-D-05	Yellow	4	5	195
Yellow-D-06	Yellow	4	6	200
Yellow-D-07	Yellow	4	7	204
Yellow-D-08	Yellow	4	8	204
Yellow-D-09	Yellow	4	9	197
Yellow-D-10	Yellow	4	10	204
Yellow-D-11	Yellow	4	11	197
Yellow-D-12	Yellow	4	12	197
Yellow-D-13	Yellow	4	13	109
Yellow-D-14	Yellow	4	14	206
Yellow-D-15	Yellow	4	15	199
Yellow-E-01	Yellow	5	1	207
Yellow-E-02	Yellow	5	2	195
Yellow-E-03	Yellow	5	3	195
Yellow-E-04	Yellow	5	4	195
Yellow-E-05	Yellow	5	5	204
Yellow-E-06	Yellow	5	6	197
Yellow-E-07	Yellow	5	7	204
Yellow-E-08	Yellow	5	8	197
Yellow-E-09	Yellow	5	9	197
Yellow-E-10	Yellow	5	10	197
Yellow-E-11	Yellow	5	11	208
Yellow-E-12	Yellow	5	12	109
Yellow-E-13	Yellow	5	13	197
Yellow-E-15	Yellow	5	15	209
Brown-A-01	Brown	1	1	210
Brown-A-02	Brown	1	2	211
Brown-A-03	Brown	1	3	210
Brown-A-04	Brown	1	4	212
Brown-A-05	Brown	1	5	213
Brown-A-06	Brown	1	6	214
Brown-A-07	Brown	1	7	213
Brown-A-08	Brown	1	8	213
Brown-A-09	Brown	1	9	213
Brown-A-10	Brown	1	10	213
Brown-A-11	Brown	1	11	214
Brown-A-12	Brown	1	12	213
Brown-A-13	Brown	1	13	213
Brown-A-14	Brown	1	14	214
Brown-A-15	Brown	1	15	214
Brown-A-16	Brown	1	16	214
Brown-A-17	Brown	1	17	214
Brown-A-18	Brown	1	18	215
Brown-A-19	Brown	1	19	215
Brown-B-01	Brown	2	1	212
Brown-B-02	Brown	2	2	216
Brown-B-03	Brown	2	3	212
Brown-B-04	Brown	2	4	211
Brown-B-05	Brown	2	5	213
Brown-B-06	Brown	2	6	213
Brown-B-07	Brown	2	7	213
Brown-B-08	Brown	2	8	217
Brown-B-09	Brown	2	9	214
Brown-B-10	Brown	2	10	213
Brown-B-11	Brown	2	11	217
Brown-B-12	Brown	2	12	217
Brown-B-13	Brown	2	13	214
Brown-B-14	Brown	2	14	214
Brown-B-15	Brown	2	15	213
Brown-B-16	Brown	2	16	213
Brown-B-17	Brown	2	17	218
Brown-B-18	Brown	2	18	218
Brown-B-19	Brown	2	19	215
Brown-C-01	Brown	3	1	212
Brown-C-02	Brown	3	2	216
Brown-C-03	Brown	3	3	212
Brown-C-04	Brown	3	4	212
Brown-C-05	Brown	3	5	213
Brown-C-06	Brown	3	6	213
Brown-C-07	Brown	3	7	214
Brown-C-08	Brown	3	8	214
Brown-C-09	Brown	3	9	214
Brown-C-10	Brown	3	10	217
Brown-C-11	Brown	3	11	217
Brown-C-12	Brown	3	12	217
Brown-C-13	Brown	3	13	213
Brown-C-14	Brown	3	14	217
Brown-C-15	Brown	3	15	214
Brown-C-16	Brown	3	16	213
Brown-C-17	Brown	3	17	214
Brown-C-18	Brown	3	18	214
Brown-C-19	Brown	3	19	214
Brown-C-20	Brown	3	20	215
Brown-D-01	Brown	4	1	212
Brown-D-02	Brown	4	2	216
Brown-D-03	Brown	4	3	213
Brown-D-04	Brown	4	4	214
Brown-D-05	Brown	4	5	214
Brown-D-06	Brown	4	6	213
Brown-D-07	Brown	4	7	213
Brown-D-08	Brown	4	8	214
Brown-D-09	Brown	4	9	217
Brown-D-10	Brown	4	10	217
Brown-D-11	Brown	4	11	214
Brown-D-12	Brown	4	12	217
Brown-D-13	Brown	4	13	217
Brown-D-14	Brown	4	14	217
Brown-D-15	Brown	4	15	214
Brown-D-16	Brown	4	16	218
Brown-D-17	Brown	4	17	214
Brown-D-18	Brown	4	18	214
Brown-D-19	Brown	4	19	217
Brown-D-20	Brown	4	20	215
Brown-E-01	Brown	5	1	216
Brown-E-02	Brown	5	2	216
Brown-E-03	Brown	5	3	213
Brown-E-04	Brown	5	4	214
Brown-E-05	Brown	5	5	213
Brown-E-06	Brown	5	6	213
Brown-E-07	Brown	5	7	213
Brown-E-08	Brown	5	8	213
Brown-E-09	Brown	5	9	217
Brown-E-10	Brown	5	10	214
Brown-E-11	Brown	5	11	217
Brown-E-12	Brown	5	12	217
Brown-E-13	Brown	5	13	217
Brown-E-14	Brown	5	14	217
Brown-E-15	Brown	5	15	217
Brown-E-16	Brown	5	16	217
Brown-E-17	Brown	5	17	217
Brown-E-18	Brown	5	18	217
Brown-E-19	Brown	5	19	214
Brown-E-20	Brown	5	20	217
Brown-E-21	Brown	5	21	215
Black-A-01	Black	1	1	219
Black-A-02	Black	1	2	219
Black-A-03	Black	1	3	219
Black-A-04	Black	1	4	219
Black-A-05	Black	1	5	219
Black-A-06	Black	1	6	219
Black-A-07	Black	1	7	219
Black-A-08	Black	1	8	219
Black-A-09	Black	1	9	219
Black-A-10	Black	1	10	219
Black-A-11	Black	1	11	219
Black-A-12	Black	1	12	219
Black-A-13	Black	1	13	219
Black-A-14	Black	1	14	219
Black-A-15	Black	1	15	219
Black-A-16	Black	1	16	219
Black-A-17	Black	1	17	219
Black-A-18	Black	1	18	219
Black-A-19	Black	1	19	219
Black-A-20	Black	1	20	220
Black-A-21	Black	1	21	219
Black-A-22	Black	1	22	220
Black-A-23	Black	1	23	221
Black-B-01	Black	2	1	219
Black-B-02	Black	2	2	219
Black-B-03	Black	2	3	219
Black-B-04	Black	2	4	219
Black-B-05	Black	2	5	219
Black-B-06	Black	2	6	219
Black-B-07	Black	2	7	219
Black-B-08	Black	2	8	219
Black-B-09	Black	2	9	219
Black-B-10	Black	2	10	219
Black-B-11	Black	2	11	219
Black-B-12	Black	2	12	219
Black-B-13	Black	2	13	219
Black-B-14	Black	2	14	219
Black-B-15	Black	2	15	219
Black-B-16	Black	2	16	219
Black-B-17	Black	2	17	219
Black-B-18	Black	2	18	219
Black-B-19	Black	2	19	219
Black-B-20	Black	2	20	219
Black-B-21	Black	2	21	220
Black-B-22	Black	2	22	220
Black-B-23	Black	2	23	220
Black-C-01	Black	3	1	219
Black-C-02	Black	3	2	219
Black-C-03	Black	3	3	219
Black-C-04	Black	3	4	219
Black-C-05	Black	3	5	219
Black-C-06	Black	3	6	219
Black-C-07	Black	3	7	219
Black-C-08	Black	3	8	219
Black-C-09	Black	3	9	219
Black-C-10	Black	3	10	219
Black-C-11	Black	3	11	219
Black-C-12	Black	3	12	219
Black-C-13	Black	3	13	219
Black-C-14	Black	3	14	219
Black-C-15	Black	3	15	219
Black-C-16	Black	3	16	219
Black-C-17	Black	3	17	219
Black-C-18	Black	3	18	219
Black-C-19	Black	3	19	219
Black-C-20	Black	3	20	219
Black-C-21	Black	3	21	220
Black-C-22	Black	3	22	222
Black-D-01	Black	4	1	219
Black-D-02	Black	4	2	219
Black-D-03	Black	4	3	219
Black-D-04	Black	4	4	219
Black-D-05	Black	4	5	219
Black-D-06	Black	4	6	219
Black-D-07	Black	4	7	219
Black-D-08	Black	4	8	219
Black-D-09	Black	4	9	219
Black-D-10	Black	4	10	219
Black-D-11	Black	4	11	219
Black-D-12	Black	4	12	219
Black-D-13	Black	4	13	219
Black-D-14	Black	4	14	219
Black-D-15	Black	4	15	219
Black-D-16	Black	4	16	219
Black-D-17	Black	4	17	219
Black-D-18	Black	4	18	219
Black-D-19	Black	4	19	219
Black-D-20	Black	4	20	219
Black-D-21	Black	4	21	219
Black-D-22	Black	4	22	223
Black-E-01	Black	5	1	219
Black-E-02	Black	5	2	219
Black-E-03	Black	5	3	219
Black-E-04	Black	5	4	219
Black-E-05	Black	5	5	219
Black-E-06	Black	5	6	219
Black-E-07	Black	5	7	219
Black-E-08	Black	5	8	219
Black-E-09	Black	5	9	219
Black-E-10	Black	5	10	219
Black-E-11	Black	5	11	219
Black-E-12	Black	5	12	219
Black-E-13	Black	5	13	219
Black-E-14	Black	5	14	219
Black-E-15	Black	5	15	219
Black-E-16	Black	5	16	219
Black-E-17	Black	5	17	219
Black-E-18	Black	5	18	219
Black-E-19	Black	5	19	219
Black-E-20	Black	5	20	219
Black-E-21	Black	5	21	223
