# Supplementary material for: Mating portfolio and neutral mechanisms are primary causes of genet-ramet frequencies and spatial distributions in smooth cordgrass (Spartina alterniflora) along salt marsh tidal gradients
Source: Front Genet. 2026 May 1;17:1810782. doi: 10.3389/fgene.2026.1810782 (PMC13175536; doi:10.3389/fgene.2026.1810782)
Supplement: Supplementary file 2 [file DataSheet1.zip › isolation by distance/Transect coordinates.csv]

Transect	Latitude	Longitude
Black	39.560448	-74.337318
Blue	39.553494	-74.338474
Brown	39.560791	-74.338076
Gray	39.560854	-74.339876
Green	39.555028	-74.343148
Orange	39.555766	-74.346559
Pink	39.55659	-74.348051
Purple	39.555227	-74.344372
Red	39.555937	-74.333063
Yellow	39.55596	-74.346549
