# Supplementary material for: Mating portfolio and neutral mechanisms are primary causes of genet-ramet frequencies and spatial distributions in smooth cordgrass (Spartina alterniflora) along salt marsh tidal gradients
Source: Front Genet. 2026 May 1;17:1810782. doi: 10.3389/fgene.2026.1810782 (PMC13175536; doi:10.3389/fgene.2026.1810782)
Supplement: Supplementary file 2 [file DataSheet1.zip › isolation by distance/SALT_Red_MLL_Bruvos_dist.gdv]

Obs.	Blue-A-01	Blue-A-02	Blue-A-03	Blue-A-04	Blue-A-05	Blue-A-06	Blue-A-07	Blue-A-08	Blue-A-09	Blue-A-10	Blue-A-11	Blue-A-12	Blue-A-13	Blue-A-14	Blue-B-01	Blue-B-02	Blue-B-03	Blue-B-04	Blue-B-05
Blue-A-01	0.000000	0.824072	0.472643	0.641296	0.858444	0.847555	0.777046	0.748340	0.373328	0.667077	0.820785	0.651352	0.706664	0.823971	0.509129	0.432739	0.889779	0.691247	0.817517
Blue-A-02	0.824072	0.000000	0.764623	0.806323	0.493436	0.767955	0.731149	0.171863	0.483154	0.743112	0.796078	0.767537	0.822437	0.791378	0.558978	0.814437	0.659311	0.818628	0.873556
Blue-A-03	0.472643	0.764623	0.000000	0.690368	0.746606	0.725586	0.581786	0.592760	0.420263	0.680416	0.695739	0.567550	0.752624	0.750326	0.582614	0.507024	0.457568	0.740319	0.741382
Blue-A-04	0.641296	0.806323	0.690368	0.000000	0.707174	0.686594	0.704321	0.709644	0.233581	0.533474	0.735678	0.685141	0.146823	0.816309	0.554674	0.724146	0.753307	0.049951	0.846484
Blue-A-05	0.858444	0.493436	0.746606	0.707174	0.000000	0.760724	0.734122	0.565323	0.466796	0.692572	0.774395	0.727133	0.781195	0.825946	0.449212	0.804416	0.652868	0.719479	0.825875
Blue-A-06	0.847555	0.767955	0.725586	0.686594	0.760724	0.000000	0.779663	0.736706	0.478867	0.721838	0.755858	0.670492	0.688205	0.763471	0.524915	0.773373	0.753686	0.688937	0.840224
Blue-A-07	0.777046	0.731149	0.581786	0.704321	0.734122	0.779663	0.000000	0.609079	0.369434	0.644397	0.889293	0.658735	0.754077	0.907714	0.599205	0.767133	0.409322	0.754272	0.930016
Blue-A-08	0.748340	0.171863	0.592760	0.709644	0.565323	0.736706	0.609079	0.000000	0.461475	0.721432	0.736861	0.630830	0.763403	0.745492	0.605850	0.744903	0.690365	0.759595	0.813607
Blue-A-09	0.373328	0.483154	0.420263	0.233581	0.466796	0.478867	0.369434	0.461475	0.000000	0.050000	0.318750	0.409320	0.245885	0.503073	0.424218	0.382751	0.348239	0.245885	0.511670
Blue-A-10	0.667077	0.743112	0.680416	0.533474	0.692572	0.721838	0.644397	0.721432	0.050000	0.000000	0.501562	0.589792	0.595730	0.733346	0.617185	0.676500	0.609945	0.545779	0.706787
Blue-A-11	0.820785	0.796078	0.695739	0.735678	0.774395	0.755858	0.889293	0.736861	0.318750	0.501562	0.000000	0.452292	0.761203	0.315573	0.467171	0.802865	0.810287	0.747983	0.539795
Blue-A-12	0.651352	0.767537	0.567550	0.685141	0.727133	0.670492	0.658735	0.630830	0.409320	0.589792	0.452292	0.000000	0.748312	0.420898	0.392950	0.616934	0.636105	0.735092	0.453124
Blue-A-13	0.706664	0.822437	0.752624	0.146823	0.781195	0.688205	0.754077	0.763403	0.245885	0.595730	0.761203	0.748312	0.000000	0.832651	0.554674	0.777612	0.765234	0.096872	0.909701
Blue-A-14	0.823971	0.791378	0.750326	0.816309	0.825946	0.763471	0.907714	0.745492	0.503073	0.733346	0.315573	0.420898	0.832651	0.000000	0.482587	0.858377	0.849304	0.819430	0.375000
Blue-B-01	0.509129	0.558978	0.582614	0.554674	0.449212	0.524915	0.599205	0.605850	0.424218	0.617185	0.467171	0.392950	0.554674	0.482587	0.000000	0.467773	0.626550	0.554674	0.520013
Blue-B-02	0.432739	0.814437	0.507024	0.724146	0.804416	0.773373	0.767133	0.744903	0.382751	0.676500	0.802865	0.616934	0.777612	0.858377	0.467773	0.000000	0.780415	0.774097	0.702069
Blue-B-03	0.889779	0.659311	0.457568	0.753307	0.652868	0.753686	0.409322	0.690365	0.348239	0.609945	0.810287	0.636105	0.765234	0.849304	0.626550	0.780415	0.000000	0.765612	0.883764
Blue-B-04	0.691247	0.818628	0.740319	0.049951	0.719479	0.688937	0.754272	0.759595	0.245885	0.545779	0.747983	0.735092	0.096872	0.819430	0.554674	0.774097	0.765612	0.000000	0.858972
Blue-B-05	0.817517	0.873556	0.741382	0.846484	0.825875	0.840224	0.930016	0.813607	0.511670	0.706787	0.539795	0.453124	0.909701	0.375000	0.520013	0.702069	0.883764	0.858972	0.000000
