# Supplementary material for: Mating portfolio and neutral mechanisms are primary causes of genet-ramet frequencies and spatial distributions in smooth cordgrass (Spartina alterniflora) along salt marsh tidal gradients
Source: Front Genet. 2026 May 1;17:1810782. doi: 10.3389/fgene.2026.1810782 (PMC13175536; doi:10.3389/fgene.2026.1810782)
Supplement: Supplementary file 2 [file DataSheet1.zip › isolation by distance/SALT_patch_pairwise_m_distances_table.txt]

Black	Black	0
Blue	Black	245.425866159511
Blue	Blue	0
Brown	Black	85.0074668100789
Brown	Blue	223.716853536985
Brown	Brown	0
Gray	Black	285.016513432962
Gray	Blue	270.688994701734
Gray	Brown	200.384026614062
Gray	Gray	0
Green	Black	669.114782094736
Green	Blue	522.34484236916
Green	Brown	590.569369442197
Green	Gray	404.115759019722
Green	Green	0
Orange	Black	1038.27669728426
Orange	Blue	902.602814176316
Orange	Brown	956.315099702746
Orange	Gray	759.488984523164
Orange	Green	380.357384897456
Orange	Orange	0
Pink	Black	1200.40099763696
Pink	Blue	1070.1563427468
Pink	Brown	1117.56130940029
Pink	Gray	919.007715386003
Pink	Green	547.812423645136
Pink	Orange	167.922419737236
Pink	Pink	0
Purple	Black	800.76421319892
Purple	Blue	658.623803671737
Purple	Brown	720.529700711159
Purple	Gray	528.274288769518
Purple	Green	136.386140994951
Purple	Orange	243.993490432712
Purple	Pink	411.585594866614
Purple	Purple	0
Red	Black	492.688749338775
Red	Blue	606.808705807833
Red	Brown	576.8006700444
Red	Gray	772.683192628515
Red	Green	1122.98936288257
Red	Orange	1502.37663461385
Red	Pink	1668.57189338476
Red	Purple	1259.09290898392
Red	Red	0
Yellow	Black	1036.39934588227
Yellow	Blue	901.952854207136
Yellow	Brown	954.312049552214
Yellow	Gray	757.245456090803
Yellow	Green	379.631321441644
Yellow	Orange	5.9323678672177
Yellow	Pink	168.269135784352
Yellow	Purple	243.340688206538
Yellow	Red	1501.25481192059
Yellow	Yellow	0
