# Supplementary material for: Mating portfolio and neutral mechanisms are primary causes of genet-ramet frequencies and spatial distributions in smooth cordgrass (Spartina alterniflora) along salt marsh tidal gradients
Source: Front Genet. 2026 May 1;17:1810782. doi: 10.3389/fgene.2026.1810782 (PMC13175536; doi:10.3389/fgene.2026.1810782)
Supplement: Supplementary file 2 [file DataSheet1.zip › isolation by distance/SALT_Yellow_MLL_Bruvos_dist.gdv]

Obs.	Blue-A-01	Blue-A-02	Blue-A-03	Blue-A-04	Blue-A-05	Blue-A-06	Blue-A-07	Blue-A-08	Blue-A-09	Blue-A-10	Blue-A-11	Blue-A-12	Blue-A-13	Blue-A-14	Blue-B-01	Blue-B-02
Blue-A-01	0.000000	0.770187	0.760543	0.745507	0.755064	0.827049	0.788635	0.857744	0.776840	0.870198	0.839537	0.520736	0.798956	0.811090	0.783569	0.824826
Blue-A-02	0.770187	0.000000	0.487497	0.813768	0.866977	0.789145	0.668936	0.725659	0.406186	0.759302	0.838367	0.417160	0.508398	0.505856	0.729102	0.672006
Blue-A-03	0.760543	0.487497	0.000000	0.654634	0.755685	0.764193	0.737106	0.671386	0.496078	0.647167	0.813415	0.323190	0.261520	0.427133	0.566392	0.784717
Blue-A-04	0.745507	0.813768	0.654634	0.000000	0.827727	0.788217	0.433199	0.716195	0.801400	0.725426	0.788217	0.527975	0.666354	0.749755	0.828906	0.773775
Blue-A-05	0.755064	0.866977	0.755685	0.827727	0.000000	0.773860	0.800481	0.849853	0.688989	0.862353	0.823857	0.530417	0.824096	0.798535	0.813621	0.839291
Blue-A-06	0.827049	0.789145	0.764193	0.788217	0.773860	0.000000	0.820260	0.711028	0.595459	0.729775	0.049997	0.470444	0.740954	0.791211	0.495117	0.711423
Blue-A-07	0.788635	0.668936	0.737106	0.433199	0.800481	0.820260	0.000000	0.774216	0.716193	0.785937	0.820261	0.492966	0.775192	0.736133	0.881542	0.413086
Blue-A-08	0.857744	0.725659	0.671386	0.716195	0.849853	0.711028	0.774216	0.000000	0.532358	0.136719	0.707951	0.150000	0.634619	0.688965	0.661053	0.732419
Blue-A-09	0.776840	0.406186	0.496078	0.801400	0.688989	0.595459	0.716193	0.532358	0.000000	0.618295	0.645456	0.280270	0.426938	0.480758	0.593942	0.618355
Blue-A-10	0.870198	0.759302	0.647167	0.725426	0.862353	0.729775	0.785937	0.136719	0.618295	0.000000	0.726699	0.175000	0.610400	0.723584	0.612039	0.784177
Blue-A-11	0.839537	0.838367	0.813415	0.788217	0.823857	0.049997	0.820261	0.707951	0.645456	0.726699	0.000000	0.470447	0.790368	0.791211	0.544531	0.711423
Blue-A-12	0.520736	0.417160	0.323190	0.527975	0.530417	0.470444	0.492966	0.150000	0.280270	0.175000	0.470447	0.000000	0.323923	0.380029	0.408969	0.488867
Blue-A-13	0.798956	0.508398	0.261520	0.666354	0.824096	0.740954	0.775192	0.634619	0.426938	0.610400	0.790368	0.323923	0.000000	0.362500	0.556237	0.777685
Blue-A-14	0.811090	0.505856	0.427133	0.749755	0.798535	0.791211	0.736133	0.688965	0.480758	0.723584	0.791211	0.380029	0.362500	0.000000	0.624206	0.640332
Blue-B-01	0.783569	0.729102	0.566392	0.828906	0.813621	0.495117	0.881542	0.661053	0.593942	0.612039	0.544531	0.408969	0.556237	0.624206	0.000000	0.759326
Blue-B-02	0.824826	0.672006	0.784717	0.773775	0.839291	0.711423	0.413086	0.732419	0.618355	0.784177	0.711423	0.488867	0.777685	0.640332	0.759326	0.000000
