# Supplementary material for: Mating portfolio and neutral mechanisms are primary causes of genet-ramet frequencies and spatial distributions in smooth cordgrass (Spartina alterniflora) along salt marsh tidal gradients
Source: Front Genet. 2026 May 1;17:1810782. doi: 10.3389/fgene.2026.1810782 (PMC13175536; doi:10.3389/fgene.2026.1810782)
Supplement: Supplementary file 2 [file DataSheet1.zip › isolation by distance/SALT_MLL_centroid_dists_Red.txt]

MLL1	MLL2	eucl_distance
131	132	2.03485257451246
131	133	7.20069441095788
131	134	7.40607858451421
131	135	6.18465843842649
131	136	10.6375044580809
131	137	15.00299970006
131	138	24.5453095768259
131	139	23.5314459766292
131	140	30.8337837804935
131	141	1.11803398874989
131	142	10.0124921972504
131	143	19.0065778087482
131	144	22.0056810846654
131	145	8.13941029804985
131	146	11.4510498736961
131	147	2.5
131	148	2.69258240356725
131	149	25.1246890528022
132	133	5.20726655741762
132	134	5.40052080821841
132	135	4.15519253464867
132	136	8.67447118964693
132	137	13.0002163443537
132	138	22.5367369840642
132	139	21.5538637565548
132	140	28.8384207939493
132	141	1.32876822659183
132	142	8.04770930140994
132	143	17.0225034880302
132	144	20.0191314746669
132	145	6.28614548034008
132	146	9.59617698119001
132	147	3.50223143153048
132	148	3.04394891547148
132	149	23.1789910263583
133	134	0.28284271247462
133	135	1.84390889145858
133	136	3.48874848055218
133	137	7.80256368125246
133	138	17.3461491083436
133	139	16.3469761913965
133	140	23.6348377518348
133	141	6.22896460095897
133	142	2.86356421265527
133	143	11.8152443901935
133	144	14.8121571690284
133	145	1.78885438199983
133	146	4.6724831476884
133	147	7.65506368360185
133	148	6.72309452558864
133	149	17.9888854574151
134	135	1.84390889145858
134	136	3.33993259577778
134	137	7.6
134	138	17.1396875376679
134	139	16.162150845843
134	140	23.4379796247221
134	141	6.44980619863884
134	142	2.72029410174709
134	143	11.6275534829989
134	144	14.6219013811474
134	145	1.89736659610103
134	146	4.61024088173864
134	147	7.91201617794099
134	148	6.98569967862919
134	149	17.8213355279564
135	136	5.06855846168061
135	137	9.07964757025293
135	138	18.547836052279
135	139	17.6867005199651
135	140	24.8891989067994
135	141	5.3851648071345
135	142	4.47213595499958
135	143	13.1529464379659
135	144	16.1245154965971
135	145	3.60555127546399
135	146	6.44540222767697
135	147	7.21110255092798
135	148	6.40312423743285
135	149	19.4164878389476
136	137	4.46615059035074
136	138	13.9768432323374
136	139	12.8954815321566
136	140	20.2159597749951
136	141	9.62196324932526
136	142	0.626887216472605
136	143	8.37877069700488
136	144	11.3786672621735
136	145	2.77800502276383
136	146	1.79986131744179
136	147	10.7935673292144
136	148	9.81110862477027
136	149	14.505861388046
137	138	9.54474841062991
137	139	8.60775335590681
137	140	15.8402090334131
137	141	14.0228385143665
137	142	5.06359556046887
137	143	4.07921561087423
137	144	7.04556598152342
137	145	7.22772439983706
137	146	4.57346074760422
137	147	15.25909564817
137	148	14.2772546380598
137	149	10.3846039885977
138	139	2.03212715339543
138	140	6.36876056317955
138	141	23.5673974427008
138	142	14.5884276816325
138	143	5.67646212197547
138	144	2.83235277149973
138	145	16.687986364115
138	146	13.6548277538625
138	147	24.7498597077954
138	148	23.7589749124176
138	149	3.29983164553722
139	140	7.36876446249554
139	141	22.5159568185131
139	142	13.5194978490861
139	143	4.53710620657506
139	144	1.58792409847194
139	145	15.5190415902103
139	146	12.3557753958337
139	147	23.5591201287395
139	148	22.5612691275255
139	149	2.12137369333252
140	141	29.8351954726107
140	142	20.8359998293552
140	143	11.8380272380532
140	144	8.83962040411741
140	145	22.8722296440222
140	146	19.7244130238596
140	147	30.9214955797563
140	148	29.9244418865619
140	149	6.28269227499025
141	142	9
141	143	18
141	144	21
141	145	7.07106781186548
141	146	10.3756600266033
141	147	2.23606797749979
141	148	2
141	149	24.0831891575846
142	143	9
142	144	12
142	145	2.23606797749979
142	146	2.15738753766084
142	147	10.1980390271856
142	148	9.21954445729289
142	149	15.1327459504216
143	144	3
143	145	11.0453610171873
143	146	7.97836580934055
143	147	19.1049731745428
143	148	18.1107702762748
143	149	6.32455532033676
144	145	14.0356688476182
144	146	10.9234146517616
144	147	22.0907220343745
144	148	21.095023109729
144	149	3.60555127546399
145	146	3.31476308670584
145	147	8.06225774829855
145	148	7.07106781186548
145	149	17.0293863659264
146	147	11.2244222265998
146	148	10.2246373958465
146	149	13.7795697759356
147	148	1
147	149	25
148	149	24
