# Supplementary material for: Mating portfolio and neutral mechanisms are primary causes of genet-ramet frequencies and spatial distributions in smooth cordgrass (Spartina alterniflora) along salt marsh tidal gradients
Source: Front Genet. 2026 May 1;17:1810782. doi: 10.3389/fgene.2026.1810782 (PMC13175536; doi:10.3389/fgene.2026.1810782)
Supplement: Supplementary file 2 [file DataSheet1.zip › isolation by distance/SALT_MLL_centroid_dists_Purple.txt]

MLL1	MLL2	eucl_distance
85	86	0.707106781186548
85	87	2
85	88	6.19578983135718
85	89	5
85	90	11.9557863983247
85	91	14
85	92	15
85	93	1.4142135623731
85	94	2.23606797749979
85	95	15.5724115023974
85	96	16.0312195418814
85	97	2
85	98	5.22015325445528
85	99	9.21954445729289
85	100	17.1172427686237
85	101	3.86264158316559
85	102	9.48683298050514
85	103	13.8283123417944
85	104	14.560219778561
86	87	1.58113883008419
86	88	5.58601835908487
86	89	4.52769256906871
86	90	11.4008460186439
86	91	13.5092560861063
86	92	14.5086181285469
86	93	0.707106781186548
86	94	1.58113883008419
86	95	15.0332963783729
86	96	15.5080624192708
86	97	1.58113883008419
86	98	4.52216762183801
86	99	8.63133825081603
86	100	16.5680415257809
86	101	3.22800247831379
86	102	8.86002257333467
86	103	13.2182533725989
86	104	13.9463256809814
87	88	4.31257903697295
87	89	3
87	90	9.97778597774835
87	91	12
87	92	13
87	93	1.4142135623731
87	94	2.23606797749979
87	95	13.5830777072061
87	96	14.0356688476182
87	97	2.82842712474619
87	98	3.80131556174964
87	99	7.28010988928052
87	100	15.1327459504216
87	101	3.64965751817893
87	102	7.61577310586391
87	103	11.9117122568038
87	104	12.6491106406735
88	89	1.97841538202237
88	90	5.90003571287786
88	91	8.23780892257616
88	92	9.21774153482132
88	93	5.00193868232283
88	94	4.95436235767946
88	95	9.55556718703437
88	96	10.0796000888001
88	97	5.95318765144325
88	98	2.21618948758344
88	99	3.06395359533219
88	100	11.0557639671579
88	101	4.91425649488373
88	102	3.30365364767899
88	103	7.6339177702696
88	104	8.36461349990363
89	90	7.03415168594113
89	91	9
89	92	10
89	93	4.12310562561766
89	94	4.47213595499958
89	95	10.6066017177982
89	96	11.0453610171873
89	97	5.3851648071345
89	98	3.20156211871642
89	99	4.47213595499958
89	100	12.1655250605964
89	101	5.09116882454314
89	102	5
89	103	9.10433352249844
89	104	9.8488578017961
90	91	2.69230769230769
90	92	3.54347470962493
90	93	10.8635975385362
90	94	10.8529711253887
90	95	3.65566756221675
90	96	4.19918278890959
90	97	11.852395957815
90	98	7.78895060192899
90	99	2.87202380039915
90	100	5.16817754838179
90	101	10.6330065551737
90	102	3.16508317099092
90	103	2.53366550298167
90	104	3.21332285757006
91	92	1
91	93	13.0384048104053
91	94	13.1529464379659
91	95	2.12132034355964
91	96	2.23606797749979
91	97	14.142135623731
91	98	10.2786185842262
91	99	5.3851648071345
91	100	3.60555127546399
91	101	13.1041978007049
91	102	5.8309518948453
91	103	3.72677996249965
91	104	4
92	93	14.0356688476182
92	94	14.142135623731
92	95	1.58113883008419
92	96	1.4142135623731
92	97	15.1327459504216
92	98	11.2361025271221
92	99	6.32455532033676
92	100	2.82842712474619
92	101	14.0684043160552
92	102	6.70820393249937
92	103	4.02768199119819
92	104	4.12310562561766
93	94	1
93	95	14.5086181285469
93	96	15
93	97	1.4142135623731
93	98	3.82753184180093
93	99	8.06225774829855
93	100	16.0312195418814
93	101	2.63058928759318
93	102	8.24621125123532
93	103	12.6183288204985
93	104	13.3416640641263
94	95	14.5086181285469
94	96	15.0332963783729
94	97	1
94	98	3.38378486313773
94	99	8
94	100	16
94	101	1.64924225024706
94	102	8.06225774829855
94	103	12.4454364683963
94	104	13.1529464379659
95	96	0.707106781186548
95	97	15.5080624192708
95	98	11.4127122105133
95	99	6.51920240520265
95	100	1.58113883008419
95	101	14.2555252446201
95	102	6.67083203206317
95	103	3.06412938514171
95	104	2.91547594742265
96	97	16.0312195418814
96	98	11.9854077944808
96	99	7.07106781186548
96	100	1.4142135623731
96	101	14.8296999295333
96	102	7.28010988928052
96	103	3.77123616632825
96	104	3.60555127546399
97	98	4.34165866921848
97	99	9
97	100	17
97	101	2.12602916254693
97	102	9.05538513813742
97	103	13.4370962471643
97	104	14.142135623731
98	99	4.92442890089805
98	100	12.8471786786049
98	101	2.84429253066558
98	102	4.80104155366312
98	103	9.15089552387573
98	104	9.84123975929862
99	100	8
99	101	7.76659513557904
99	102	1
99	103	4.64279609239471
99	104	5.3851648071345
100	101	15.6818366271301
100	102	8.06225774829855
100	103	4.02768199119819
100	104	3.60555127546399
101	102	7.62364742101837
101	103	11.9335195516197
101	104	12.6063476074555
102	103	4.38431547932197
102	104	5.09901951359278
103	104	0.745355992499929
