# Supplementary material for: Mating portfolio and neutral mechanisms are primary causes of genet-ramet frequencies and spatial distributions in smooth cordgrass (Spartina alterniflora) along salt marsh tidal gradients
Source: Front Genet. 2026 May 1;17:1810782. doi: 10.3389/fgene.2026.1810782 (PMC13175536; doi:10.3389/fgene.2026.1810782)
Supplement: Supplementary file 2 [file DataSheet1.zip › isolation by distance/SALT_MLL_centroid_dists_Green.txt]

MLL1	MLL2	eucl_distance
150	151	1
150	152	2
150	153	3
150	154	4.12310562561766
150	155	8.1247667240067
150	156	6
150	157	8
150	158	10.0221975855819
150	159	11
150	160	12
150	161	14
150	162	15.0748134316813
150	163	17
150	164	17.4293215587986
150	165	19.5040550467154
150	166	1
150	167	1.4142135623731
150	168	2.23606797749979
150	169	3.16227766016838
150	170	7.04006392016436
150	171	7.07106781186548
150	172	10.0498756211209
150	173	13.3346353530946
150	174	13.0384048104053
150	175	15.0332963783729
150	176	2
150	177	3.04138126514911
150	178	3.20156211871642
150	179	5.18844870842914
150	180	9.21954445729289
150	181	10.1980390271856
150	182	11.1607571427749
150	183	12.1655250605964
150	184	16.5178541636872
150	185	3
150	186	3.16227766016838
150	187	5
150	188	9.48683298050514
150	189	13.4629120178363
150	190	4.47213595499958
150	191	7.21110255092798
150	192	11.7046999107196
150	193	18.4390889145858
150	194	20.3960780543711
151	152	1
151	153	2
151	154	3.16227766016838
151	155	7.18520834318054
151	156	5
151	157	7
151	158	9.02465758045392
151	159	10
151	160	11
151	161	13
151	162	14.0801278403287
151	163	16
151	164	16.4326276048598
151	165	18.5081338985907
151	166	1.4142135623731
151	167	1
151	168	1.4142135623731
151	169	2.23606797749979
151	170	6.08789783094296
151	171	6.08276253029822
151	172	9.05538513813742
151	173	12.3414950471975
151	174	12.0415945787923
151	175	14.0356688476182
151	176	2.23606797749979
151	177	3.04138126514911
151	178	2.69258240356725
151	179	4.32666153055679
151	180	8.24621125123532
151	181	9.21954445729289
151	182	10.2011028815516
151	183	11.1803398874989
151	184	15.5368935675184
151	185	3.16227766016838
151	186	3
151	187	4.24264068711928
151	188	8.54400374531753
151	189	12.5
151	190	4.12310562561766
151	191	6.40312423743285
151	192	10.770329614269
151	193	17.464249196573
151	194	19.4164878389476
152	153	1
152	154	2.23606797749979
152	155	6.26439171430841
152	156	4
152	157	6
152	158	8.02772971919486
152	159	9
152	160	10
152	161	12
152	162	13.0862523283024
152	163	15
152	164	15.4363612940356
152	165	17.5126776236822
152	166	2.23606797749979
152	167	1.4142135623731
152	168	1
152	169	1.4142135623731
152	170	5.15388203202208
152	171	5.09901951359278
152	172	8.06225774829855
152	173	11.3495594628162
152	174	11.0453610171873
152	175	13.0384048104053
152	176	2.82842712474619
152	177	3.35410196624968
152	178	2.5
152	179	3.53836120259083
152	180	7.28010988928052
152	181	8.24621125123532
152	182	9.25
152	183	10.1980390271856
152	184	14.5585238703637
152	185	3.60555127546399
152	186	3.16227766016838
152	187	3.60555127546399
152	188	7.61577310586391
152	189	11.5433963806152
152	190	4
152	191	5.65685424949238
152	192	9.8488578017961
152	193	16.4924225024706
152	194	18.4390889145858
153	154	1.4142135623731
153	155	5.37196315751332
153	156	3
153	157	5
153	158	7.03167436990966
153	159	8
153	160	9
153	161	11
153	162	12.0933866224478
153	163	14
153	164	14.4406111366521
153	165	16.5177702700418
153	166	3.16227766016838
153	167	2.23606797749979
153	168	1.4142135623731
153	169	1
153	170	4.25
153	171	4.12310562561766
153	172	7.07106781186548
153	173	10.3591746775503
153	174	10.0498756211209
153	175	12.0415945787923
153	176	3.60555127546399
153	177	3.90512483795333
153	178	2.69258240356725
153	179	2.88444102037119
153	180	6.32455532033676
153	181	7.28010988928052
153	182	8.31038506929733
153	183	9.21954445729289
153	184	13.5833049306679
153	185	4.24264068711928
153	186	3.60555127546399
153	187	3.16227766016838
153	188	6.70820393249937
153	189	10.5948100502085
153	190	4.12310562561766
153	191	5
153	192	8.94427190999916
153	193	15.52417469626
153	194	17.464249196573
154	155	4.0302113530553
154	156	2.23606797749979
154	157	4.12310562561766
154	158	6.00925212577332
154	159	7.07106781186548
154	160	8.06225774829855
154	161	10.0498756211209
154	162	11.0113577727726
154	163	13.0384048104053
154	164	13.3802559766247
154	165	15.445096969853
154	166	4
154	167	3
154	168	2
154	169	1
154	170	2.92617497767991
154	171	3
154	172	6
154	173	9.26350365682445
154	174	9
154	175	11
154	176	4.12310562561766
154	177	4.03112887414927
154	178	2.5
154	179	1.52315462117278
154	180	5.09901951359278
154	181	6.08276253029822
154	182	7.04006392016436
154	183	8.06225774829855
154	184	12.4032054797475
154	185	4.47213595499958
154	186	3.60555127546399
154	187	2
154	188	5.3851648071345
154	189	9.3407708461347
154	190	3.60555127546399
154	191	3.60555127546399
154	192	7.61577310586391
154	193	14.3178210632764
154	194	16.2788205960997
155	156	3.11514718943332
155	157	2.63342196440364
155	158	3.02042139951328
155	159	4.21676002266638
155	160	5.03948903204899
155	161	6.82841262189912
155	162	7.39232370125538
155	163	9.66816284415323
155	164	9.7618176749787
155	165	11.7708056528303
155	166	7.86009319847783
155	167	6.88450794931214
155	168	5.9170798811176
155	169	4.96258188193517
155	170	1.12545191449227
155	171	1.75748610135321
155	172	2.8168974497847
155	173	5.66851185296626
155	174	5.5480685908483
155	175	7.48410544551095
155	176	7.71688381783659
155	177	7.20258418450706
155	178	5.69347701087593
155	179	3.09979957359338
155	180	1.44525340215815
155	181	2.38833456865539
155	182	3.08178702096747
155	183	4.35142634576337
155	184	8.54430726543775
155	185	7.70191707480799
155	186	6.70335074739518
155	187	3.7122856960042
155	188	1.36308039589764
155	189	5.38090531526381
155	190	5.8582870045107
155	191	2.18656467746952
155	192	3.58580369870974
155	193	10.4002730960957
155	194	12.38533203851
156	157	2
156	158	4.05517502019881
156	159	5
156	160	6
156	161	8
156	162	9.12414379544733
156	163	11
156	164	11.457803018031
156	165	13.5375517034082
156	166	6.08276253029822
156	167	5.09901951359278
156	168	4.12310562561766
156	169	3.16227766016838
156	170	2.13600093632938
156	171	1.4142135623731
156	172	4.12310562561766
156	173	7.40354644748042
156	174	7.07106781186548
156	175	9.05538513813742
156	176	6.32455532033676
156	177	6.26498204307083
156	178	4.7169905660283
156	179	2.77848879788996
156	180	3.60555127546399
156	181	4.47213595499958
156	182	5.61805126356106
156	183	6.32455532033676
156	184	10.68516913793
156	185	6.70820393249937
156	186	5.8309518948453
156	187	3.60555127546399
156	188	4.24264068711928
156	189	7.82623792124926
156	190	5.65685424949238
156	191	4
156	192	6.40312423743285
156	193	12.6491106406735
156	194	14.560219778561
157	158	2.10818510677892
157	159	3
157	160	4
157	161	6
157	162	7.15891053163818
157	163	9
157	164	9.47529682912361
157	165	11.5564276663752
157	166	8.06225774829855
157	167	7.07106781186548
157	168	6.08276253029822
157	169	5.09901951359278
157	170	2.35849528301415
157	171	1.4142135623731
157	172	2.23606797749979
157	173	5.46008241696039
157	174	5.09901951359278
157	175	7.07106781186548
157	176	8.24621125123532
157	177	8.07774721070176
157	178	6.5
157	179	4.16173040933696
157	180	2.23606797749979
157	181	2.82842712474619
157	182	4.06970514902493
157	183	4.47213595499958
157	184	8.7911290866011
157	185	8.54400374531753
157	186	7.61577310586391
157	187	5
157	188	3.16227766016838
157	189	6.10327780786685
157	190	7.21110255092798
157	191	4.47213595499958
157	192	5
157	193	10.770329614269
157	194	12.6491106406735
158	159	1.20185042515466
158	160	2.10818510677892
158	161	4.05517502019881
158	162	5.06896877524852
158	163	7.03167436990966
158	164	7.40893792058694
158	165	9.4865939542392
158	166	10.0055540132024
158	167	9.00617072407086
158	168	8.00694143297621
158	169	7.00793201387621
158	170	3.512873151393
158	171	3.01846171271247
158	172	0.333333333333333
158	173	3.35513702319957
158	174	3.01846171271247
158	175	5.01109879279097
158	176	10.088497300281
158	177	9.78235372721946
158	178	8.20738150149675
158	179	5.67137059664103
158	180	1.66666666666667
158	181	1.33333333333333
158	182	2.45090686164212
158	183	2.40370085030933
158	184	6.68515953621836
158	185	10.2686145338329
158	186	9.29755045398757
158	187	6.43773597194266
158	188	2.53859103528797
158	189	4.12647280104665
158	190	8.66666666666667
158	191	5.2068331172711
158	192	3.48010216963685
158	193	8.66666666666667
158	194	10.5409255338946
159	160	1
159	161	3
159	162	4.27200187265877
159	163	6
159	164	6.52159873037279
159	165	8.60113898485164
159	166	11.0453610171873
159	167	10.0498756211209
159	168	9.05538513813742
159	169	8.06225774829855
159	170	4.69707355701398
159	171	4.12310562561766
159	172	1.4142135623731
159	173	2.70416345659799
159	174	2.23606797749979
159	175	4.12310562561766
159	176	11.1803398874989
159	177	10.9201648339208
159	178	9.3407708461347
159	179	6.83520299625403
159	180	2.82842712474619
159	181	2.23606797749979
159	182	3.01039864469807
159	183	2.23606797749979
159	184	6.07870194070663
159	185	11.4017542509914
159	186	10.4403065089106
159	187	7.61577310586391
159	188	3.60555127546399
159	189	4.03112887414927
159	190	9.8488578017961
159	191	6.40312423743285
159	192	4
159	193	8.06225774829855
159	194	9.8488578017961
160	161	2
160	162	3.35410196624968
160	163	5
160	164	5.54808525529304
160	165	7.62380803664362
160	166	12.0415945787923
160	167	11.0453610171873
160	168	10.0498756211209
160	169	9.05538513813742
160	170	5.61805126356106
160	171	5.09901951359278
160	172	2.23606797749979
160	173	1.95256241897666
160	174	1.4142135623731
160	175	3.16227766016838
160	176	12.1655250605964
160	177	11.8848643240047
160	178	10.3077640640442
160	179	7.77946013551069
160	180	3.60555127546399
160	181	2.82842712474619
160	182	3.25
160	183	2
160	184	5.24463276498042
160	185	12.369316876853
160	186	11.4017542509914
160	187	8.54400374531753
160	188	4.24264068711928
160	189	3.64005494464026
160	190	10.770329614269
160	191	7.21110255092798
160	192	4.12310562561766
160	193	7.21110255092798
160	194	8.94427190999916
161	162	1.80277563773199
161	163	3
161	164	3.64434493427831
161	165	5.69281681290608
161	166	14.0356688476182
161	167	13.0384048104053
161	168	12.0415945787923
161	169	11.0453610171873
161	170	7.52080447824566
161	171	7.07106781186548
161	172	4.12310562561766
161	173	1.67705098312484
161	174	1.4142135623731
161	175	1.4142135623731
161	176	14.142135623731
161	177	13.8293166859393
161	178	12.2576506721313
161	179	9.70154626850792
161	180	5.3851648071345
161	181	4.47213595499958
161	182	4.42295150323853
161	183	2.82842712474619
161	184	3.82325567424117
161	185	14.3178210632764
161	186	13.3416640641263
161	187	10.4403065089106
161	188	5.8309518948453
161	189	3.64005494464026
161	190	12.6491106406735
161	191	8.94427190999916
161	192	5
161	193	5.65685424949238
161	194	7.21110255092798
162	163	2.5
162	164	2.37828719880506
162	165	4.43375272938243
162	166	15.0083310198036
162	167	14.0089257261219
162	168	13.0096118312577
162	169	12.0104121494643
162	170	8.26513762740827
162	171	8.0156097709407
162	172	5.02493781056044
162	173	1.75
162	174	2.06155281280883
162	175	0.5
162	176	15.0083310198036
162	177	14.5773797371133
162	178	13.0384048104053
162	179	10.4388696706109
162	180	6.02079728939615
162	181	5.02493781056044
162	182	4.50693909432999
162	183	3.04138126514911
162	184	2.02225274702237
162	185	15.0748134316813
162	186	14.0801278403287
162	187	11.1018016555873
162	188	6.18465843842649
162	189	2.82842712474619
162	190	13.2382022948737
162	191	9.3407708461347
162	192	4.7169905660283
162	193	3.90512483795333
162	194	5.59016994374947
163	164	1.42521928137392
163	165	2.97266457809783
163	166	17.0293863659264
163	167	16.0312195418814
163	168	15.0332963783729
163	169	14.0356688476182
163	170	10.4432992871027
163	171	10.0498756211209
163	172	7.07106781186548
163	173	4.03887360535088
163	174	4.12310562561766
163	175	2.23606797749979
163	176	17.1172427686237
163	177	16.7705098312484
163	178	15.2069063257455
163	179	12.6301227230776
163	180	8.24621125123532
163	181	7.28010988928052
163	182	6.93271231193102
163	183	5.3851648071345
163	184	3.20685993103596
163	185	17.2626765016321
163	186	16.2788205960997
163	187	13.3416640641263
163	188	8.54400374531753
163	189	5.31507290636732
163	190	15.52417469626
163	191	11.7046999107196
163	192	7.21110255092798
163	193	4.12310562561766
163	194	5
164	165	2.08141067744049
164	166	17.3790462914396
164	167	16.3792933302997
164	168	15.3795724908074
164	169	14.3798904724619
164	170	10.643366478704
164	171	10.3817748964231
164	172	7.38452774387097
164	173	4.12689350480479
164	174	4.39104201756257
164	175	2.40442300770892
164	176	17.3862373732789
164	177	16.9530601957287
164	178	15.4161035933208
164	179	12.8160543850282
164	180	8.39828851612041
164	181	7.40143567154373
164	182	6.82138182482113
164	183	5.41121520547834
164	184	2.08398138068979
164	185	17.4508237627913
164	186	16.455432233764
164	187	13.4733533316691
164	188	8.53119276537578
164	189	4.86376911458593
164	190	15.5974757573141
164	191	11.6739560561105
164	192	6.89429111656884
164	193	2.69837914311536
164	194	3.71231060122937
165	166	19.441697246813
165	167	18.4424089798375
165	168	17.4432022897875
165	169	16.4440920474591
165	170	12.6817903358496
165	171	12.4490799594482
165	172	9.45558899621309
165	173	6.18228624905917
165	174	6.46813224152672
165	175	4.48580527660216
165	176	19.4306721553363
165	177	18.9721869469764
165	178	17.4462732117662
165	179	14.8444176273061
165	180	10.4324845887199
165	181	9.43289943955381
165	182	8.77329261254326
165	183	7.43406390357582
165	184	3.49739852208361
165	185	19.4710669707541
165	186	18.4733674819305
165	187	15.482050172733
165	188	10.507528884819
165	189	6.6719791758105
165	190	17.5778153317395
165	191	13.6217113612117
165	192	8.73300098033024
165	193	2.6954231805876
165	194	2.35606035749581
166	167	1
166	168	2
166	169	3
166	170	6.82367203197809
166	171	7
166	172	10
166	173	13.2594306061761
166	174	13
166	175	15
166	176	1
166	177	2.06155281280883
166	178	2.5
166	179	4.80832611206852
166	180	9.05538513813742
166	181	10.0498756211209
166	182	10.9344638643145
166	183	12.0415945787923
166	184	16.3590123158648
166	185	2
166	186	2.23606797749979
166	187	4.47213595499958
166	188	9.21954445729289
166	189	13.2382022948737
166	190	3.60555127546399
166	191	6.70820393249937
166	192	11.4017542509914
166	193	18.2482875908947
166	194	20.2237484161567
167	168	1
167	169	2
167	170	5.83630876496438
167	171	6
167	172	9
167	173	12.2601998352392
167	174	12
167	175	14
167	176	1.4142135623731
167	177	2.06155281280883
167	178	1.80277563773199
167	179	3.86264158316559
167	180	8.06225774829855
167	181	9.05538513813742
167	182	9.95301461869719
167	183	11.0453610171873
167	184	15.3679159129068
167	185	2.23606797749979
167	186	2
167	187	3.60555127546399
167	188	8.24621125123532
167	189	12.2576506721313
167	190	3.16227766016838
167	191	5.8309518948453
167	192	10.4403065089106
167	193	17.2626765016321
167	194	19.2353840616713
168	169	1
168	170	4.8541219597369
168	171	5
168	172	8
168	173	11.2611056295552
168	174	11
168	175	13
168	176	2.23606797749979
168	177	2.5
168	178	1.5
168	179	2.95296461204668
168	180	7.07106781186548
168	181	8.06225774829855
168	182	8.97566153550812
168	183	10.0498756211209
168	184	14.3780525476063
168	185	2.82842712474619
168	186	2.23606797749979
168	187	2.82842712474619
168	188	7.28010988928052
168	189	11.2805141726785
168	190	3
168	191	5
168	192	9.48683298050514
168	193	16.2788205960997
168	194	18.2482875908947
169	170	3.88104367406501
169	171	4
169	172	7
169	173	10.2621878758869
169	174	10
169	175	12
169	176	3.16227766016838
169	177	3.20156211871642
169	178	1.80277563773199
169	179	2.12602916254693
169	180	6.08276253029822
169	181	7.07106781186548
169	182	8.00390529679106
169	183	9.05538513813742
169	184	13.3896956880014
169	185	3.60555127546399
169	186	2.82842712474619
169	187	2.23606797749979
169	188	6.32455532033676
169	189	10.3077640640442
169	190	3.16227766016838
169	191	4.24264068711928
169	192	8.54400374531753
169	193	15.2970585407784
169	194	17.2626765016321
170	171	1.03077640640442
170	172	3.40036762718386
170	173	6.51920240520265
170	174	6.32949445058608
170	175	8.31038506929733
170	176	6.75
170	177	6.32949445058608
170	178	4.7762432936357
170	179	2.1868927728629
170	180	2.25
170	181	3.25
170	182	4.12310562561766
170	183	5.25
170	184	9.53716738494167
170	185	6.82367203197809
170	186	5.83630876496438
170	187	2.92617497767991
170	188	2.46221445044903
170	189	6.42748006609122
170	190	5.15388203202208
170	191	2.13600093632938
170	192	4.69707355701398
170	193	11.4263948820264
170	194	13.4000932832574
171	172	3
171	173	6.26996810199223
171	174	6
171	175	8
171	176	7.07106781186548
171	177	6.80073525436772
171	178	5.22015325445528
171	179	2.77848879788996
171	180	2.23606797749979
171	181	3.16227766016838
171	182	4.25
171	183	5.09901951359278
171	184	9.46077020329244
171	185	7.28010988928052
171	186	6.32455532033676
171	187	3.60555127546399
171	188	2.82842712474619
171	189	6.5
171	190	5.8309518948453
171	191	3.16227766016838
171	192	5
171	193	11.4017542509914
171	194	13.3416640641263
172	173	3.28823660949148
172	174	3
172	175	5
172	176	10.0498756211209
172	177	9.7082439194738
172	178	8.13941029804985
172	179	5.57853027239254
172	180	1.4142135623731
172	181	1
172	182	2.13600093632938
172	183	2.23606797749979
172	184	6.57060419643223
172	185	10.1980390271856
172	186	9.21954445729289
172	187	6.32455532033676
172	188	2.23606797749979
172	189	3.90512483795333
172	190	8.54400374531753
172	191	5
172	192	3.16227766016838
172	193	8.54400374531753
172	194	10.4403065089106
173	174	0.559016994374947
173	175	1.82002747232013
173	176	13.2594306061761
173	177	12.8379320764678
173	178	11.2943569980765
173	179	8.69669477445311
173	180	4.27931069215592
173	181	3.28823660949148
173	182	2.91547594742265
173	183	1.34629120178363
173	184	3.38079634858672
173	185	13.3346353530946
173	186	12.3414950471975
173	187	9.37083240699566
173	188	4.50693909432999
173	189	2.01556443707464
173	190	11.5244305716161
173	191	7.66893082508898
173	192	3.36340601176843
173	193	5.36772763839597
173	194	7.19809002444398
174	175	2
174	176	13.0384048104053
174	177	12.6589889011722
174	178	11.1018016555873
174	179	8.51586754241751
174	180	4.12310562561766
174	181	3.16227766016838
174	182	3.01039864469807
174	183	1.4142135623731
174	184	3.8522079607466
174	185	13.1529464379659
174	186	12.1655250605964
174	187	9.21954445729289
174	188	4.47213595499958
174	189	2.5
174	190	11.4017542509914
174	191	7.61577310586391
174	192	3.60555127546399
174	193	5.8309518948453
174	194	7.61577310586391
175	176	15.0332963783729
175	177	14.6372811683044
175	178	13.0862523283024
175	179	10.4938076978759
175	180	6.08276253029822
175	181	5.09901951359278
175	182	4.69707355701398
175	183	3.16227766016838
175	184	2.43938871112224
175	185	15.1327459504216
175	186	14.142135623731
175	187	11.1803398874989
175	188	6.32455532033676
175	189	3.20156211871642
175	190	13.3416640641263
175	191	9.48683298050514
175	192	5
175	193	4.24264068711928
175	194	5.8309518948453
176	177	1.11803398874989
176	178	2.06155281280883
176	179	4.61735855224608
176	180	9
176	181	10
176	182	10.7964114408446
176	183	12
176	184	16.2602294488237
176	185	1
176	186	1.4142135623731
176	187	4.12310562561766
176	188	9.05538513813742
176	189	13.0862523283024
176	190	2.82842712474619
176	191	6.32455532033676
176	192	11.1803398874989
176	193	18.1107702762748
176	194	20.0997512422418
177	178	1.58113883008419
177	179	4.14366987102013
177	180	8.55862138431185
177	181	9.5524865872714
177	182	10.25
177	183	11.5433963806152
177	184	15.7226148360872
177	185	0.5
177	186	0.5
177	187	3.5
177	188	8.5
177	189	12.5099960031968
177	190	1.80277563773199
177	191	5.59016994374947
177	192	10.5475115548645
177	193	17.5285481429581
177	194	19.5256241897666
178	179	2.60192236625154
178	180	7.0178344238091
178	181	8.0156097709407
178	182	8.76427407147905
178	183	10.0124921972504
178	184	14.2353455078686
178	185	2.06155281280883
178	186	1.11803398874989
178	187	2.06155281280883
178	188	7.0178344238091
178	189	11.0453610171873
178	190	1.5
178	191	4.27200187265877
178	192	9.12414379544733
178	193	16.0701586799882
178	194	18.0623918681884
179	180	4.4181444068749
179	181	5.41479454827235
179	182	6.17919897721379
179	183	7.41080292545956
179	184	11.643956732789
179	185	4.63896540189728
179	186	3.64965751817893
179	187	0.848528137423857
179	188	4.4407206622349
179	189	8.4717176534632
179	190	3.05286750449475
179	191	2.12602916254693
179	192	6.59696900098826
179	193	13.4951843262699
179	194	15.4828937863695
180	181	1
180	182	2.01556443707464
180	183	3
180	184	7.30719246553661
180	185	9.05538513813742
180	186	8.06225774829855
180	187	5.09901951359278
180	188	1
180	189	4.27200187265877
180	190	7.28010988928052
180	191	3.60555127546399
180	192	2.82842712474619
180	193	9.21954445729289
180	194	11.1803398874989
181	182	1.25
181	183	2
181	184	6.32065006814573
181	185	10.0498756211209
181	186	9.05538513813742
181	187	6.08276253029822
181	188	1.4142135623731
181	189	3.35410196624968
181	190	8.24621125123532
181	191	4.47213595499958
181	192	2.23606797749979
181	193	8.24621125123532
181	194	10.1980390271856
182	183	1.60078105935821
182	184	5.47335013756612
182	185	10.75
182	186	9.75
182	187	6.75
182	188	1.75
182	189	2.30488611432322
182	190	8.80695747690427
182	191	4.8541219597369
182	192	1.03077640640442
182	193	7.31864058415222
182	194	9.3038970329642
183	184	4.36597393430855
183	185	12.0415945787923
183	186	11.0453610171873
183	187	8.06225774829855
183	188	3.16227766016838
183	189	1.80277563773199
183	190	10.1980390271856
183	191	6.32455532033676
183	192	2.23606797749979
183	193	6.32455532033676
183	194	8.24621125123532
184	185	16.2226027352633
184	186	15.222627731825
184	187	12.2227272622928
184	188	7.22307687250889
184	189	3.24560481532856
184	190	14.2499729261168
184	191	10.2607967827691
184	192	5.29733219602676
184	193	1.98761597999981
184	194	3.88094426590511
185	186	1
185	187	4
185	188	9
185	189	13.0096118312577
185	190	2.23606797749979
185	191	6.08276253029822
185	192	11.0453610171873
185	193	18.0277563773199
185	194	20.0249843945008
186	187	3
186	188	8
186	189	12.0104121494643
186	190	1.4142135623731
186	191	5.09901951359278
186	192	10.0498756211209
186	193	17.0293863659264
186	194	19.0262975904404
187	188	5
187	189	9.01387818865997
187	190	2.23606797749979
187	191	2.23606797749979
187	192	7.07106781186548
187	193	14.0356688476182
187	194	16.0312195418814
188	189	4.03112887414927
188	190	7.07106781186548
188	191	3.16227766016838
188	192	2.23606797749979
188	193	9.05538513813742
188	194	11.0453610171873
189	190	11.0113577727726
189	191	7.0178344238091
189	192	2.06155281280883
189	193	5.02493781056044
189	194	7.0178344238091
190	191	4
190	192	9
190	193	16
190	194	18
191	192	5
191	193	12
191	194	14
192	193	7
192	194	9
193	194	2
