# Supplementary material for: Mating portfolio and neutral mechanisms are primary causes of genet-ramet frequencies and spatial distributions in smooth cordgrass (Spartina alterniflora) along salt marsh tidal gradients
Source: Front Genet. 2026 May 1;17:1810782. doi: 10.3389/fgene.2026.1810782 (PMC13175536; doi:10.3389/fgene.2026.1810782)
Supplement: Supplementary file 2 [file DataSheet1.zip › isolation by distance/SALT_MLL_centroid_dists_Gray.txt]

MLL1	MLL2	eucl_distance
30	31	7.91580697086532
30	32	4.34070471830595
30	33	2.94278779391243
30	34	2.15870331449229
30	35	3.85810834477209
30	36	7.74661216274573
30	37	8.11541742610939
30	38	8.91403387922662
30	39	5.4230987451825
30	40	6.91809222257119
30	41	2.16897313133299
30	42	5.12445119012758
30	43	7.1175838597097
30	44	8.11541742610939
30	45	4.70286555670523
30	46	3.2649655434629
30	47	2.42074368738204
30	48	1.74928556845359
30	49	1.61554944214035
30	50	3.79342903007666
30	51	7.98011417350794
30	52	9.24445779913565
30	53	7.52728370662353
30	54	3.66878726556883
30	55	7.91580697086532
31	32	4.23676037842065
31	33	5
31	34	10
31	35	11.7526592735432
31	36	15.6284996080878
31	37	16
31	38	1.4142135623731
31	39	2.69258240356725
31	40	1.4142135623731
31	41	6.64161961505709
31	42	13.0384048104053
31	43	15.0332963783729
31	44	16.0312195418814
31	45	4.93358670520523
31	46	5.3851648071345
31	47	6.32455532033676
31	48	7.28010988928052
31	49	8.73212459828649
31	50	11.0544421859053
31	51	15.8394724940223
31	52	3.16227766016838
31	53	15.2970585407784
31	54	9.8488578017961
31	55	15.52417469626
32	33	2.24842203824146
32	34	6.4931244266489
32	35	8.12866154444599
32	36	11.7109993990781
32	37	12.3566573396456
32	38	4.87233128885605
32	39	1.56948921592089
32	40	2.92945685264753
32	41	2.54603657610121
32	42	9.25388291640168
32	43	11.2461750961662
32	44	12.2432637366516
32	45	1.11255773018102
32	46	1.21509435585423
32	47	2.2130311622767
32	48	3.21225147782466
32	49	4.71170229366788
32	50	6.9185259141175
32	51	11.8852883862624
32	52	4.91534991836233
32	53	11.2648793568865
32	54	5.61976133403577
32	55	11.4064908381586
33	34	5
33	35	6.75462804305315
33	36	10.688779163216
33	37	11
33	38	6.08276253029822
33	39	2.69258240356725
33	40	4.12310562561766
33	41	2.40370085030933
33	42	8.06225774829855
33	43	10.0498756211209
33	44	11.0453610171873
33	45	3.18960986816744
33	46	2
33	47	2.23606797749979
33	48	2.82842712474619
33	49	4.03112887414927
33	50	6.4279342794047
33	51	10.9188929027728
33	52	6.70820393249937
33	53	10.4403065089106
33	54	5.65685424949238
33	55	10.770329614269
34	35	1.76776695296637
34	36	5.85234995535981
34	37	6
34	38	11.0453610171873
34	39	7.56637297521078
34	40	9.05538513813742
34	41	4.17665469538056
34	42	3.16227766016838
34	43	5.09901951359278
34	44	6.08276253029822
34	45	6.78284191504154
34	46	5.3851648071345
34	47	4.47213595499958
34	48	3.60555127546399
34	49	2.5
34	50	3.23047769829317
34	51	6.12825877028341
34	52	11.4017542509914
34	53	5.8309518948453
34	54	4.12310562561766
34	55	6.40312423743285
35	36	4.13823633931171
35	37	4.2573465914816
35	38	12.7720397744448
35	39	9.28035559663529
35	40	10.7761310311262
35	41	5.69234378597935
35	42	1.45773797371133
35	43	3.33541601603158
35	44	4.31566912540802
35	45	8.30202451882137
35	46	6.97316284049068
35	47	6.01040764008565
35	48	5.06211418282915
35	49	3.69120576505835
35	50	3.14863896559135
35	51	4.43627721806872
35	52	13.0431974607456
35	53	4.2573465914816
35	54	4.65026880943457
35	55	4.9623583103198
36	37	2.06155281280883
36	38	16.5302752548165
36	39	13.0384048104053
36	40	14.5344418537486
36	41	9.16666666666667
36	42	2.69258240356725
36	43	1.11803398874989
36	44	1.11803398874989
36	45	11.6264186709025
36	46	10.5
36	47	9.5
36	48	8.5
36	49	7
36	50	5.05069456321942
36	51	0.372677996249966
36	52	16.5302752548165
36	53	1.11803398874989
36	54	6.80073525436772
36	55	2.06155281280883
37	38	17.0293863659264
37	39	13.5369863706809
37	40	15.0332963783729
37	41	9.87139526330723
37	42	3.16227766016838
37	43	1.4142135623731
37	44	1
37	45	12.4501784904653
37	46	11.1803398874989
37	47	10.1980390271856
37	48	9.21954445729289
37	49	7.76208734813001
37	50	6.27512251910334
37	51	2.35702260395516
37	52	17.2626765016321
37	53	3.16227766016838
37	54	8.06225774829855
37	55	4.12310562561766
38	39	3.5
38	40	2
38	41	7.40120110372484
38	42	14
38	43	16
38	44	17
38	45	5.30788197976473
38	46	6.08276253029822
38	47	7.07106781186548
38	48	8.06225774829855
38	49	9.5524865872714
38	50	11.7908532962329
38	51	16.7199149386459
38	52	2
38	53	16.1245154965971
38	54	10.4403065089106
38	55	16.2788205960997
39	40	1.5
39	41	3.9616214413349
39	42	10.5
39	43	12.5
39	44	13.5
39	45	2.45090686164212
39	46	2.69258240356725
39	47	3.64005494464026
39	48	4.60977222864644
39	49	6.08276253029822
39	50	8.37595214852996
39	51	13.2340050207369
39	52	4.03112887414927
39	53	12.6589889011722
39	54	7.15891053163818
39	55	12.8549601321824
40	41	5.42627353203324
40	42	12
40	43	14
40	44	15
40	45	3.53651586232049
40	46	4.12310562561766
40	47	5.09901951359278
40	48	6.08276253029822
40	49	7.56637297521078
40	50	9.83215542375204
40	51	14.7271480229163
40	52	2.82842712474619
40	53	14.142135623731
40	54	8.54400374531753
40	55	14.3178210632764
41	42	6.74124947205223
41	43	8.72416821886827
41	44	9.7182531580755
41	45	2.6153924710792
41	46	1.33333333333333
41	47	0.333333333333334
41	48	0.666666666666666
41	49	2.16666666666667
41	50	4.41455249610523
41	51	9.3392838174146
41	52	7.40120110372484
41	53	8.72416821886827
41	54	3.33333333333333
41	55	8.89444270941756
42	43	2
42	44	3
42	45	9.30091094702258
42	46	8.06225774829855
42	47	7.07106781186548
42	48	6.08276253029822
42	49	4.60977222864644
42	50	3.24863559329037
42	51	2.98142396999972
42	52	14.142135623731
42	53	2.82842712474619
42	54	5
42	55	3.60555127546399
43	44	1
43	45	11.2623389124008
43	46	10.0498756211209
43	47	9.05538513813742
43	48	8.06225774829855
43	49	6.57647321898295
43	50	4.91941988871884
43	51	1.49071198499986
43	52	16.1245154965971
43	53	2
43	54	6.70820393249937
43	55	3
44	45	12.2477322163919
44	46	11.0453610171873
44	47	10.0498756211209
44	48	9.05538513813742
44	49	7.56637297521078
44	50	5.83302849755487
44	51	1.37436854187255
44	52	17.1172427686237
44	53	2.23606797749979
44	54	7.61577310586391
44	55	3.16227766016838
45	46	1.47431716774618
45	47	2.31090410397701
45	48	3.24144172312945
45	49	4.69115598167919
45	50	6.67390214337162
45	51	11.7688973334142
45	52	4.91666666666667
45	53	11.0833333333333
45	54	5.18076034745652
45	55	11.1283546752329
46	47	1
46	48	2
46	49	3.5
46	50	5.71073171733753
46	51	10.6718737290547
46	52	6.08276253029822
46	53	10.0498756211209
46	54	4.47213595499958
46	55	10.1980390271856
47	48	1
47	49	2.5
47	50	4.73666403275233
47	51	9.67241208569794
47	52	7.07106781186548
47	53	9.05538513813742
47	54	3.60555127546399
47	55	9.21954445729289
48	49	1.5
48	50	3.77617737545977
48	51	8.67307455417179
48	52	8.06225774829855
48	53	8.06225774829855
48	54	2.82842712474619
48	55	8.24621125123532
49	50	2.39683326257404
49	51	7.17441441667696
49	52	9.5524865872714
49	53	6.57647321898295
49	54	2.06155281280883
49	55	6.80073525436772
50	51	5.14794576858515
50	52	11.5895789009069
50	53	4.41529270701064
50	54	1.78904780302889
50	55	4.48796930828529
51	52	16.6799946709291
51	53	0.942809041582064
51	54	6.87184270936277
51	55	1.7950549357115
52	53	16
52	54	10.0498756211209
52	55	16.0312195418814
53	54	6.08276253029822
53	55	1
54	55	6
