# Supplementary material for: Mating portfolio and neutral mechanisms are primary causes of genet-ramet frequencies and spatial distributions in smooth cordgrass (Spartina alterniflora) along salt marsh tidal gradients
Source: Front Genet. 2026 May 1;17:1810782. doi: 10.3389/fgene.2026.1810782 (PMC13175536; doi:10.3389/fgene.2026.1810782)
Supplement: Supplementary file 2 [file DataSheet1.zip › isolation by distance/SALT_Black_MLL_Bruvos_dist.gdv]

Obs.	Blue-A-01	Blue-A-02	Blue-A-03	Blue-A-04	Blue-A-05
Blue-A-01	0.000000	0.592944	0.470874	0.755102	0.692566
Blue-A-02	0.592944	0.000000	0.278122	0.518741	0.373776
Blue-A-03	0.470874	0.278122	0.000000	0.134372	0.563574
Blue-A-04	0.755102	0.518741	0.134372	0.000000	0.766794
Blue-A-05	0.692566	0.373776	0.563574	0.766794	0.000000
