# Supplementary material for: Mating portfolio and neutral mechanisms are primary causes of genet-ramet frequencies and spatial distributions in smooth cordgrass (Spartina alterniflora) along salt marsh tidal gradients
Source: Front Genet. 2026 May 1;17:1810782. doi: 10.3389/fgene.2026.1810782 (PMC13175536; doi:10.3389/fgene.2026.1810782)
Supplement: Supplementary file 2 [file DataSheet1.zip › isolation by distance/SALT_MLL_centroid_dists_Pink.txt]

MLL1	MLL2	eucl_distance
56	57	1.78421746226818
56	58	2.54609058201157
56	59	4.16380572391519
56	60	5.0868201899586
56	61	6.03441804844775
56	62	7.48143659273567
56	63	2.3596710231043
56	64	2.87408333727222
56	65	3.84692300001538
56	66	4.77682398014393
56	67	6.79269437778027
56	68	6.43671462786148
56	69	0.803100500685427
56	70	2.70341116973773
56	71	3.77628852573341
56	72	2.4476773194919
56	73	1.74057053830535
56	74	1.45138171262409
56	75	2.15521934248029
56	76	3.96508429811073
56	77	6.98699129363119
56	78	8.85517934225117
56	79	3.15478410067844
56	80	2.3596710231043
56	81	3.55597671733114
56	82	5.72198604160785
56	83	7.12732885224523
56	84	9.04852140655977
57	58	2.35702260395516
57	59	4
57	60	5
57	61	6
57	62	7.5
57	63	2.23606797749979
57	64	3.16227766016838
57	65	4.12310562561766
57	66	5.22015325445528
57	67	7.37864787372622
57	68	6.87184270936277
57	69	2.23606797749979
57	70	3.88908729652601
57	71	4.47213595499958
57	72	3.80788655293195
57	73	3.16227766016838
57	74	3.16227766016838
57	75	3.60555127546399
57	76	5
57	77	7.82623792124926
57	78	9.48683298050514
57	79	4.47213595499958
57	80	4.12310562561766
57	81	5
57	82	6.80073525436772
57	83	8.06225774829855
57	84	9.8488578017961
58	59	1.6996731711976
58	60	2.68741924943285
58	61	3.68178700572909
58	62	5.17740818900302
58	63	4.38431547932197
58	64	0.942809041582064
58	65	1.7950549357115
58	66	2.91070819942883
58	67	5.07718207057594
58	68	4.53382350291181
58	69	2.13437474581095
58	70	2.45232316159369
58	71	2.35702260395516
58	72	4.97214463005877
58	73	4.2687494916219
58	74	2.98142396999972
58	75	2.68741924943285
58	76	3.1446603773522
58	77	5.63964143856288
58	78	7.18021974284601
58	79	5.67646212197547
58	80	3.90156663690654
58	81	3.72677996249965
58	82	4.84481395124955
58	83	5.93483127158829
58	84	7.60847480700889
59	60	1
59	61	2
59	62	3.5
59	63	6.08276253029822
59	64	1.4142135623731
59	65	1
59	66	1.80277563773199
59	67	3.80058475033046
59	68	3.1446603773522
59	69	3.60555127546399
59	70	3.02076149339864
59	71	2
59	72	6.51920240520265
59	73	5.8309518948453
59	74	4.24264068711928
59	75	3.60555127546399
59	76	3
59	77	4.60977222864644
59	78	5.8309518948453
59	79	7.21110255092798
59	80	5
59	81	4.12310562561766
59	82	4.27200187265877
59	83	5
59	84	6.40312423743285
60	61	1
60	62	2.5
60	63	7.07106781186548
60	64	2.23606797749979
60	65	1.4142135623731
60	66	1.5
60	67	3.0731814857643
60	68	2.35702260395516
60	69	4.47213595499958
60	70	3.55316760088797
60	71	2.23606797749979
60	72	7.3824115301167
60	73	6.70820393249937
60	74	5
60	75	4.24264068711928
60	76	3.16227766016838
60	77	4.03112887414927
60	78	5
60	79	8.06225774829855
60	80	5.65685424949238
60	81	4.47213595499958
60	82	4.03112887414927
60	83	4.47213595499958
60	84	5.65685424949238
61	62	1.5
61	63	8.06225774829855
61	64	3.16227766016838
61	65	2.23606797749979
61	66	1.80277563773199
61	67	2.53859103528797
61	68	1.7950549357115
61	69	5.3851648071345
61	70	4.2573465914816
61	71	2.82842712474619
61	72	8.27647267862342
61	73	7.61577310586391
61	74	5.8309518948453
61	75	5
61	76	3.60555127546399
61	77	3.64005494464026
61	78	4.24264068711928
61	79	8.94427190999916
61	80	6.40312423743285
61	81	5
61	82	4.03112887414927
61	83	4.12310562561766
61	84	5
62	63	9.5524865872714
62	64	4.60977222864644
62	65	3.64005494464026
62	66	2.91547594742265
62	67	2.38630351054606
62	68	1.86338998124982
62	69	6.80073525436772
62	70	5.48862460002504
62	71	4.03112887414927
62	72	9.65660395791398
62	73	9.01387818865997
62	74	7.15891053163818
62	75	6.26498204307083
62	76	4.60977222864644
62	77	3.53553390593274
62	78	3.35410196624968
62	79	10.3077640640442
62	80	7.63216876123687
62	81	6.02079728939615
62	82	4.47213595499958
62	83	4.03112887414927
62	84	4.27200187265877
63	64	5
63	65	6
63	66	7.0178344238091
63	67	9.09822937597079
63	68	8.69226987360353
63	69	3.16227766016838
63	70	5.06211418282915
63	71	6.08276253029822
63	72	2.54950975679639
63	73	2.23606797749979
63	74	3.60555127546399
63	75	4.47213595499958
63	76	6.32455532033676
63	77	9.3407708461347
63	78	11.1803398874989
63	79	3
63	80	4.24264068711928
63	81	5.8309518948453
63	82	8.07774721070176
63	83	9.48683298050514
63	84	11.4017542509914
64	65	1
64	66	2.06155281280883
64	67	4.21637021355784
64	68	3.72677996249965
64	69	2.23606797749979
64	70	1.76776695296637
64	71	1.4142135623731
64	72	5.1478150704935
64	73	4.47213595499958
64	74	2.82842712474619
64	75	2.23606797749979
64	76	2.23606797749979
64	77	4.7169905660283
64	78	6.32455532033676
64	79	5.8309518948453
64	80	3.60555127546399
64	81	3
64	82	3.90512483795333
64	83	5
64	84	6.70820393249937
65	66	1.11803398874989
65	67	3.2829526005987
65	68	2.74873708374511
65	69	3.16227766016838
65	70	2.15058131676066
65	71	1
65	72	6.04152298679729
65	73	5.3851648071345
65	74	3.60555127546399
65	75	2.82842712474619
65	76	2
65	77	3.90512483795333
65	78	5.3851648071345
65	79	6.70820393249937
65	80	4.24264068711928
65	81	3.16227766016838
65	82	3.35410196624968
65	83	4.24264068711928
65	84	5.8309518948453
66	67	2.16666666666667
66	68	1.67497927018681
66	69	4.03112887414927
66	70	2.57390753524675
66	71	1.11803398874989
66	72	6.80073525436772
66	73	6.18465843842649
66	74	4.27200187265877
66	75	3.35410196624968
66	76	1.80277563773199
66	77	2.82842712474619
66	78	4.27200187265877
66	79	7.43303437365925
66	80	4.7169905660283
66	81	3.20156211871642
66	82	2.54950975679639
66	83	3.20156211871642
66	84	4.7169905660283
67	68	0.74535599249993
67	69	6.00925212577332
67	70	4.27037599177299
67	71	3.01846171271247
67	72	8.57969178415583
67	73	8.02772971919486
67	74	6.03692342542494
67	75	5.04424865014052
67	76	3.0731814857643
67	77	1.16666666666667
67	78	2.10818510677892
67	79	9.15302014516399
67	80	6.2271805640898
67	81	4.33333333333333
67	82	2.24227067451228
67	83	1.66666666666667
67	84	2.60341655863555
68	69	5.67646212197547
68	70	4.06372844674554
68	71	2.68741924943285
68	72	8.36991968632648
68	73	7.7817450199525
68	74	5.82141639885766
68	75	4.85340659285368
68	76	2.98142396999972
68	77	1.86338998124982
68	78	2.68741924943285
68	79	8.97527467855751
68	80	6.12825877028341
68	81	4.34613493680177
68	82	2.60874597374975
68	83	2.35702260395516
68	84	3.29983164553722
69	70	1.90394327646598
69	71	3
69	72	2.91547594742265
69	73	2.23606797749979
69	74	1
69	75	1.4142135623731
69	76	3.16227766016838
69	77	6.18465843842649
69	78	8.06225774829855
69	79	3.60555127546399
69	80	2
69	81	2.82842712474619
69	82	4.92442890089805
69	83	6.32455532033676
69	84	8.24621125123532
70	71	1.45773797371133
70	72	4.31566912540802
70	73	3.75832409459323
70	74	1.76776695296637
70	75	0.790569415042095
70	76	1.2747548783982
70	77	4.31566912540802
70	78	6.2549980015984
70	79	4.91172067609712
70	80	2.15058131676066
70	81	1.2747548783982
70	82	3.02076149339864
70	83	4.43001128666734
70	84	6.37377439199098
71	72	5.70087712549569
71	73	5.09901951359278
71	74	3.16227766016838
71	75	2.23606797749979
71	76	1
71	77	3.35410196624968
71	78	5.09901951359278
71	79	6.32455532033676
71	80	3.60555127546399
71	81	2.23606797749979
71	82	2.5
71	83	3.60555127546399
71	84	5.3851648071345
72	73	0.707106781186548
72	74	2.54950975679639
72	75	3.53553390593274
72	76	5.52268050859363
72	77	8.5
72	78	10.5118980208143
72	79	0.707106781186548
72	80	2.54950975679639
72	81	4.52769256906871
72	82	7.0178344238091
72	83	8.5146931829632
72	84	10.5118980208143
73	74	2
73	75	3
73	76	5
73	77	8.0156097709407
73	78	10
73	79	1.4142135623731
73	80	2.23606797749979
73	81	4.12310562561766
73	82	6.57647321898295
73	83	8.06225774829855
73	84	10.0498756211209
74	75	1
74	76	3
74	77	6.02079728939615
74	78	8
74	79	3.16227766016838
74	80	1
74	81	2.23606797749979
74	82	4.60977222864644
74	83	6.08276253029822
74	84	8.06225774829855
75	76	2
75	77	5.02493781056044
75	78	7
75	79	4.12310562561766
75	80	1.4142135623731
75	81	1.4142135623731
75	82	3.64005494464026
75	83	5.09901951359278
75	84	7.07106781186548
76	77	3.04138126514911
76	78	5
76	79	6.08276253029822
76	80	3.16227766016838
76	81	1.4142135623731
76	82	1.80277563773199
76	83	3.16227766016838
76	84	5.09901951359278
77	78	2.06155281280883
77	79	9.01387818865997
77	80	6.02079728939615
77	81	4.03112887414927
77	82	1.58113883008419
77	83	0.5
77	84	2.06155281280883
78	79	11.0453610171873
78	80	8.06225774829855
78	81	6.08276253029822
78	82	3.64005494464026
78	83	2.23606797749979
78	84	1
79	80	3
79	81	5
79	82	7.5
79	83	9
79	84	11
80	81	2
80	82	4.5
80	83	6
80	84	8
81	82	2.5
81	83	4
81	84	6
82	83	1.5
82	84	3.5
83	84	2
