# Supplementary material for: Mating portfolio and neutral mechanisms are primary causes of genet-ramet frequencies and spatial distributions in smooth cordgrass (Spartina alterniflora) along salt marsh tidal gradients
Source: Front Genet. 2026 May 1;17:1810782. doi: 10.3389/fgene.2026.1810782 (PMC13175536; doi:10.3389/fgene.2026.1810782)
Supplement: Supplementary file 2 [file DataSheet1.zip › isolation by distance/SALT_MLL_centroid_dists_Blue.txt]

MLL1	MLL2	eucl_distance
1	2	6.89935584754918
1	3	2.69072480941474
1	4	6.54546598799505
1	5	5.2
1	6	6.13514466007119
1	7	10.4257493735462
1	8	11.894956914592
1	9	12.9553077925613
1	10	1.1629703349613
1	11	2.9732137494637
1	12	8.85663593019381
1	13	13.3093951778434
1	14	2.8
1	15	3.8
1	16	5.3
1	17	6.83260158683678
1	18	8.8
1	19	9.8
1	20	10.8
1	21	1.28062484748657
1	22	2.80396544597508
1	23	3.9293765408777
1	24	4.76748244767497
1	25	7.65041756304118
1	26	11.344161493914
1	27	12.8390030765632
1	28	2.38537208837531
1	29	12.9553077925613
2	3	5.06896877524852
2	4	0.384147685720537
2	5	2.16666666666667
2	6	1.30170827931778
2	7	3.84824996300627
2	8	5.01109879279097
2	9	6.05759394846208
2	10	5.78851832893742
2	11	4.0034707164881
2	12	2.00693242979872
2	13	6.71027404639913
2	14	4.16666666666667
2	15	3.21886798597133
2	16	1.90029237516523
2	17	1.83333333333333
2	18	2.31540733157497
2	19	3.21886798597133
2	20	4.16666666666667
2	21	6.37921973633488
2	22	5.00277700660121
2	23	3.70060055186242
2	24	3.67045259092421
2	25	2.91070819942883
2	26	4.99444135459057
2	27	6.37921973633488
2	28	6.34647758821992
2	29	6.78437747901587
3	4	4.68541620349783
3	5	3
3	6	4
3	7	8.88291900221993
3	8	10.0124921972504
3	9	11
3	10	1.67705098312484
3	11	1.4142135623731
3	12	7.07106781186548
3	13	11.7686022959398
3	14	2.23606797749979
3	15	2.82842712474619
3	16	4.03112887414927
3	17	5.66666666666667
3	18	7.28010988928052
3	19	8.24621125123532
3	20	9.21954445729289
3	21	3.16227766016838
3	22	3.39934634239519
3	23	3.60555127546399
3	24	4.53382350291181
3	25	6.74948557710553
3	26	9.96242942258564
3	27	11.4017542509914
3	28	4.03112887414927
3	29	11.7046999107196
4	5	1.78972763290954
4	6	0.976281209488332
4	7	4.22973107892216
4	8	5.38081081250772
4	9	6.41896603823388
4	10	5.4270733365231
4	11	3.63361046343716
4	12	2.38812164681785
4	13	7.09423181183136
4	14	3.83446541254449
4	15	2.90742583740325
4	16	1.68170300588421
4	17	1.95300694087633
4	18	2.68386381919799
4	19	3.59904501222199
4	20	4.55006868080032
4	21	6.05831040802632
4	22	4.72673395579748
4	23	3.45732917148483
4	24	3.51312024970522
4	25	3.09709765569136
4	26	5.36918289872863
4	27	6.76040864149498
4	28	6.06861804696918
4	29	7.15563589068086
5	6	1
5	7	6.01300673540285
5	8	7.0178344238091
5	9	8
5	10	4.03887360535088
5	11	2.23606797749979
5	12	4.12310562561766
5	13	8.86002257333467
5	14	2.82842712474619
5	15	2.23606797749979
5	16	2.06155281280883
5	17	3.33333333333333
5	18	4.47213595499958
5	19	5.3851648071345
5	20	6.32455532033676
5	21	5
5	22	4.06885187191123
5	23	3.16227766016838
5	24	3.68178700572909
5	25	4.53382350291181
5	26	7.15891053163818
5	27	8.54400374531753
5	28	5.31507290636732
5	29	8.94427190999916
6	7	5.08981826787558
6	8	6.02079728939615
6	9	7
6	10	4.98121471129282
6	11	3.16227766016838
6	12	3.16227766016838
6	13	7.90569415042095
6	14	3.60555127546399
6	15	2.82842712474619
6	16	2.06155281280883
6	17	2.84800124843918
6	18	3.60555127546399
6	19	4.47213595499958
6	20	5.3851648071345
6	21	5.8309518948453
6	22	4.71404520791032
6	23	3.60555127546399
6	24	3.90156663690654
6	25	4.02768199119819
6	26	6.26498204307083
6	27	7.61577310586391
6	28	6.02079728939615
6	29	8.06225774829855
7	8	2.1286732957408
7	9	3.18688719599549
7	10	9.39581023648307
7	11	7.707545004734
7	12	1.97642353760524
7	13	2.8993533761858
7	14	7.62602452133482
7	15	6.62617914034929
7	16	5.12652416360247
7	17	3.66524593687487
7	18	1.62980060130066
7	19	0.637377439199098
7	20	0.395284707521047
7	21	9.66469089003885
7	22	8.04954277514499
7	23	6.68253320231183
7	24	6.15454890485259
7	25	3.33593648354135
7	26	1.23743686707646
7	27	2.53105709141457
7	28	9.31564544194335
7	29	3.02592960922755
8	9	1.11803398874989
8	10	10.7964114408446
8	11	9.01387818865997
8	12	3.04138126514911
8	13	2.5
8	14	9.12414379544733
8	15	8.13941029804985
8	16	6.67083203206317
8	17	5.44926090809061
8	18	3.35410196624968
8	19	2.5
8	20	1.80277563773199
8	21	11.2805141726785
8	22	9.75391659226636
8	23	8.38152730712011
8	24	7.98783797754784
8	25	5.36708072936821
8	26	2.54950975679639
8	27	2.69258240356725
8	28	11.0679718105893
8	29	3.64005494464026
9	10	11.8453577404821
9	11	10.0498756211209
9	12	4.12310562561766
9	13	2.54950975679639
9	14	10.1980390271856
9	15	9.21954445729289
9	16	7.76208734813001
9	17	6.5659052011974
9	18	4.47213595499958
9	19	3.60555127546399
9	20	2.82842712474619
9	21	12.369316876853
9	22	10.8576649832682
9	23	9.48683298050514
9	24	9.10433352249844
9	25	6.47216261298253
9	26	3.35410196624968
9	27	3
9	28	12.1757956618859
9	29	4
10	11	1.82002747232013
10	12	7.76611228350453
10	13	12.2907485532819
10	14	1.82002747232013
10	15	2.79508497187474
10	16	4.27931069215592
10	17	5.86716380469398
10	18	7.76611228350453
10	19	8.76427407147905
10	20	9.76281209488332
10	21	1.52069063257455
10	22	2.31690646240964
10	23	3.13249102153542
10	24	4.04574536464612
10	25	6.77259592442629
10	26	10.3591746775503
10	27	11.8453577404821
10	28	2.51246890528022
10	29	12.013013776734
11	12	6
11	13	10.6066017177982
11	14	1
11	15	1.4142135623731
11	16	2.69258240356725
11	17	4.33333333333333
11	18	6.08276253029822
11	19	7.07106781186548
11	20	8.06225774829855
11	21	2.82842712474619
11	22	2.35702260395516
11	23	2.23606797749979
11	24	3.1446603773522
11	25	5.3748384988657
11	26	8.73212459828649
11	27	10.1980390271856
11	28	3.35410196624968
11	29	10.4403065089106
12	13	4.74341649025257
12	14	6.08276253029822
12	15	5.09901951359278
12	16	3.64005494464026
12	17	2.60341655863555
12	18	1
12	19	1.4142135623731
12	20	2.23606797749979
12	21	8.24621125123532
12	22	6.74948557710553
12	23	5.3851648071345
12	24	5.08811250749125
12	25	2.98142396999972
12	26	3.20156211871642
12	27	4.47213595499958
12	28	8.07774721070176
12	29	5
13	14	10.5118980208143
13	15	9.51314879522022
13	16	8.0156097709407
13	17	6.50213640104372
13	18	4.52769256906871
13	19	3.53553390593274
13	20	2.54950975679639
13	21	12.5099960031968
13	22	10.8653373420044
13	23	9.51314879522022
13	24	8.91004426974911
13	25	5.94885609919158
13	26	2.06155281280883
13	27	0.707106781186548
13	28	12.0933866224478
13	29	1.58113883008419
14	15	1
14	16	2.5
14	17	4.05517502019881
14	18	6
14	19	7
14	20	8
14	21	2.23606797749979
14	22	1.37436854187255
14	23	1.4142135623731
14	24	2.35702260395516
14	25	4.95535624910617
14	26	8.55862138431185
14	27	10.0498756211209
14	28	2.5
14	29	10.1980390271856
15	16	1.5
15	17	3.0731814857643
15	18	5
15	19	6
15	20	7
15	21	3.16227766016838
15	22	1.88561808316413
15	23	1
15	24	1.7950549357115
15	25	4.02768199119819
15	26	7.56637297521078
15	27	9.05538513813742
15	28	3.20156211871642
15	29	9.21954445729289
16	17	1.64147630029935
16	18	3.5
16	19	4.5
16	20	5.5
16	21	4.60977222864644
16	22	3.13138237134266
16	23	1.80277563773199
16	24	1.86338998124982
16	25	2.73353657780945
16	26	6.08276253029822
16	27	7.56637297521078
16	28	4.47213595499958
16	29	7.76208734813001
17	18	2.10818510677892
17	19	3.0731814857643
17	20	4.05517502019881
17	21	6.00925212577332
17	22	4.38431547932197
17	23	3.01846171271247
17	24	2.53859103528797
17	25	1.20185042515466
17	26	4.51232879022696
17	27	6.00925212577332
17	28	5.65930894878321
17	29	6.14636297152859
18	19	1
18	20	2
18	21	8.06225774829855
18	22	6.47216261298253
18	23	5.09901951359278
18	24	4.64279609239471
18	25	2.13437474581095
18	26	2.69258240356725
18	27	4.12310562561766
18	28	7.76208734813001
18	29	4.47213595499958
19	20	1
19	21	9.05538513813742
19	22	7.4535599249993
19	23	6.08276253029822
19	24	5.5876848714134
19	25	2.86744175568088
19	26	1.80277563773199
19	27	3.16227766016838
19	28	8.73212459828649
19	29	3.60555127546399
20	21	10.0498756211209
20	22	8.43932593411478
20	23	7.07106781186548
20	24	6.54896090146283
20	25	3.72677996249965
20	26	1.11803398874989
20	27	2.23606797749979
20	28	9.7082439194738
20	29	2.82842712474619
21	22	1.69967317119759
21	23	3
21	24	3.72677996249965
21	25	6.69991708074726
21	26	10.5
21	27	12
21	28	1.11803398874989
21	29	12.0415945787923
22	23	1.37436854187255
22	24	2.02758751009941
22	25	5.01109879279097
22	26	8.83962040411741
22	27	10.3387082795139
22	28	1.34370962471642
22	29	10.354816378006
23	24	0.942809041582064
23	25	3.72677996249965
23	26	7.5
23	27	9
23	28	2.69258240356725
23	29	9.05538513813742
24	25	3
24	26	6.86577664134866
24	27	8.35995746932297
24	28	3.18416219575713
24	29	8.33999733546453
25	26	3.89087250997625
25	27	5.3748384988657
25	28	6.17566910454963
25	29	5.3437398472938
26	27	1.5
26	28	10.0498756211209
26	29	1.80277563773199
27	28	11.5433963806152
27	29	1
28	29	11.5
