# Supplementary material for: Mating portfolio and neutral mechanisms are primary causes of genet-ramet frequencies and spatial distributions in smooth cordgrass (Spartina alterniflora) along salt marsh tidal gradients
Source: Front Genet. 2026 May 1;17:1810782. doi: 10.3389/fgene.2026.1810782 (PMC13175536; doi:10.3389/fgene.2026.1810782)
Supplement: Supplementary file 2 [file DataSheet1.zip › isolation by distance/SALT_Purple_MLL_Bruvos_dist.gdv]

Obs.	Blue-A-01	Blue-A-02	Blue-A-03	Blue-A-04	Blue-A-05	Blue-A-06	Blue-A-07	Blue-A-08	Blue-A-09	Blue-A-10	Blue-A-11	Blue-A-12	Blue-A-13	Blue-A-14	Blue-B-01	Blue-B-02	Blue-B-03	Blue-B-04	Blue-B-05	Blue-B-06
Blue-A-01	0.000000	0.520703	0.806250	0.852170	0.729589	0.759863	0.517770	0.517770	0.744433	0.616931	0.535933	0.742957	0.817315	0.615026	0.664608	0.707885	0.763082	0.667468	0.695580	0.692455
Blue-A-02	0.520703	0.000000	0.839795	0.950060	0.716186	0.803479	0.607589	0.607590	0.740991	0.727267	0.713659	0.801123	0.718506	0.617040	0.767907	0.667615	0.784076	0.494824	0.605115	0.655115
Blue-A-03	0.806250	0.839795	0.000000	0.833956	0.794139	0.806437	0.760888	0.758544	0.805662	0.802291	0.823827	0.312497	0.834514	0.605454	0.863070	0.888808	0.690991	0.864392	0.888814	0.888766
Blue-A-04	0.852170	0.950060	0.833956	0.000000	0.959348	0.960886	0.930187	0.917883	0.957004	0.898801	0.904892	0.745203	0.852703	0.787091	0.828352	0.880024	0.893844	0.918236	0.880037	0.880025
Blue-A-05	0.729589	0.716186	0.794139	0.959348	0.000000	0.199939	0.805700	0.805701	0.099951	0.826171	0.856590	0.754438	0.850720	0.682615	0.761510	0.616980	0.770384	0.855453	0.563855	0.613855
Blue-A-06	0.759863	0.803479	0.806437	0.960886	0.199939	0.000000	0.767969	0.767920	0.149792	0.781444	0.857178	0.807313	0.866284	0.682417	0.714539	0.526355	0.832675	0.901534	0.526355	0.576355
Blue-A-07	0.517770	0.607589	0.760888	0.930187	0.805700	0.767969	0.000000	0.049951	0.805505	0.667871	0.640411	0.761864	0.774124	0.576990	0.861047	0.702255	0.694299	0.688824	0.701474	0.702255
Blue-A-08	0.517770	0.607590	0.758544	0.917883	0.805701	0.767920	0.049951	0.000000	0.805505	0.670215	0.652898	0.759521	0.774124	0.576978	0.873535	0.702206	0.696643	0.685703	0.701474	0.702255
Blue-A-09	0.744433	0.740991	0.805662	0.957004	0.099951	0.149792	0.805505	0.805505	0.000000	0.828320	0.854244	0.803608	0.863159	0.694139	0.711557	0.629089	0.782494	0.840609	0.575964	0.625964
Blue-A-10	0.616931	0.727267	0.802291	0.898801	0.826171	0.781444	0.667871	0.670215	0.828320	0.000000	0.686655	0.705465	0.807776	0.375000	0.749609	0.732592	0.742284	0.780209	0.720093	0.732593
Blue-A-11	0.535933	0.713659	0.823827	0.904892	0.856590	0.857178	0.640411	0.652898	0.854244	0.686655	0.000000	0.770897	0.830644	0.661468	0.561456	0.808777	0.900975	0.730046	0.807996	0.808777
Blue-A-12	0.742957	0.801123	0.312497	0.745203	0.754438	0.807313	0.761864	0.759521	0.803608	0.705465	0.770897	0.000000	0.848958	0.630467	0.799460	0.884659	0.761255	0.823413	0.884665	0.884616
Blue-A-13	0.817315	0.718506	0.834514	0.852703	0.850720	0.866284	0.774124	0.774124	0.863159	0.807776	0.830644	0.848958	0.000000	0.706921	0.811471	0.534314	0.925963	0.814181	0.534314	0.531189
Blue-A-14	0.615026	0.617040	0.605454	0.787091	0.682615	0.682417	0.576990	0.576978	0.694139	0.375000	0.661468	0.630467	0.706921	0.000000	0.674023	0.639547	0.645309	0.661229	0.627050	0.639550
Blue-B-01	0.664608	0.767907	0.863070	0.828352	0.761510	0.714539	0.861047	0.873535	0.711557	0.749609	0.561456	0.799460	0.811471	0.674023	0.000000	0.670447	0.859689	0.774731	0.670395	0.670443
Blue-B-02	0.707885	0.667615	0.888808	0.880024	0.616980	0.526355	0.702255	0.702206	0.629089	0.732592	0.808777	0.884659	0.534314	0.639547	0.670447	0.000000	0.812839	0.793249	0.100000	0.096875
Blue-B-03	0.763082	0.784076	0.690991	0.893844	0.770384	0.832675	0.694299	0.696643	0.782494	0.742284	0.900975	0.761255	0.925963	0.645309	0.859689	0.812839	0.000000	0.839487	0.812791	0.812840
Blue-B-04	0.667468	0.494824	0.864392	0.918236	0.855453	0.901534	0.688824	0.685703	0.840609	0.780209	0.730046	0.823413	0.814181	0.661229	0.774731	0.793249	0.839487	0.000000	0.793249	0.794031
Blue-B-05	0.695580	0.605115	0.888814	0.880037	0.563855	0.526355	0.701474	0.701474	0.575964	0.720093	0.807996	0.884665	0.534314	0.627050	0.670395	0.100000	0.812791	0.793249	0.000000	0.050000
Blue-B-06	0.692455	0.655115	0.888766	0.880025	0.613855	0.576355	0.702255	0.702255	0.625964	0.732593	0.808777	0.884616	0.531189	0.639550	0.670443	0.096875	0.812840	0.794031	0.050000	0.000000
