# Supplementary material for: Mating portfolio and neutral mechanisms are primary causes of genet-ramet frequencies and spatial distributions in smooth cordgrass (Spartina alterniflora) along salt marsh tidal gradients
Source: Front Genet. 2026 May 1;17:1810782. doi: 10.3389/fgene.2026.1810782 (PMC13175536; doi:10.3389/fgene.2026.1810782)
Supplement: Supplementary file 2 [file DataSheet1.zip › isolation by distance/SALT_Gray_MLL_Bruvos_dist.gdv]

Obs.	Blue-A-01	Blue-A-02	Blue-A-03	Blue-A-04	Blue-A-05	Blue-A-06	Blue-A-07	Blue-A-08	Blue-A-09	Blue-A-10	Blue-A-11	Blue-A-12	Blue-A-13	Blue-A-14	Blue-B-01	Blue-B-02	Blue-B-03	Blue-B-04	Blue-B-05	Blue-B-06	Blue-B-07	Blue-B-08	Blue-B-09	Blue-B-10	Blue-B-11	Blue-B-12
Blue-A-01	0.000000	0.560687	0.784997	0.593234	0.707470	0.818872	0.705017	0.831457	0.818860	0.628989	0.719931	0.856963	0.769565	0.614380	0.663812	0.548547	0.595056	0.731332	0.656726	0.473785	0.706787	0.733423	0.609705	0.669931	0.666113	0.657763
Blue-A-02	0.560687	0.000000	0.748384	0.408984	0.795775	0.807190	0.819858	0.754989	0.807178	0.623328	0.554882	0.838849	0.742076	0.638620	0.584711	0.389429	0.511304	0.654771	0.610327	0.133594	0.573596	0.704046	0.561108	0.504882	0.710143	0.689449
Blue-A-03	0.784997	0.748384	0.000000	0.752733	0.716681	0.580626	0.693158	0.708810	0.580432	0.413672	0.495886	0.692560	0.478500	0.724663	0.781194	0.611312	0.576732	0.516195	0.576147	0.660933	0.612070	0.644919	0.521652	0.492764	0.598824	0.759618
Blue-A-04	0.593234	0.408984	0.752733	0.000000	0.771411	0.832202	0.863379	0.819845	0.832190	0.567709	0.686718	0.951688	0.783080	0.672766	0.579291	0.455457	0.536316	0.720385	0.635339	0.315234	0.685327	0.675137	0.623035	0.636718	0.757567	0.712097
Blue-A-05	0.707470	0.795775	0.716681	0.771411	0.000000	0.454443	0.623779	0.581037	0.468506	0.717392	0.711450	0.712924	0.567419	0.564587	0.772363	0.455419	0.446044	0.616638	0.458544	0.739477	0.523242	0.859762	0.432568	0.761450	0.704785	0.471094
Blue-A-06	0.818872	0.807190	0.580626	0.832202	0.454443	0.000000	0.533813	0.440527	0.087305	0.689608	0.737854	0.576892	0.614563	0.521362	0.848169	0.464636	0.295886	0.673742	0.284179	0.763245	0.233594	0.879137	0.246081	0.740979	0.616134	0.676550
Blue-A-07	0.705017	0.819858	0.693158	0.863379	0.623779	0.533813	0.000000	0.621603	0.533813	0.837994	0.736590	0.769452	0.731054	0.190613	0.848691	0.535840	0.576050	0.731103	0.576840	0.776050	0.518408	0.832241	0.565247	0.733465	0.782699	0.771136
Blue-A-08	0.831457	0.754989	0.708810	0.819845	0.581037	0.440527	0.621603	0.000000	0.452100	0.805807	0.703671	0.782458	0.692552	0.580404	0.809802	0.592904	0.517904	0.666771	0.505465	0.766708	0.453076	0.818832	0.559314	0.703674	0.710486	0.775902
Blue-A-09	0.818860	0.807178	0.580432	0.832190	0.468506	0.087305	0.533813	0.452100	0.000000	0.689413	0.751916	0.614587	0.602121	0.521350	0.845056	0.464624	0.295874	0.661300	0.284167	0.763232	0.233582	0.878943	0.246069	0.752685	0.613024	0.664108
Blue-A-10	0.628989	0.623328	0.413672	0.567709	0.717392	0.689608	0.837994	0.805807	0.689413	0.000000	0.601752	0.646280	0.678259	0.742047	0.633490	0.661057	0.651096	0.700085	0.650510	0.576498	0.705038	0.563949	0.551926	0.551752	0.473779	0.704089
Blue-A-11	0.719931	0.554882	0.495886	0.686718	0.711450	0.737854	0.736590	0.703671	0.751916	0.601752	0.000000	0.732452	0.410486	0.733477	0.728644	0.619848	0.707006	0.361267	0.706420	0.421288	0.619885	0.617657	0.651342	0.050000	0.468249	0.789746
Blue-A-12	0.856963	0.838849	0.692560	0.951688	0.712924	0.576892	0.769452	0.782458	0.614587	0.646280	0.732452	0.000000	0.736447	0.766522	0.829477	0.760471	0.701877	0.748935	0.652075	0.835821	0.686414	0.855990	0.645590	0.732500	0.667690	0.723877
Blue-A-13	0.769565	0.742076	0.478500	0.783080	0.567419	0.614563	0.731054	0.692552	0.602121	0.678259	0.410486	0.736447	0.000000	0.765433	0.731149	0.602624	0.568054	0.087305	0.567468	0.657653	0.602807	0.691211	0.512390	0.410632	0.570447	0.587157
Blue-A-14	0.614380	0.638620	0.724663	0.672766	0.564587	0.521362	0.190613	0.580404	0.521350	0.742047	0.733477	0.766522	0.765433	0.000000	0.658078	0.345227	0.466919	0.690445	0.467709	0.594812	0.418616	0.770535	0.459045	0.683477	0.739157	0.664889
Blue-B-01	0.663812	0.584711	0.781194	0.579291	0.772363	0.848169	0.848691	0.809802	0.845056	0.633490	0.728644	0.829477	0.731149	0.658078	0.000000	0.607562	0.738803	0.668454	0.750330	0.532416	0.701306	0.476366	0.738803	0.678644	0.744809	0.722216
Blue-B-02	0.548547	0.389429	0.611312	0.455457	0.455419	0.464636	0.535840	0.592904	0.464624	0.661057	0.619848	0.760471	0.602624	0.345227	0.607562	0.000000	0.168750	0.576843	0.267773	0.336255	0.267957	0.740720	0.255469	0.569848	0.671826	0.627734
Blue-B-03	0.595056	0.511304	0.576732	0.536316	0.446044	0.295886	0.576050	0.517904	0.295874	0.651096	0.707006	0.701877	0.568054	0.466919	0.738803	0.168750	0.000000	0.589148	0.099023	0.467358	0.267957	0.828015	0.180469	0.657006	0.568115	0.590234
Blue-B-04	0.731332	0.654771	0.516195	0.720385	0.616638	0.673742	0.731103	0.666771	0.661300	0.700085	0.361267	0.748935	0.087305	0.690445	0.668454	0.576843	0.589148	0.000000	0.588562	0.570348	0.615112	0.656640	0.571569	0.361414	0.530017	0.562109
Blue-B-05	0.656726	0.610327	0.576147	0.635339	0.458544	0.284179	0.576840	0.505465	0.284167	0.650510	0.706420	0.652075	0.567468	0.467709	0.750330	0.267773	0.099023	0.588562	0.000000	0.566382	0.256250	0.728992	0.217969	0.656421	0.567529	0.614990
Blue-B-06	0.473785	0.133594	0.660933	0.315234	0.739477	0.763245	0.776050	0.766708	0.763232	0.576498	0.421288	0.835821	0.657653	0.594812	0.532416	0.336255	0.467358	0.570348	0.566382	0.000000	0.529651	0.663424	0.517163	0.371289	0.626354	0.689941
Blue-B-07	0.706787	0.573596	0.612070	0.685327	0.523242	0.233594	0.518408	0.453076	0.233582	0.705038	0.619885	0.686414	0.602807	0.418616	0.701306	0.267957	0.267957	0.615112	0.256250	0.529651	0.000000	0.738562	0.181238	0.569885	0.622790	0.748584
Blue-B-08	0.733423	0.704046	0.644919	0.675137	0.859762	0.879137	0.832241	0.818832	0.878943	0.563949	0.617657	0.855990	0.691211	0.770535	0.476366	0.740720	0.828015	0.656640	0.728992	0.663424	0.738562	0.000000	0.819226	0.567657	0.785290	0.837692
Blue-B-09	0.609705	0.561108	0.521652	0.623035	0.432568	0.246081	0.565247	0.559314	0.246069	0.551926	0.651342	0.645590	0.512390	0.459045	0.738803	0.255469	0.180469	0.571569	0.217969	0.517163	0.181238	0.819226	0.000000	0.601342	0.563428	0.604883
Blue-B-10	0.669931	0.504882	0.492764	0.636718	0.761450	0.740979	0.733465	0.703674	0.752685	0.551752	0.050000	0.732500	0.410632	0.683477	0.678644	0.569848	0.657006	0.361414	0.656421	0.371289	0.569885	0.567657	0.601342	0.000000	0.468102	0.789892
Blue-B-11	0.666113	0.710143	0.598824	0.757567	0.704785	0.616134	0.782699	0.710486	0.613024	0.473779	0.468249	0.667690	0.570447	0.739157	0.744809	0.671826	0.568115	0.530017	0.567529	0.626354	0.622790	0.785290	0.563428	0.468102	0.000000	0.682861
Blue-B-12	0.657763	0.689449	0.759618	0.712097	0.471094	0.676550	0.771136	0.775902	0.664108	0.704089	0.789746	0.723877	0.587157	0.664889	0.722216	0.627734	0.590234	0.562109	0.614990	0.689941	0.748584	0.837692	0.604883	0.789892	0.682861	0.000000
