# Supplementary material for: Mating portfolio and neutral mechanisms are primary causes of genet-ramet frequencies and spatial distributions in smooth cordgrass (Spartina alterniflora) along salt marsh tidal gradients
Source: Front Genet. 2026 May 1;17:1810782. doi: 10.3389/fgene.2026.1810782 (PMC13175536; doi:10.3389/fgene.2026.1810782)
Supplement: Supplementary file 2 [file DataSheet1.zip › isolation by distance/SALT_MLL_centroid_dists_Orange.txt]

MLL1	MLL2	eucl_distance
105	106	3.64434493427831
105	107	9
105	108	11.6004310264748
105	109	12.256120919769
105	110	2.54950975679639
105	111	6.29111476608081
105	112	5.02493781056044
105	113	6.42748006609122
105	114	7.0178344238091
105	115	12.0104121494643
105	116	15.738311359369
105	117	1.5
105	118	1.80277563773199
105	119	2.82842712474619
105	120	8.13941029804985
105	121	9.12414379544733
105	122	9.7082439194738
105	123	11.6726175299288
105	124	2.5
105	125	4.13991411612474
105	126	10.1721296797781
105	127	16.1941347407016
105	128	3.5
105	129	3.64005494464026
105	130	11.5433963806152
106	107	5.38806551556308
106	108	7.98913324460169
106	109	8.78813120065922
106	110	1.42521928137392
106	111	3.45732917148483
106	112	1.62980060130066
106	113	3.22587197514099
106	114	3.48658142024534
106	115	8.42058489654965
106	116	12.1867699211527
106	117	4.08120692932863
106	118	3.22587197514099
106	119	2.87771610830533
106	120	4.75985819116494
106	121	5.69264876836785
106	122	6.33689592781829
106	123	8.22534193818105
106	124	4.62668888083044
106	125	3.66903332712522
106	126	7.00322346415484
106	127	12.7045759472719
106	128	5.30624631919778
106	129	4.68041130671226
106	130	8.33104135147582
107	108	2.60192236625154
107	109	3.662308015446
107	110	6.51920240520265
107	111	3.85073045018734
107	112	4.03112887414927
107	113	3.13249102153542
107	114	2.06155281280883
107	115	3.04138126514911
107	116	6.83333333333333
107	117	9.12414379544733
107	118	8.13941029804985
107	119	7.28010988928052
107	120	1.80277563773199
107	121	1.5
107	122	2.06155281280883
107	123	3.20156211871642
107	124	9.3407708461347
107	125	7.08088192874933
107	126	3.23608130649127
107	127	7.43303437365925
107	128	9.65660395791398
107	129	8.73212459828649
107	130	4.03112887414927
108	109	1.91637678967368
108	110	9.1087869664407
108	111	6.11540064100464
108	112	6.61211010192662
108	113	5.53014466356894
108	114	4.61735855224608
108	115	0.565685424949238
108	116	4.30090429767715
108	117	11.6841773351828
108	118	10.6920531236989
108	119	9.786214794291
108	120	3.86264158316559
108	121	2.95296461204668
108	122	2.83196045170126
108	123	1.90262975904404
108	124	11.8456743159687
108	125	9.44504573249325
108	126	3.62522029981934
108	127	5.01198563445667
108	128	12.0880105890093
108	129	11.1319360400606
108	130	3.45253530032641
109	110	9.70888768088291
109	111	6.23222472316267
109	112	7.24655090370584
109	113	5.86728216468238
109	114	5.30212221662232
109	115	1.45344418537486
109	116	3.5949424350205
109	117	12.1083648772243
109	118	11.1091178767713
109	119	10.100123761618
109	120	4.12462119472807
109	121	3.13249102153542
109	122	2.60048072478917
109	123	0.602079728939614
109	124	12.1124935500499
109	125	9.51146968431039
109	126	2.72054937262474
109	127	3.9385911186616
109	128	12.1988728987559
109	129	11.2076982471871
109	130	1.90065778087482
110	111	3.80172658143639
110	112	2.5
110	113	3.88104367406501
110	114	4.5
110	115	9.5
110	116	13.2045867451848
110	117	2.69258240356725
110	118	1.80277563773199
110	119	1.58113883008419
110	120	5.59016994374947
110	121	6.57647321898295
110	122	7.15891053163818
110	123	9.12414379544733
110	124	3.20156211871642
110	125	2.6718699236469
110	126	7.64671316463631
110	127	13.6473440639562
110	128	3.90512483795333
110	129	3.35410196624968
110	130	9.01387818865997
111	112	1.95655948031232
111	113	0.838525491562421
111	114	2.08041462213665
111	115	6.37009615312045
111	116	9.82034806466202
111	117	5.92267887024107
111	118	4.93235491423721
111	119	3.88305614175227
111	120	2.25346954716499
111	121	3.21374003304561
111	122	3.63361046343716
111	123	5.6305528147776
111	124	5.88031674316954
111	125	3.3367170325869
111	126	3.90089911288268
111	127	10.1280859494773
111	128	6.00650688836698
111	129	5.03270553479935
111	130	5.2752369615023
112	113	1.60078105935821
112	114	2
112	115	7
112	116	10.7134391199921
112	117	5.09901951359278
112	118	4.12310562561766
112	119	3.35410196624968
112	120	3.16227766016838
112	121	4.12310562561766
112	122	4.74341649025257
112	123	6.67083203206317
112	124	5.3851648071345
112	125	3.54338193757822
112	126	5.3748384988657
112	127	11.1803398874989
112	128	5.8309518948453
112	129	5
112	130	6.70820393249937
113	114	1.25
113	115	5.83630876496438
113	116	9.41666666666667
113	117	6.25
113	118	5.25
113	119	4.27931069215592
113	120	1.75
113	121	2.75
113	122	3.28823660949148
113	123	5.27375577743225
113	124	6.32949445058608
113	125	3.95196856712646
113	126	3.80149824265235
113	127	9.80114789195633
113	128	6.56220237420334
113	129	5.61805126356106
113	130	5.15388203202208
114	115	5
114	116	8.72416821886827
114	117	7.07106781186548
114	118	6.08276253029822
114	119	5.22015325445528
114	120	1.4142135623731
114	121	2.23606797749979
114	122	2.91547594742265
114	123	4.74341649025257
114	124	7.28010988928052
114	125	5.08811250749125
114	126	3.77123616632825
114	127	9.21954445729289
114	128	7.61577310586391
114	129	6.70820393249937
114	130	5
115	116	3.80058475033046
115	117	12.0415945787923
115	118	11.0453610171873
115	119	10.1118742080783
115	120	4.12310562561766
115	121	3.16227766016838
115	122	2.91547594742265
115	123	1.58113883008419
115	124	12.1655250605964
115	125	9.70681318570736
115	126	3.54338193757822
115	127	4.47213595499958
115	128	12.369316876853
115	129	11.4017542509914
115	130	3.16227766016838
116	117	15.6666666666667
116	118	14.6666666666667
116	119	13.6758099496073
116	120	7.66666666666667
116	121	6.66666666666667
116	122	6.1869037310902
116	123	4.19655943733806
116	124	15.6985491190888
116	125	13.1064021675583
116	126	6.2271805640898
116	127	1.05409255338946
116	128	15.7938103206428
116	129	14.8024022074497
116	130	5.07718207057594
117	118	1
117	119	2.06155281280883
117	120	8
117	121	9
117	122	9.51314879522022
117	123	11.5108644332213
117	124	1
117	125	3.1446603773522
117	126	9.80929264637477
117	127	16.0312195418814
117	128	2
117	129	2.23606797749979
117	130	11.1803398874989
118	119	1.11803398874989
118	120	7
118	121	8
118	122	8.5146931829632
118	123	10.5118980208143
118	124	1.4142135623731
118	125	2.35702260395516
118	126	8.82546819658248
118	127	15.0332963783729
118	128	2.23606797749979
118	129	2
118	130	10.1980390271856
119	120	6.02079728939615
119	121	7.0178344238091
119	122	7.5
119	123	9.5
119	124	2.06155281280883
119	125	1.34370962471643
119	126	7.75492674942123
119	127	14.0089257261219
119	128	2.5
119	129	1.80277563773199
119	130	9.12414379544733
120	121	1
120	122	1.58113883008419
120	123	3.53553390593274
120	124	8.06225774829855
120	125	5.5876848714134
120	126	2.35702260395516
120	127	8.06225774829855
120	128	8.24621125123532
120	129	7.28010988928052
120	130	3.60555127546399
121	122	0.707106781186548
121	123	2.54950975679639
121	124	9.05538513813742
121	125	6.54896090146283
121	126	1.7950549357115
121	127	7.07106781186548
121	128	9.21954445729289
121	129	8.24621125123532
121	130	2.82842712474619
122	123	2
122	124	9.51314879522022
122	125	6.93221144769514
122	126	1.17851130197758
122	127	6.51920240520265
122	128	9.61769203083567
122	129	8.63133825081603
122	130	2.12132034355964
123	124	11.5108644332213
123	125	8.91004426974911
123	126	2.17306746840088
123	127	4.52769256906871
123	128	11.5974135047432
123	129	10.6066017177982
123	130	1.58113883008419
124	125	2.74873708374511
124	126	9.68962790249909
124	127	16
124	128	1
124	129	1.4142135623731
124	130	11.0453610171873
125	126	7
125	127	13.3499895963339
125	128	2.68741924943285
125	129	1.69967317119759
125	130	8.33999733546454
126	127	6.36832439151427
126	128	9.67241208569794
126	129	8.67307455417179
126	130	1.37436854187255
127	128	16.0312195418814
127	129	15.0332963783729
127	130	5.09901951359278
128	129	1
128	130	11
129	130	10
