# Supplementary material for: Mating portfolio and neutral mechanisms are primary causes of genet-ramet frequencies and spatial distributions in smooth cordgrass (Spartina alterniflora) along salt marsh tidal gradients
Source: Front Genet. 2026 May 1;17:1810782. doi: 10.3389/fgene.2026.1810782 (PMC13175536; doi:10.3389/fgene.2026.1810782)
Supplement: Supplementary file 2 [file DataSheet1.zip › isolation by distance/SALT_MLL_centroid_dists_Brown.txt]

MLL1	MLL2	eucl_distance
210	211	1.11803398874989
210	212	1.62882203585591
210	213	6.54987022772207
210	214	10.4477426003796
210	215	17.5791859247742
210	216	2.80713376952364
210	217	11.4437062221248
210	218	15.0923085635624
211	212	1.21428571428571
211	213	5.45809490573405
211	214	9.37783487710509
211	215	16.5411943677327
211	216	2.59422435421457
211	217	10.3499495446383
211	218	14.048527008591
212	213	5.89330162825836
212	214	9.84694027716848
212	215	17.071694226531
212	216	1.38003253436952
212	217	10.7106051829437
212	218	14.5717398037101
213	214	3.95444862216282
213	215	11.1801272105663
213	216	6.60884256129619
213	217	4.89383764349691
213	218	8.68016384893997
214	215	7.23531408359246
214	216	10.5058929645342
214	217	1.32635684938799
214	218	4.73771292232711
215	216	17.7362466278648
215	217	6.59275744629223
215	218	2.5
216	217	11.2452569291522
216	218	15.2421929014314
217	218	4.17514575194561
