# Supplementary material for: Mating portfolio and neutral mechanisms are primary causes of genet-ramet frequencies and spatial distributions in smooth cordgrass (Spartina alterniflora) along salt marsh tidal gradients
Source: Front Genet. 2026 May 1;17:1810782. doi: 10.3389/fgene.2026.1810782 (PMC13175536; doi:10.3389/fgene.2026.1810782)
Supplement: Supplementary file 2 [file DataSheet1.zip › isolation by distance/combined distance files for all patches/SALT_Brown_MLL_distances.txt]

MLL1	MLL2	eucl_dist	Bruvos_dist	patch
210	211	1.11803398874989	0.7521	Brown
210	212	1.62882203585591	0.790369	Brown
210	213	6.54987022772207	0.508533	Brown
210	214	10.4477426003796	0.747992	Brown
210	215	17.5791859247742	0.774997	Brown
210	216	2.80713376952364	0.687631	Brown
210	217	11.4437062221248	0.669122	Brown
210	218	15.0923085635624	0.716934	Brown
211	212	1.21428571428571	0.171875	Brown
211	213	5.45809490573405	0.433371	Brown
211	214	9.37783487710509	0.742712	Brown
211	215	16.5411943677327	0.658591	Brown
211	216	2.59422435421457	0.671532	Brown
211	217	10.3499495446383	0.677196	Brown
211	218	14.048527008591	0.764181	Brown
212	213	5.89330162825836	0.473984	Brown
212	214	9.84694027716848	0.704858	Brown
212	215	17.071694226531	0.677719	Brown
212	216	1.38003253436952	0.711572	Brown
212	217	10.7106051829437	0.752977	Brown
212	218	14.5717398037101	0.768072	Brown
213	214	3.95444862216282	0.51214	Brown
213	215	11.1801272105663	0.543309	Brown
213	216	6.60884256129619	0.552283	Brown
213	217	4.89383764349691	0.493542	Brown
213	218	8.68016384893997	0.380224	Brown
214	215	7.23531408359246	0.688623	Brown
214	216	10.5058929645342	0.678513	Brown
214	217	1.32635684938799	0.836475	Brown
214	218	4.73771292232711	0.63075	Brown
215	216	17.7362466278648	0.690572	Brown
215	217	6.59275744629223	0.795288	Brown
215	218	2.5	0.839782	Brown
216	217	11.2452569291522	0.521875	Brown
216	218	15.2421929014314	0.591894	Brown
217	218	4.17514575194561	0.750879	Brown
