# Supplementary material for: Mating portfolio and neutral mechanisms are primary causes of genet-ramet frequencies and spatial distributions in smooth cordgrass (Spartina alterniflora) along salt marsh tidal gradients
Source: Front Genet. 2026 May 1;17:1810782. doi: 10.3389/fgene.2026.1810782 (PMC13175536; doi:10.3389/fgene.2026.1810782)
Supplement: Supplementary file 2 [file DataSheet1.zip › isolation by distance/combined distance files for all patches/SALT_Blue_MLL_distances.txt]

MLL1	MLL2	eucl_dist	Bruvos_dist	patch
1	2	6.89935584754918	0.570992	Blue
1	3	2.69072480941474	0.482222	Blue
1	4	6.54546598799505	0.580023	Blue
1	5	5.2	0.382809	Blue
1	6	6.13514466007119	0.805591	Blue
1	7	10.4257493735462	0.566601	Blue
1	8	11.894956914592	0.566976	Blue
1	9	12.9553077925613	0.688464	Blue
1	10	1.1629703349613	0.688623	Blue
1	11	2.9732137494637	0.700729	Blue
1	12	8.85663593019381	0.599399	Blue
1	13	13.3093951778434	0.557422	Blue
1	14	2.8	0.719458	Blue
1	15	3.8	0.810737	Blue
1	16	5.3	0.633296	Blue
1	17	6.83260158683678	0.719275	Blue
1	18	8.8	0.471081	Blue
1	19	9.8	0.628901	Blue
1	20	10.8	0.763033	Blue
1	21	1.28062484748657	0.652136	Blue
1	22	2.80396544597508	0.652139	Blue
1	23	3.9293765408777	0.797949	Blue
1	24	4.76748244767497	0.712384	Blue
1	25	7.65041756304118	0.707251	Blue
1	26	11.344161493914	0.657747	Blue
1	27	12.8390030765632	0.651306	Blue
1	28	2.38537208837531	0.776352	Blue
1	29	12.9553077925613	0.784946	Blue
2	3	5.06896877524852	0.477636	Blue
2	4	0.384147685720537	0.72695	Blue
2	5	2.16666666666667	0.380077	Blue
2	6	1.30170827931778	0.689001	Blue
2	7	3.84824996300627	0.470676	Blue
2	8	5.01109879279097	0.485152	Blue
2	9	6.05759394846208	0.4349	Blue
2	10	5.78851832893742	0.654296	Blue
2	11	4.0034707164881	0.628896	Blue
2	12	2.00693242979872	0.373437	Blue
2	13	6.71027404639913	0.479662	Blue
2	14	4.16666666666667	0.74707	Blue
2	15	3.21886798597133	0.423047	Blue
2	16	1.90029237516523	0.099218	Blue
2	17	1.83333333333333	0.712695	Blue
2	18	2.31540733157497	0.433154	Blue
2	19	3.21886798597133	0.483483	Blue
2	20	4.16666666666667	0.847238	Blue
2	21	6.37921973633488	0.694329	Blue
2	22	5.00277700660121	0.694332	Blue
2	23	3.70060055186242	0.80957	Blue
2	24	3.67045259092421	0.717734	Blue
2	25	2.91070819942883	0.857507	Blue
2	26	4.99444135459057	0.499164	Blue
2	27	6.37921973633488	0.767333	Blue
2	28	6.34647758821992	0.780054	Blue
2	29	6.78437747901587	0.709741	Blue
3	4	4.68541620349783	0.569678	Blue
3	5	3	0.420312	Blue
3	6	4	0.709753	Blue
3	7	8.88291900221993	0.470651	Blue
3	8	10.0124921972504	0.465425	Blue
3	9	11	0.616748	Blue
3	10	1.67705098312484	0.626121	Blue
3	11	1.4142135623731	0.657757	Blue
3	12	7.07106781186548	0.56562	Blue
3	13	11.7686022959398	0.552135	Blue
3	14	2.23606797749979	0.798766	Blue
3	15	2.82842712474619	0.568333	Blue
3	16	4.03112887414927	0.418262	Blue
3	17	5.66666666666667	0.752672	Blue
3	18	7.28010988928052	0.51328	Blue
3	19	8.24621125123532	0.243359	Blue
3	20	9.21954445729289	0.815405	Blue
3	21	3.16227766016838	0.621874	Blue
3	22	3.39934634239519	0.621873	Blue
3	23	3.60555127546399	0.762984	Blue
3	24	4.53382350291181	0.766723	Blue
3	25	6.74948557710553	0.713427	Blue
3	26	9.96242942258564	0.511279	Blue
3	27	11.4017542509914	0.766503	Blue
3	28	4.03112887414927	0.68512	Blue
3	29	11.7046999107196	0.626111	Blue
4	5	1.78972763290954	0.461082	Blue
4	6	0.976281209488332	0.783984	Blue
4	7	4.22973107892216	0.673047	Blue
4	8	5.38081081250772	0.594872	Blue
4	9	6.41896603823388	0.637256	Blue
4	10	5.4270733365231	0.664351	Blue
4	11	3.63361046343716	0.81848	Blue
4	12	2.38812164681785	0.636324	Blue
4	13	7.09423181183136	0.773029	Blue
4	14	3.83446541254449	0.76328	Blue
4	15	2.90742583740325	0.833575	Blue
4	16	1.68170300588421	0.763672	Blue
4	17	1.95300694087633	0.679686	Blue
4	18	2.68386381919799	0.659173	Blue
4	19	3.59904501222199	0.666747	Blue
4	20	4.55006868080032	0.788818	Blue
4	21	6.05831040802632	0.593456	Blue
4	22	4.72673395579748	0.593455	Blue
4	23	3.45732917148483	0.6536	Blue
4	24	3.51312024970522	0.76014	Blue
4	25	3.09709765569136	0.640365	Blue
4	26	5.36918289872863	0.63647	Blue
4	27	6.76040864149498	0.725438	Blue
4	28	6.06861804696918	0.786203	Blue
4	29	7.15563589068086	0.701974	Blue
5	6	1	0.405453	Blue
5	7	6.01300673540285	0.43066	Blue
5	8	7.0178344238091	0.371484	Blue
5	9	8	0.43359	Blue
5	10	4.03887360535088	0.409326	Blue
5	11	2.23606797749979	0.268701	Blue
5	12	4.12310562561766	0.467382	Blue
5	13	8.86002257333467	0.42988	Blue
5	14	2.82842712474619	0.243735	Blue
5	15	2.23606797749979	0.485544	Blue
5	16	2.06155281280883	0.392382	Blue
5	17	3.33333333333333	0.293356	Blue
5	18	4.47213595499958	0.392574	Blue
5	19	5.3851648071345	0.318553	Blue
5	20	6.32455532033676	0.380224	Blue
5	21	5	0.42085	Blue
5	22	4.06885187191123	0.421631	Blue
5	23	3.16227766016838	0.357422	Blue
5	24	3.68178700572909	0.4707	Blue
5	25	4.53382350291181	0.432518	Blue
5	26	7.15891053163818	0.333394	Blue
5	27	8.54400374531753	0.4187	Blue
5	28	5.31507290636732	0.384314	Blue
5	29	8.94427190999916	0.314832	Blue
6	7	5.08981826787558	0.68955	Blue
6	8	6.02079728939615	0.607751	Blue
6	9	7	0.594336	Blue
6	10	4.98121471129282	0.508142	Blue
6	11	3.16227766016838	0.734082	Blue
6	12	3.16227766016838	0.667187	Blue
6	13	7.90569415042095	0.761414	Blue
6	14	3.60555127546399	0.43335	Blue
6	15	2.82842712474619	0.761118	Blue
6	16	2.06155281280883	0.737439	Blue
6	17	2.84800124843918	0.458154	Blue
6	18	3.60555127546399	0.715512	Blue
6	19	4.47213595499958	0.712884	Blue
6	20	5.3851648071345	0.835107	Blue
6	21	5.8309518948453	0.645104	Blue
6	22	4.71404520791032	0.648229	Blue
6	23	3.60555127546399	0.639404	Blue
6	24	3.90156663690654	0.663036	Blue
6	25	4.02768199119819	0.685445	Blue
6	26	6.26498204307083	0.72796	Blue
6	27	7.61577310586391	0.660449	Blue
6	28	6.02079728939615	0.712829	Blue
6	29	8.06225774829855	0.798043	Blue
7	8	2.1286732957408	0.610351	Blue
7	9	3.18688719599549	0.666943	Blue
7	10	9.39581023648307	0.719664	Blue
7	11	7.707545004734	0.716543	Blue
7	12	1.97642353760524	0.60371	Blue
7	13	2.8993533761858	0.54237	Blue
7	14	7.62602452133482	0.676744	Blue
7	15	6.62617914034929	0.620626	Blue
7	16	5.12652416360247	0.483713	Blue
7	17	3.66524593687487	0.679868	Blue
7	18	1.62980060130066	0.391772	Blue
7	19	0.637377439199098	0.473569	Blue
7	20	0.395284707521047	0.727136	Blue
7	21	9.66469089003885	0.744723	Blue
7	22	8.04954277514499	0.744722	Blue
7	23	6.68253320231183	0.713573	Blue
7	24	6.15454890485259	0.672217	Blue
7	25	3.33593648354135	0.6781	Blue
7	26	1.23743686707646	0.544119	Blue
7	27	2.53105709141457	0.728405	Blue
7	28	9.31564544194335	0.758359	Blue
7	29	3.02592960922755	0.713779	Blue
8	9	1.11803398874989	0.50371	Blue
8	10	10.7964114408446	0.532419	Blue
8	11	9.01387818865997	0.61756	Blue
8	12	3.04138126514911	0.292773	Blue
8	13	2.5	0.634322	Blue
8	14	9.12414379544733	0.70072	Blue
8	15	8.13941029804985	0.668526	Blue
8	16	6.67083203206317	0.521873	Blue
8	17	5.44926090809061	0.663232	Blue
8	18	3.35410196624968	0.671617	Blue
8	19	2.5	0.568159	Blue
8	20	1.80277563773199	0.780942	Blue
8	21	11.2805141726785	0.328107	Blue
8	22	9.75391659226636	0.32811	Blue
8	23	8.38152730712011	0.820446	Blue
8	24	7.98783797754784	0.695843	Blue
8	25	5.36708072936821	0.813705	Blue
8	26	2.54950975679639	0.633737	Blue
8	27	2.69258240356725	0.614392	Blue
8	28	11.0679718105893	0.701498	Blue
8	29	3.64005494464026	0.699156	Blue
9	10	11.8453577404821	0.551363	Blue
9	11	10.0498756211209	0.779974	Blue
9	12	4.12310562561766	0.423962	Blue
9	13	2.54950975679639	0.602868	Blue
9	14	10.1980390271856	0.749707	Blue
9	15	9.21954445729289	0.627465	Blue
9	16	7.76208734813001	0.481006	Blue
9	17	6.5659052011974	0.727636	Blue
9	18	4.47213595499958	0.510091	Blue
9	19	3.60555127546399	0.598969	Blue
9	20	2.82842712474619	0.731958	Blue
9	21	12.369316876853	0.523229	Blue
9	22	10.8576649832682	0.523241	Blue
9	23	9.48683298050514	0.790967	Blue
9	24	9.10433352249844	0.604427	Blue
9	25	6.47216261298253	0.757986	Blue
9	26	3.35410196624968	0.460849	Blue
9	27	3	0.738622	Blue
9	28	12.1757956618859	0.730042	Blue
9	29	4	0.735714	Blue
10	11	1.82002747232013	0.657419	Blue
10	12	7.76611228350453	0.584762	Blue
10	13	12.2907485532819	0.818883	Blue
10	14	1.82002747232013	0.618334	Blue
10	15	2.79508497187474	0.764242	Blue
10	16	4.27931069215592	0.703515	Blue
10	17	5.86716380469398	0.593151	Blue
10	18	7.76611228350453	0.704621	Blue
10	19	8.76427407147905	0.583101	Blue
10	20	9.76281209488332	0.680053	Blue
10	21	1.52069063257455	0.422656	Blue
10	22	2.31690646240964	0.372656	Blue
10	23	3.13249102153542	0.646336	Blue
10	24	4.04574536464612	0.657702	Blue
10	25	6.77259592442629	0.734075	Blue
10	26	10.3591746775503	0.664708	Blue
10	27	11.8453577404821	0.35625	Blue
10	28	2.51246890528022	0.626953	Blue
10	29	12.013013776734	0.626758	Blue
11	12	6	0.660532	Blue
11	13	10.6066017177982	0.723779	Blue
11	14	1	0.702087	Blue
11	15	1.4142135623731	0.751935	Blue
11	16	2.69258240356725	0.653698	Blue
11	17	4.33333333333333	0.704834	Blue
11	18	6.08276253029822	0.752636	Blue
11	19	7.07106781186548	0.619671	Blue
11	20	8.06225774829855	0.818261	Blue
11	21	2.82842712474619	0.713647	Blue
11	22	2.35702260395516	0.714429	Blue
11	23	2.23606797749979	0.576843	Blue
11	24	3.1446603773522	0.864337	Blue
11	25	5.3748384988657	0.856103	Blue
11	26	8.73212459828649	0.695553	Blue
11	27	10.1980390271856	0.669815	Blue
11	28	3.35410196624968	0.696631	Blue
11	29	10.4403065089106	0.688654	Blue
12	13	4.74341649025257	0.491354	Blue
12	14	6.08276253029822	0.666553	Blue
12	15	5.09901951359278	0.652709	Blue
12	16	3.64005494464026	0.472655	Blue
12	17	2.60341655863555	0.632177	Blue
12	18	1	0.510677	Blue
12	19	1.4142135623731	0.574601	Blue
12	20	2.23606797749979	0.827832	Blue
12	21	8.24621125123532	0.349005	Blue
12	22	6.74948557710553	0.349004	Blue
12	23	5.3851648071345	0.732178	Blue
12	24	5.08811250749125	0.611434	Blue
12	25	2.98142396999972	0.816705	Blue
12	26	3.20156211871642	0.622774	Blue
12	27	4.47213595499958	0.709705	Blue
12	28	8.07774721070176	0.742709	Blue
12	29	5	0.797984	Blue
13	14	10.5118980208143	0.722449	Blue
13	15	9.51314879522022	0.651952	Blue
13	16	8.0156097709407	0.480443	Blue
13	17	6.50213640104372	0.675768	Blue
13	18	4.52769256906871	0.386889	Blue
13	19	3.53553390593274	0.664436	Blue
13	20	2.54950975679639	0.802637	Blue
13	21	12.5099960031968	0.729827	Blue
13	22	10.8653373420044	0.729876	Blue
13	23	9.51314879522022	0.79541	Blue
13	24	8.91004426974911	0.728992	Blue
13	25	5.94885609919158	0.716381	Blue
13	26	2.06155281280883	0.583162	Blue
13	27	0.707106781186548	0.914904	Blue
13	28	12.0933866224478	0.756555	Blue
13	29	1.58113883008419	0.705014	Blue
14	15	1	0.811276	Blue
14	16	2.5	0.758594	Blue
14	17	4.05517502019881	0.099805	Blue
14	18	6	0.776495	Blue
14	19	7	0.750518	Blue
14	20	8	0.712243	Blue
14	21	2.23606797749979	0.694312	Blue
14	22	1.37436854187255	0.695093	Blue
14	23	1.4142135623731	0.504492	Blue
14	24	2.35702260395516	0.655151	Blue
14	25	4.95535624910617	0.68388	Blue
14	26	8.55862138431185	0.804021	Blue
14	27	10.0498756211209	0.658997	Blue
14	28	2.5	0.770213	Blue
14	29	10.1980390271856	0.748824	Blue
15	16	1.5	0.416797	Blue
15	17	3.0731814857643	0.762827	Blue
15	18	5	0.67594	Blue
15	19	6	0.629845	Blue
15	20	7	0.884649	Blue
15	21	3.16227766016838	0.830783	Blue
15	22	1.88561808316413	0.830832	Blue
15	23	1	0.867175	Blue
15	24	1.7950549357115	0.852672	Blue
15	25	4.02768199119819	0.822225	Blue
15	26	7.56637297521078	0.692156	Blue
15	27	9.05538513813742	0.879037	Blue
15	28	3.20156211871642	0.761295	Blue
15	29	9.21954445729289	0.643915	Blue
16	17	1.64147630029935	0.711913	Blue
16	18	3.5	0.495458	Blue
16	19	4.5	0.482703	Blue
16	20	5.5	0.862656	Blue
16	21	4.60977222864644	0.731051	Blue
16	22	3.13138237134266	0.731054	Blue
16	23	1.80277563773199	0.834372	Blue
16	24	1.86338998124982	0.763839	Blue
16	25	2.73353657780945	0.845019	Blue
16	26	6.08276253029822	0.54527	Blue
16	27	7.56637297521078	0.829051	Blue
16	28	4.47213595499958	0.795471	Blue
16	29	7.76208734813001	0.725159	Blue
17	18	2.10818510677892	0.779619	Blue
17	19	3.0731814857643	0.765947	Blue
17	20	4.05517502019881	0.711901	Blue
17	21	6.00925212577332	0.656824	Blue
17	22	4.38431547932197	0.657605	Blue
17	23	3.01846171271247	0.458398	Blue
17	24	2.53859103528797	0.630151	Blue
17	25	1.20185042515466	0.622747	Blue
17	26	4.51232879022696	0.81945	Blue
17	27	6.00925212577332	0.671313	Blue
17	28	5.65930894878321	0.766942	Blue
17	29	6.14636297152859	0.746285	Blue
18	19	1	0.417184	Blue
18	20	2	0.751099	Blue
18	21	8.06225774829855	0.647649	Blue
18	22	6.47216261298253	0.647649	Blue
18	23	5.09901951359278	0.800973	Blue
18	24	4.64279609239471	0.71666	Blue
18	25	2.13437474581095	0.566772	Blue
18	26	2.69258240356725	0.333587	Blue
18	27	4.12310562561766	0.716137	Blue
18	28	7.76208734813001	0.704651	Blue
18	29	4.47213595499958	0.804404	Blue
19	20	1	0.730627	Blue
19	21	9.05538513813742	0.640377	Blue
19	22	7.4535599249993	0.640376	Blue
19	23	6.08276253029822	0.71264	Blue
19	24	5.5876848714134	0.82258	Blue
19	25	2.86744175568088	0.673571	Blue
19	26	1.80277563773199	0.352341	Blue
19	27	3.16227766016838	0.682274	Blue
19	28	8.73212459828649	0.652087	Blue
19	29	3.60555127546399	0.661462	Blue
20	21	10.0498756211209	0.74541	Blue
20	22	8.43932593411478	0.79541	Blue
20	23	7.07106781186548	0.725729	Blue
20	24	6.54896090146283	0.809946	Blue
20	25	3.72677996249965	0.713391	Blue
20	26	1.11803398874989	0.719958	Blue
20	27	2.23606797749979	0.719689	Blue
20	28	9.7082439194738	0.557703	Blue
20	29	2.82842712474619	0.560827	Blue
21	22	1.69967317119759	0.05	Blue
21	23	3	0.833092	Blue
21	24	3.72677996249965	0.60516	Blue
21	25	6.69991708074726	0.70502	Blue
21	26	10.5	0.694262	Blue
21	27	12	0.579247	Blue
21	28	1.11803398874989	0.640527	Blue
21	29	12.0415945787923	0.833837	Blue
22	23	1.37436854187255	0.833874	Blue
22	24	2.02758751009941	0.605111	Blue
22	25	5.01109879279097	0.708145	Blue
22	26	8.83962040411741	0.694261	Blue
22	27	10.3387082795139	0.579247	Blue
22	28	1.34370962471642	0.640576	Blue
22	29	10.354816378006	0.833886	Blue
23	24	0.942809041582064	0.801843	Blue
23	25	3.72677996249965	0.752145	Blue
23	26	7.5	0.80902	Blue
23	27	9	0.676938	Blue
23	28	2.69258240356725	0.79729	Blue
23	29	9.05538513813742	0.691928	Blue
24	25	3	0.580352	Blue
24	26	6.86577664134866	0.76632	Blue
24	27	8.35995746932297	0.714572	Blue
24	28	3.18416219575713	0.692559	Blue
24	29	8.33999733546453	0.794909	Blue
25	26	3.89087250997625	0.648632	Blue
25	27	5.3748384988657	0.741867	Blue
25	28	6.17566910454963	0.78385	Blue
25	29	5.3437398472938	0.812048	Blue
26	27	1.5	0.726256	Blue
26	28	10.0498756211209	0.614502	Blue
26	29	1.80277563773199	0.769238	Blue
27	28	11.5433963806152	0.640038	Blue
27	29	1	0.765625	Blue
28	29	11.5	0.523959	Blue
