# Supplementary material for: Mating portfolio and neutral mechanisms are primary causes of genet-ramet frequencies and spatial distributions in smooth cordgrass (Spartina alterniflora) along salt marsh tidal gradients
Source: Front Genet. 2026 May 1;17:1810782. doi: 10.3389/fgene.2026.1810782 (PMC13175536; doi:10.3389/fgene.2026.1810782)
Supplement: Supplementary file 2 [file DataSheet1.zip › isolation by distance/combined distance files for all patches/SALT_Gray_MLL_distances.txt]

MLL1	MLL2	eucl_dist	Bruvos_dist	patch
30	31	7.91580697086532	0.560687	Gray
30	32	4.34070471830595	0.784997	Gray
30	33	2.94278779391243	0.593234	Gray
30	34	2.15870331449229	0.70747	Gray
30	35	3.85810834477209	0.818872	Gray
30	36	7.74661216274573	0.705017	Gray
30	37	8.11541742610939	0.831457	Gray
30	38	8.91403387922662	0.81886	Gray
30	39	5.4230987451825	0.628989	Gray
30	40	6.91809222257119	0.719931	Gray
30	41	2.16897313133299	0.856963	Gray
30	42	5.12445119012758	0.769565	Gray
30	43	7.1175838597097	0.61438	Gray
30	44	8.11541742610939	0.663812	Gray
30	45	4.70286555670523	0.548547	Gray
30	46	3.2649655434629	0.595056	Gray
30	47	2.42074368738204	0.731332	Gray
30	48	1.74928556845359	0.656726	Gray
30	49	1.61554944214035	0.473785	Gray
30	50	3.79342903007666	0.706787	Gray
30	51	7.98011417350794	0.733423	Gray
30	52	9.24445779913565	0.609705	Gray
30	53	7.52728370662353	0.669931	Gray
30	54	3.66878726556883	0.666113	Gray
30	55	7.91580697086532	0.657763	Gray
31	32	4.23676037842065	0.748384	Gray
31	33	5	0.408984	Gray
31	34	10	0.795775	Gray
31	35	11.7526592735432	0.80719	Gray
31	36	15.6284996080878	0.819858	Gray
31	37	16	0.754989	Gray
31	38	1.4142135623731	0.807178	Gray
31	39	2.69258240356725	0.623328	Gray
31	40	1.4142135623731	0.554882	Gray
31	41	6.64161961505709	0.838849	Gray
31	42	13.0384048104053	0.742076	Gray
31	43	15.0332963783729	0.63862	Gray
31	44	16.0312195418814	0.584711	Gray
31	45	4.93358670520523	0.389429	Gray
31	46	5.3851648071345	0.511304	Gray
31	47	6.32455532033676	0.654771	Gray
31	48	7.28010988928052	0.610327	Gray
31	49	8.73212459828649	0.133594	Gray
31	50	11.0544421859053	0.573596	Gray
31	51	15.8394724940223	0.704046	Gray
31	52	3.16227766016838	0.561108	Gray
31	53	15.2970585407784	0.504882	Gray
31	54	9.8488578017961	0.710143	Gray
31	55	15.52417469626	0.689449	Gray
32	33	2.24842203824146	0.752733	Gray
32	34	6.4931244266489	0.716681	Gray
32	35	8.12866154444599	0.580626	Gray
32	36	11.7109993990781	0.693158	Gray
32	37	12.3566573396456	0.70881	Gray
32	38	4.87233128885605	0.580432	Gray
32	39	1.56948921592089	0.413672	Gray
32	40	2.92945685264753	0.495886	Gray
32	41	2.54603657610121	0.69256	Gray
32	42	9.25388291640168	0.4785	Gray
32	43	11.2461750961662	0.724663	Gray
32	44	12.2432637366516	0.781194	Gray
32	45	1.11255773018102	0.611312	Gray
32	46	1.21509435585423	0.576732	Gray
32	47	2.2130311622767	0.516195	Gray
32	48	3.21225147782466	0.576147	Gray
32	49	4.71170229366788	0.660933	Gray
32	50	6.9185259141175	0.61207	Gray
32	51	11.8852883862624	0.644919	Gray
32	52	4.91534991836233	0.521652	Gray
32	53	11.2648793568865	0.492764	Gray
32	54	5.61976133403577	0.598824	Gray
32	55	11.4064908381586	0.759618	Gray
33	34	5	0.771411	Gray
33	35	6.75462804305315	0.832202	Gray
33	36	10.688779163216	0.863379	Gray
33	37	11	0.819845	Gray
33	38	6.08276253029822	0.83219	Gray
33	39	2.69258240356725	0.567709	Gray
33	40	4.12310562561766	0.686718	Gray
33	41	2.40370085030933	0.951688	Gray
33	42	8.06225774829855	0.78308	Gray
33	43	10.0498756211209	0.672766	Gray
33	44	11.0453610171873	0.579291	Gray
33	45	3.18960986816744	0.455457	Gray
33	46	2	0.536316	Gray
33	47	2.23606797749979	0.720385	Gray
33	48	2.82842712474619	0.635339	Gray
33	49	4.03112887414927	0.315234	Gray
33	50	6.4279342794047	0.685327	Gray
33	51	10.9188929027728	0.675137	Gray
33	52	6.70820393249937	0.623035	Gray
33	53	10.4403065089106	0.636718	Gray
33	54	5.65685424949238	0.757567	Gray
33	55	10.770329614269	0.712097	Gray
34	35	1.76776695296637	0.454443	Gray
34	36	5.85234995535981	0.623779	Gray
34	37	6	0.581037	Gray
34	38	11.0453610171873	0.468506	Gray
34	39	7.56637297521078	0.717392	Gray
34	40	9.05538513813742	0.71145	Gray
34	41	4.17665469538056	0.712924	Gray
34	42	3.16227766016838	0.567419	Gray
34	43	5.09901951359278	0.564587	Gray
34	44	6.08276253029822	0.772363	Gray
34	45	6.78284191504154	0.455419	Gray
34	46	5.3851648071345	0.446044	Gray
34	47	4.47213595499958	0.616638	Gray
34	48	3.60555127546399	0.458544	Gray
34	49	2.5	0.739477	Gray
34	50	3.23047769829317	0.523242	Gray
34	51	6.12825877028341	0.859762	Gray
34	52	11.4017542509914	0.432568	Gray
34	53	5.8309518948453	0.76145	Gray
34	54	4.12310562561766	0.704785	Gray
34	55	6.40312423743285	0.471094	Gray
35	36	4.13823633931171	0.533813	Gray
35	37	4.2573465914816	0.440527	Gray
35	38	12.7720397744448	0.087305	Gray
35	39	9.28035559663529	0.689608	Gray
35	40	10.7761310311262	0.737854	Gray
35	41	5.69234378597935	0.576892	Gray
35	42	1.45773797371133	0.614563	Gray
35	43	3.33541601603158	0.521362	Gray
35	44	4.31566912540802	0.848169	Gray
35	45	8.30202451882137	0.464636	Gray
35	46	6.97316284049068	0.295886	Gray
35	47	6.01040764008565	0.673742	Gray
35	48	5.06211418282915	0.284179	Gray
35	49	3.69120576505835	0.763245	Gray
35	50	3.14863896559135	0.233594	Gray
35	51	4.43627721806872	0.879137	Gray
35	52	13.0431974607456	0.246081	Gray
35	53	4.2573465914816	0.740979	Gray
35	54	4.65026880943457	0.616134	Gray
35	55	4.9623583103198	0.67655	Gray
36	37	2.06155281280883	0.621603	Gray
36	38	16.5302752548165	0.533813	Gray
36	39	13.0384048104053	0.837994	Gray
36	40	14.5344418537486	0.73659	Gray
36	41	9.16666666666667	0.769452	Gray
36	42	2.69258240356725	0.731054	Gray
36	43	1.11803398874989	0.190613	Gray
36	44	1.11803398874989	0.848691	Gray
36	45	11.6264186709025	0.53584	Gray
36	46	10.5	0.57605	Gray
36	47	9.5	0.731103	Gray
36	48	8.5	0.57684	Gray
36	49	7	0.77605	Gray
36	50	5.05069456321942	0.518408	Gray
36	51	0.372677996249966	0.832241	Gray
36	52	16.5302752548165	0.565247	Gray
36	53	1.11803398874989	0.733465	Gray
36	54	6.80073525436772	0.782699	Gray
36	55	2.06155281280883	0.771136	Gray
37	38	17.0293863659264	0.4521	Gray
37	39	13.5369863706809	0.805807	Gray
37	40	15.0332963783729	0.703671	Gray
37	41	9.87139526330723	0.782458	Gray
37	42	3.16227766016838	0.692552	Gray
37	43	1.4142135623731	0.580404	Gray
37	44	1	0.809802	Gray
37	45	12.4501784904653	0.592904	Gray
37	46	11.1803398874989	0.517904	Gray
37	47	10.1980390271856	0.666771	Gray
37	48	9.21954445729289	0.505465	Gray
37	49	7.76208734813001	0.766708	Gray
37	50	6.27512251910334	0.453076	Gray
37	51	2.35702260395516	0.818832	Gray
37	52	17.2626765016321	0.559314	Gray
37	53	3.16227766016838	0.703674	Gray
37	54	8.06225774829855	0.710486	Gray
37	55	4.12310562561766	0.775902	Gray
38	39	3.5	0.689413	Gray
38	40	2	0.751916	Gray
38	41	7.40120110372484	0.614587	Gray
38	42	14	0.602121	Gray
38	43	16	0.52135	Gray
38	44	17	0.845056	Gray
38	45	5.30788197976473	0.464624	Gray
38	46	6.08276253029822	0.295874	Gray
38	47	7.07106781186548	0.6613	Gray
38	48	8.06225774829855	0.284167	Gray
38	49	9.5524865872714	0.763232	Gray
38	50	11.7908532962329	0.233582	Gray
38	51	16.7199149386459	0.878943	Gray
38	52	2	0.246069	Gray
38	53	16.1245154965971	0.752685	Gray
38	54	10.4403065089106	0.613024	Gray
38	55	16.2788205960997	0.664108	Gray
39	40	1.5	0.601752	Gray
39	41	3.9616214413349	0.64628	Gray
39	42	10.5	0.678259	Gray
39	43	12.5	0.742047	Gray
39	44	13.5	0.63349	Gray
39	45	2.45090686164212	0.661057	Gray
39	46	2.69258240356725	0.651096	Gray
39	47	3.64005494464026	0.700085	Gray
39	48	4.60977222864644	0.65051	Gray
39	49	6.08276253029822	0.576498	Gray
39	50	8.37595214852996	0.705038	Gray
39	51	13.2340050207369	0.563949	Gray
39	52	4.03112887414927	0.551926	Gray
39	53	12.6589889011722	0.551752	Gray
39	54	7.15891053163818	0.473779	Gray
39	55	12.8549601321824	0.704089	Gray
40	41	5.42627353203324	0.732452	Gray
40	42	12	0.410486	Gray
40	43	14	0.733477	Gray
40	44	15	0.728644	Gray
40	45	3.53651586232049	0.619848	Gray
40	46	4.12310562561766	0.707006	Gray
40	47	5.09901951359278	0.361267	Gray
40	48	6.08276253029822	0.70642	Gray
40	49	7.56637297521078	0.421288	Gray
40	50	9.83215542375204	0.619885	Gray
40	51	14.7271480229163	0.617657	Gray
40	52	2.82842712474619	0.651342	Gray
40	53	14.142135623731	0.05	Gray
40	54	8.54400374531753	0.468249	Gray
40	55	14.3178210632764	0.789746	Gray
41	42	6.74124947205223	0.736447	Gray
41	43	8.72416821886827	0.766522	Gray
41	44	9.7182531580755	0.829477	Gray
41	45	2.6153924710792	0.760471	Gray
41	46	1.33333333333333	0.701877	Gray
41	47	0.333333333333334	0.748935	Gray
41	48	0.666666666666666	0.652075	Gray
41	49	2.16666666666667	0.835821	Gray
41	50	4.41455249610523	0.686414	Gray
41	51	9.3392838174146	0.85599	Gray
41	52	7.40120110372484	0.64559	Gray
41	53	8.72416821886827	0.7325	Gray
41	54	3.33333333333333	0.66769	Gray
41	55	8.89444270941756	0.723877	Gray
42	43	2	0.765433	Gray
42	44	3	0.731149	Gray
42	45	9.30091094702258	0.602624	Gray
42	46	8.06225774829855	0.568054	Gray
42	47	7.07106781186548	0.087305	Gray
42	48	6.08276253029822	0.567468	Gray
42	49	4.60977222864644	0.657653	Gray
42	50	3.24863559329037	0.602807	Gray
42	51	2.98142396999972	0.691211	Gray
42	52	14.142135623731	0.51239	Gray
42	53	2.82842712474619	0.410632	Gray
42	54	5	0.570447	Gray
42	55	3.60555127546399	0.587157	Gray
43	44	1	0.658078	Gray
43	45	11.2623389124008	0.345227	Gray
43	46	10.0498756211209	0.466919	Gray
43	47	9.05538513813742	0.690445	Gray
43	48	8.06225774829855	0.467709	Gray
43	49	6.57647321898295	0.594812	Gray
43	50	4.91941988871884	0.418616	Gray
43	51	1.49071198499986	0.770535	Gray
43	52	16.1245154965971	0.459045	Gray
43	53	2	0.683477	Gray
43	54	6.70820393249937	0.739157	Gray
43	55	3	0.664889	Gray
44	45	12.2477322163919	0.607562	Gray
44	46	11.0453610171873	0.738803	Gray
44	47	10.0498756211209	0.668454	Gray
44	48	9.05538513813742	0.75033	Gray
44	49	7.56637297521078	0.532416	Gray
44	50	5.83302849755487	0.701306	Gray
44	51	1.37436854187255	0.476366	Gray
44	52	17.1172427686237	0.738803	Gray
44	53	2.23606797749979	0.678644	Gray
44	54	7.61577310586391	0.744809	Gray
44	55	3.16227766016838	0.722216	Gray
45	46	1.47431716774618	0.16875	Gray
45	47	2.31090410397701	0.576843	Gray
45	48	3.24144172312945	0.267773	Gray
45	49	4.69115598167919	0.336255	Gray
45	50	6.67390214337162	0.267957	Gray
45	51	11.7688973334142	0.74072	Gray
45	52	4.91666666666667	0.255469	Gray
45	53	11.0833333333333	0.569848	Gray
45	54	5.18076034745652	0.671826	Gray
45	55	11.1283546752329	0.627734	Gray
46	47	1	0.589148	Gray
46	48	2	0.099023	Gray
46	49	3.5	0.467358	Gray
46	50	5.71073171733753	0.267957	Gray
46	51	10.6718737290547	0.828015	Gray
46	52	6.08276253029822	0.180469	Gray
46	53	10.0498756211209	0.657006	Gray
46	54	4.47213595499958	0.568115	Gray
46	55	10.1980390271856	0.590234	Gray
47	48	1	0.588562	Gray
47	49	2.5	0.570348	Gray
47	50	4.73666403275233	0.615112	Gray
47	51	9.67241208569794	0.65664	Gray
47	52	7.07106781186548	0.571569	Gray
47	53	9.05538513813742	0.361414	Gray
47	54	3.60555127546399	0.530017	Gray
47	55	9.21954445729289	0.562109	Gray
48	49	1.5	0.566382	Gray
48	50	3.77617737545977	0.25625	Gray
48	51	8.67307455417179	0.728992	Gray
48	52	8.06225774829855	0.217969	Gray
48	53	8.06225774829855	0.656421	Gray
48	54	2.82842712474619	0.567529	Gray
48	55	8.24621125123532	0.61499	Gray
49	50	2.39683326257404	0.529651	Gray
49	51	7.17441441667696	0.663424	Gray
49	52	9.5524865872714	0.517163	Gray
49	53	6.57647321898295	0.371289	Gray
49	54	2.06155281280883	0.626354	Gray
49	55	6.80073525436772	0.689941	Gray
50	51	5.14794576858515	0.738562	Gray
50	52	11.5895789009069	0.181238	Gray
50	53	4.41529270701064	0.569885	Gray
50	54	1.78904780302889	0.62279	Gray
50	55	4.48796930828529	0.748584	Gray
51	52	16.6799946709291	0.819226	Gray
51	53	0.942809041582064	0.567657	Gray
51	54	6.87184270936277	0.78529	Gray
51	55	1.7950549357115	0.837692	Gray
52	53	16	0.601342	Gray
52	54	10.0498756211209	0.563428	Gray
52	55	16.0312195418814	0.604883	Gray
53	54	6.08276253029822	0.468102	Gray
53	55	1	0.789892	Gray
54	55	6	0.682861	Gray
