# Supplementary material for: Mating portfolio and neutral mechanisms are primary causes of genet-ramet frequencies and spatial distributions in smooth cordgrass (Spartina alterniflora) along salt marsh tidal gradients
Source: Front Genet. 2026 May 1;17:1810782. doi: 10.3389/fgene.2026.1810782 (PMC13175536; doi:10.3389/fgene.2026.1810782)
Supplement: Supplementary file 2 [file DataSheet1.zip › isolation by distance/combined distance files for all patches/SALT_Black_MLL_distances.txt]

MLL1	MLL2	eucl_dist	Bruvos_dist	patch
219	220	10.9495353952189	0.592944	Black
219	221	12.548152523451	0.470874	Black
219	222	11.3861429186389	0.755102	Black
219	223	10.9876480185485	0.692566	Black
220	221	1.71593835683117	0.278122	Black
220	222	1.26929551764398	0.518741	Black
220	223	2.66666666666667	0.373776	Black
221	222	2.23606797749979	0.134372	Black
221	223	3.80788655293195	0.563574	Black
222	223	1.58113883008419	0.766794	Black
