# Supplementary material for: Mating portfolio and neutral mechanisms are primary causes of genet-ramet frequencies and spatial distributions in smooth cordgrass (Spartina alterniflora) along salt marsh tidal gradients
Source: Front Genet. 2026 May 1;17:1810782. doi: 10.3389/fgene.2026.1810782 (PMC13175536; doi:10.3389/fgene.2026.1810782)
Supplement: Supplementary file 2 [file DataSheet1.zip › isolation by distance/combined distance files for all patches/SALT_Red_MLL_distances.txt]

MLL1	MLL2	eucl_dist	Bruvos_dist	patch
131	132	2.03485257451246	0.824072	Red
131	133	7.20069441095788	0.472643	Red
131	134	7.40607858451421	0.641296	Red
131	135	6.18465843842649	0.858444	Red
131	136	10.6375044580809	0.847555	Red
131	137	15.00299970006	0.777046	Red
131	138	24.5453095768259	0.74834	Red
131	139	23.5314459766292	0.373328	Red
131	140	30.8337837804935	0.667077	Red
131	141	1.11803398874989	0.820785	Red
131	142	10.0124921972504	0.651352	Red
131	143	19.0065778087482	0.706664	Red
131	144	22.0056810846654	0.823971	Red
131	145	8.13941029804985	0.509129	Red
131	146	11.4510498736961	0.432739	Red
131	147	2.5	0.889779	Red
131	148	2.69258240356725	0.691247	Red
131	149	25.1246890528022	0.817517	Red
132	133	5.20726655741762	0.764623	Red
132	134	5.40052080821841	0.806323	Red
132	135	4.15519253464867	0.493436	Red
132	136	8.67447118964693	0.767955	Red
132	137	13.0002163443537	0.731149	Red
132	138	22.5367369840642	0.171863	Red
132	139	21.5538637565548	0.483154	Red
132	140	28.8384207939493	0.743112	Red
132	141	1.32876822659183	0.796078	Red
132	142	8.04770930140994	0.767537	Red
132	143	17.0225034880302	0.822437	Red
132	144	20.0191314746669	0.791378	Red
132	145	6.28614548034008	0.558978	Red
132	146	9.59617698119001	0.814437	Red
132	147	3.50223143153048	0.659311	Red
132	148	3.04394891547148	0.818628	Red
132	149	23.1789910263583	0.873556	Red
133	134	0.28284271247462	0.690368	Red
133	135	1.84390889145858	0.746606	Red
133	136	3.48874848055218	0.725586	Red
133	137	7.80256368125246	0.581786	Red
133	138	17.3461491083436	0.59276	Red
133	139	16.3469761913965	0.420263	Red
133	140	23.6348377518348	0.680416	Red
133	141	6.22896460095897	0.695739	Red
133	142	2.86356421265527	0.56755	Red
133	143	11.8152443901935	0.752624	Red
133	144	14.8121571690284	0.750326	Red
133	145	1.78885438199983	0.582614	Red
133	146	4.6724831476884	0.507024	Red
133	147	7.65506368360185	0.457568	Red
133	148	6.72309452558864	0.740319	Red
133	149	17.9888854574151	0.741382	Red
134	135	1.84390889145858	0.707174	Red
134	136	3.33993259577778	0.686594	Red
134	137	7.6	0.704321	Red
134	138	17.1396875376679	0.709644	Red
134	139	16.162150845843	0.233581	Red
134	140	23.4379796247221	0.533474	Red
134	141	6.44980619863884	0.735678	Red
134	142	2.72029410174709	0.685141	Red
134	143	11.6275534829989	0.146823	Red
134	144	14.6219013811474	0.816309	Red
134	145	1.89736659610103	0.554674	Red
134	146	4.61024088173864	0.724146	Red
134	147	7.91201617794099	0.753307	Red
134	148	6.98569967862919	0.049951	Red
134	149	17.8213355279564	0.846484	Red
135	136	5.06855846168061	0.760724	Red
135	137	9.07964757025293	0.734122	Red
135	138	18.547836052279	0.565323	Red
135	139	17.6867005199651	0.466796	Red
135	140	24.8891989067994	0.692572	Red
135	141	5.3851648071345	0.774395	Red
135	142	4.47213595499958	0.727133	Red
135	143	13.1529464379659	0.781195	Red
135	144	16.1245154965971	0.825946	Red
135	145	3.60555127546399	0.449212	Red
135	146	6.44540222767697	0.804416	Red
135	147	7.21110255092798	0.652868	Red
135	148	6.40312423743285	0.719479	Red
135	149	19.4164878389476	0.825875	Red
136	137	4.46615059035074	0.779663	Red
136	138	13.9768432323374	0.736706	Red
136	139	12.8954815321566	0.478867	Red
136	140	20.2159597749951	0.721838	Red
136	141	9.62196324932526	0.755858	Red
136	142	0.626887216472605	0.670492	Red
136	143	8.37877069700488	0.688205	Red
136	144	11.3786672621735	0.763471	Red
136	145	2.77800502276383	0.524915	Red
136	146	1.79986131744179	0.773373	Red
136	147	10.7935673292144	0.753686	Red
136	148	9.81110862477027	0.688937	Red
136	149	14.505861388046	0.840224	Red
137	138	9.54474841062991	0.609079	Red
137	139	8.60775335590681	0.369434	Red
137	140	15.8402090334131	0.644397	Red
137	141	14.0228385143665	0.889293	Red
137	142	5.06359556046887	0.658735	Red
137	143	4.07921561087423	0.754077	Red
137	144	7.04556598152342	0.907714	Red
137	145	7.22772439983706	0.599205	Red
137	146	4.57346074760422	0.767133	Red
137	147	15.25909564817	0.409322	Red
137	148	14.2772546380598	0.754272	Red
137	149	10.3846039885977	0.930016	Red
138	139	2.03212715339543	0.461475	Red
138	140	6.36876056317955	0.721432	Red
138	141	23.5673974427008	0.736861	Red
138	142	14.5884276816325	0.63083	Red
138	143	5.67646212197547	0.763403	Red
138	144	2.83235277149973	0.745492	Red
138	145	16.687986364115	0.60585	Red
138	146	13.6548277538625	0.744903	Red
138	147	24.7498597077954	0.690365	Red
138	148	23.7589749124176	0.759595	Red
138	149	3.29983164553722	0.813607	Red
139	140	7.36876446249554	0.05	Red
139	141	22.5159568185131	0.31875	Red
139	142	13.5194978490861	0.40932	Red
139	143	4.53710620657506	0.245885	Red
139	144	1.58792409847194	0.503073	Red
139	145	15.5190415902103	0.424218	Red
139	146	12.3557753958337	0.382751	Red
139	147	23.5591201287395	0.348239	Red
139	148	22.5612691275255	0.245885	Red
139	149	2.12137369333252	0.51167	Red
140	141	29.8351954726107	0.501562	Red
140	142	20.8359998293552	0.589792	Red
140	143	11.8380272380532	0.59573	Red
140	144	8.83962040411741	0.733346	Red
140	145	22.8722296440222	0.617185	Red
140	146	19.7244130238596	0.6765	Red
140	147	30.9214955797563	0.609945	Red
140	148	29.9244418865619	0.545779	Red
140	149	6.28269227499025	0.706787	Red
141	142	9	0.452292	Red
141	143	18	0.761203	Red
141	144	21	0.315573	Red
141	145	7.07106781186548	0.467171	Red
141	146	10.3756600266033	0.802865	Red
141	147	2.23606797749979	0.810287	Red
141	148	2	0.747983	Red
141	149	24.0831891575846	0.539795	Red
142	143	9	0.748312	Red
142	144	12	0.420898	Red
142	145	2.23606797749979	0.39295	Red
142	146	2.15738753766084	0.616934	Red
142	147	10.1980390271856	0.636105	Red
142	148	9.21954445729289	0.735092	Red
142	149	15.1327459504216	0.453124	Red
143	144	3	0.832651	Red
143	145	11.0453610171873	0.554674	Red
143	146	7.97836580934055	0.777612	Red
143	147	19.1049731745428	0.765234	Red
143	148	18.1107702762748	0.096872	Red
143	149	6.32455532033676	0.909701	Red
144	145	14.0356688476182	0.482587	Red
144	146	10.9234146517616	0.858377	Red
144	147	22.0907220343745	0.849304	Red
144	148	21.095023109729	0.81943	Red
144	149	3.60555127546399	0.375	Red
145	146	3.31476308670584	0.467773	Red
145	147	8.06225774829855	0.62655	Red
145	148	7.07106781186548	0.554674	Red
145	149	17.0293863659264	0.520013	Red
146	147	11.2244222265998	0.780415	Red
146	148	10.2246373958465	0.774097	Red
146	149	13.7795697759356	0.702069	Red
147	148	1	0.765612	Red
147	149	25	0.883764	Red
148	149	24	0.858972	Red
