# Supplementary material for: Mating portfolio and neutral mechanisms are primary causes of genet-ramet frequencies and spatial distributions in smooth cordgrass (Spartina alterniflora) along salt marsh tidal gradients
Source: Front Genet. 2026 May 1;17:1810782. doi: 10.3389/fgene.2026.1810782 (PMC13175536; doi:10.3389/fgene.2026.1810782)
Supplement: Supplementary file 2 [file DataSheet1.zip › isolation by distance/combined distance files for all patches/SALT_Yellow_MLL_distances.txt]

MLL1	MLL2	eucl_dist	Bruvos_dist	patch
195	196	4.70836644238377	0.770187	Yellow
195	197	7.18769504640133	0.760543	Yellow
195	198	8.33686125700599	0.745507	Yellow
195	109	9.16640945964408	0.755064	Yellow
195	199	11.5652264719735	0.827049	Yellow
195	200	3.38314514579329	0.788635	Yellow
195	201	9.58742481356519	0.857744	Yellow
195	202	11.5835911582282	0.77684	Yellow
195	203	2.45950184760538	0.870198	Yellow
195	204	4.65198202683413	0.839537	Yellow
195	205	2.7829483488357	0.520736	Yellow
195	206	10.6508428627128	0.798956	Yellow
195	207	3.38237397196117	0.81109	Yellow
195	208	7.92116162644642	0.783569	Yellow
195	209	11.8011245499199	0.824826	Yellow
196	197	3.18313570888463	0.487497	Yellow
196	198	3.67045259092421	0.813768	Yellow
196	109	4.78016736108685	0.866977	Yellow
196	199	7.09655628534792	0.789145	Yellow
196	200	1.92093727122985	0.668936	Yellow
196	201	5.02493781056044	0.725659	Yellow
196	202	7.0178344238091	0.406186	Yellow
196	203	7.15891053163818	0.759302	Yellow
196	204	2.6718699236469	0.838367	Yellow
196	205	7.43303437365925	0.41716	Yellow
196	206	6.5	0.508398	Yellow
196	207	7.82623792124926	0.505856	Yellow
196	208	4.60977222864644	0.729102	Yellow
196	209	7.82623792124926	0.672006	Yellow
197	198	2.28950432743847	0.654634	Yellow
197	109	2.08637033540802	0.755685	Yellow
197	199	4.46482256342577	0.764193	Yellow
197	200	3.80464112862791	0.737106	Yellow
197	201	2.76533159377486	0.671386	Yellow
197	202	4.61455497822475	0.496078	Yellow
197	203	9.59472894507249	0.647167	Yellow
197	204	2.87256574980071	0.813415	Yellow
197	205	9.6100437655856	0.32319	Yellow
197	206	3.4725816807401	0.26152	Yellow
197	207	9.72867199691353	0.427133	Yellow
197	208	1.69774937525433	0.566392	Yellow
197	209	4.70919001402951	0.784717	Yellow
198	109	1.73845397472071	0.827727	Yellow
198	199	3.590109871423	0.788217	Yellow
198	200	5.14414445969611	0.433199	Yellow
198	201	1.49071198499986	0.716195	Yellow
198	202	3.39934634239519	0.8014	Yellow
198	203	10.7960898271344	0.725426	Yellow
198	204	4.76678321535836	0.788217	Yellow
198	205	10.9949483349804	0.527975	Yellow
198	206	3.54338193757822	0.666354	Yellow
198	207	11.2792828771258	0.749755	Yellow
198	208	3.72677996249965	0.828906	Yellow
198	209	4.95535624910617	0.773775	Yellow
109	199	2.40370085030933	0.77386	Yellow
109	200	5.80344725141876	0.800481	Yellow
109	201	0.894427190999916	0.849853	Yellow
109	202	2.5298221281347	0.688989	Yellow
109	203	11.6017240098185	0.862353	Yellow
109	204	4.9587184724371	0.823857	Yellow
109	205	11.6619037896906	0.530417	Yellow
109	206	1.84390889145858	0.824096	Yellow
109	207	11.8067777145164	0.798535	Yellow
109	208	2.72029410174709	0.813621	Yellow
109	209	3.25576411921994	0.839291	Yellow
199	200	8.20677227118622	0.82026	Yellow
199	201	2.10818510677892	0.711028	Yellow
199	202	0.666666666666667	0.595459	Yellow
199	203	14.0039676917333	0.729775	Yellow
199	204	7.3219608788296	0.049997	Yellow
199	205	14.0633487398193	0.470444	Yellow
199	206	1.66666666666667	0.740954	Yellow
199	207	14.1931125706958	0.791211	Yellow
199	208	4.63081466314993	0.495117	Yellow
199	209	2.33333333333333	0.711423	Yellow
200	201	6.28012738724303	0.774216	Yellow
200	202	8.26075057122535	0.716193	Yellow
200	203	5.8	0.785937	Yellow
200	204	1.55848929700813	0.820261	Yellow
200	205	5.88557558782486	0.492966	Yellow
200	206	7.2691127381545	0.775192	Yellow
200	207	6.13514466007119	0.736133	Yellow
200	208	4.6518813398452	0.881542	Yellow
200	209	8.44037913840368	0.413086	Yellow
201	202	2	0.532358	Yellow
201	203	12.0415945787923	0.136719	Yellow
201	204	5.60257877132387	0.707951	Yellow
201	205	12.1655250605964	0.15	Yellow
201	206	2.23606797749979	0.634619	Yellow
201	207	12.369316876853	0.688965	Yellow
201	208	3.60555127546399	0.661053	Yellow
201	209	3.60555127546399	0.732419	Yellow
202	203	14.0356688476182	0.618295	Yellow
202	204	7.48702581507207	0.645456	Yellow
202	205	14.142135623731	0.28027	Yellow
202	206	2.23606797749979	0.426938	Yellow
202	207	14.3178210632764	0.480758	Yellow
202	208	5	0.593942	Yellow
202	209	3	0.618355	Yellow
203	204	6.93221144769514	0.726699	Yellow
203	205	1	0.175	Yellow
203	206	13.0384048104053	0.6104	Yellow
203	207	2	0.723584	Yellow
203	208	10.1980390271856	0.612039	Yellow
203	209	14.142135623731	0.784177	Yellow
204	205	6.83536555146996	0.470447	Yellow
204	206	6.16891850777392	0.790368	Yellow
204	207	6.88395880935446	0.791211	Yellow
204	208	3.27448045073142	0.544531	Yellow
204	209	7.21495360730445	0.711423	Yellow
205	206	13	0.323923	Yellow
205	207	1	0.380029	Yellow
205	208	10.0498756211209	0.408969	Yellow
205	209	14.0356688476182	0.488867	Yellow
206	207	13.0384048104053	0.3625	Yellow
206	208	3.16227766016838	0.556237	Yellow
206	209	1.4142135623731	0.777685	Yellow
207	208	10	0.624206	Yellow
207	209	14	0.640332	Yellow
208	209	4	0.759326	Yellow
