# Supplementary material for: Mating portfolio and neutral mechanisms are primary causes of genet-ramet frequencies and spatial distributions in smooth cordgrass (Spartina alterniflora) along salt marsh tidal gradients
Source: Front Genet. 2026 May 1;17:1810782. doi: 10.3389/fgene.2026.1810782 (PMC13175536; doi:10.3389/fgene.2026.1810782)
Supplement: Supplementary file 2 [file DataSheet1.zip › isolation by distance/combined distance files for all patches/SALT_Pink_MLL_distances.txt]

MLL1	MLL2	eucl_dist	Bruvos_dist	patch
56	57	1.78421746226818	0.644077	Pink
56	58	2.54609058201157	0.733382	Pink
56	59	4.16380572391519	0.787875	Pink
56	60	5.0868201899586	0.730071	Pink
56	61	6.03441804844775	0.502283	Pink
56	62	7.48143659273567	0.665942	Pink
56	63	2.3596710231043	0.651123	Pink
56	64	2.87408333727222	0.678662	Pink
56	65	3.84692300001538	0.860205	Pink
56	66	4.77682398014393	0.733731	Pink
56	67	6.79269437778027	0.602295	Pink
56	68	6.43671462786148	0.772363	Pink
56	69	0.803100500685427	0.662096	Pink
56	70	2.70341116973773	0.74505	Pink
56	71	3.77628852573341	0.510718	Pink
56	72	2.4476773194919	0.614014	Pink
56	73	1.74057053830535	0.710287	Pink
56	74	1.45138171262409	0.538269	Pink
56	75	2.15521934248029	0.681955	Pink
56	76	3.96508429811073	0.680025	Pink
56	77	6.98699129363119	0.665221	Pink
56	78	8.85517934225117	0.762024	Pink
56	79	3.15478410067844	0.539038	Pink
56	80	2.3596710231043	0.601144	Pink
56	81	3.55597671733114	0.672995	Pink
56	82	5.72198604160785	0.672656	Pink
56	83	7.12732885224523	0.564539	Pink
56	84	9.04852140655977	0.553516	Pink
57	58	2.35702260395516	0.604488	Pink
57	59	4	0.698776	Pink
57	60	5	0.662192	Pink
57	61	6	0.690173	Pink
57	62	7.5	0.488428	Pink
57	63	2.23606797749979	0.617138	Pink
57	64	3.16227766016838	0.670264	Pink
57	65	4.12310562561766	0.68042	Pink
57	66	5.22015325445528	0.603707	Pink
57	67	7.37864787372622	0.5177	Pink
57	68	6.87184270936277	0.678271	Pink
57	69	2.23606797749979	0.741869	Pink
57	70	3.88908729652601	0.781982	Pink
57	71	4.47213595499958	0.732617	Pink
57	72	3.80788655293195	0.6573	Pink
57	73	3.16227766016838	0.719946	Pink
57	74	3.16227766016838	0.607758	Pink
57	75	3.60555127546399	0.555163	Pink
57	76	5	0.608228	Pink
57	77	7.82623792124926	0.744994	Pink
57	78	9.48683298050514	0.713623	Pink
57	79	4.47213595499958	0.544678	Pink
57	80	4.12310562561766	0.758007	Pink
57	81	5	0.569321	Pink
57	82	6.80073525436772	0.627914	Pink
57	83	8.06225774829855	0.586864	Pink
57	84	9.8488578017961	0.638181	Pink
58	59	1.6996731711976	0.280859	Pink
58	60	2.68741924943285	0.769482	Pink
58	61	3.68178700572909	0.697205	Pink
58	62	5.17740818900302	0.780957	Pink
58	63	4.38431547932197	0.860936	Pink
58	64	0.942809041582064	0.77456	Pink
58	65	1.7950549357115	0.675536	Pink
58	66	2.91070819942883	0.726303	Pink
58	67	5.07718207057594	0.822018	Pink
58	68	4.53382350291181	0.712496	Pink
58	69	2.13437474581095	0.7425	Pink
58	70	2.45232316159369	0.698766	Pink
58	71	2.35702260395516	0.652733	Pink
58	72	4.97214463005877	0.741684	Pink
58	73	4.2687494916219	0.736584	Pink
58	74	2.98142396999972	0.641795	Pink
58	75	2.68741924943285	0.72182	Pink
58	76	3.1446603773522	0.645409	Pink
58	77	5.63964143856288	0.742509	Pink
58	78	7.18021974284601	0.693602	Pink
58	79	5.67646212197547	0.616772	Pink
58	80	3.90156663690654	0.689258	Pink
58	81	3.72677996249965	0.55852	Pink
58	82	4.84481395124955	0.567748	Pink
58	83	5.93483127158829	0.64834	Pink
58	84	7.60847480700889	0.649557	Pink
59	60	1	0.831641	Pink
59	61	2	0.802282	Pink
59	62	3.5	0.781689	Pink
59	63	6.08276253029822	0.870263	Pink
59	64	1.4142135623731	0.787012	Pink
59	65	1	0.731006	Pink
59	66	1.80277563773199	0.790951	Pink
59	67	3.80058475033046	0.82275	Pink
59	68	3.1446603773522	0.734911	Pink
59	69	3.60555127546399	0.787826	Pink
59	70	3.02076149339864	0.689745	Pink
59	71	2	0.75703	Pink
59	72	6.51920240520265	0.782317	Pink
59	73	5.8309518948453	0.783069	Pink
59	74	4.24264068711928	0.682417	Pink
59	75	3.60555127546399	0.787006	Pink
59	76	3	0.791699	Pink
59	77	4.60977222864644	0.787835	Pink
59	78	5.8309518948453	0.695799	Pink
59	79	7.21110255092798	0.657405	Pink
59	80	5	0.793555	Pink
59	81	4.12310562561766	0.757116	Pink
59	82	4.27200187265877	0.766344	Pink
59	83	5	0.712793	Pink
59	84	6.40312423743285	0.797604	Pink
60	61	1	0.742334	Pink
60	62	2.5	0.636606	Pink
60	63	7.07106781186548	0.699005	Pink
60	64	2.23606797749979	0.716455	Pink
60	65	1.4142135623731	0.754281	Pink
60	66	1.5	0.72518	Pink
60	67	3.0731814857643	0.657613	Pink
60	68	2.35702260395516	0.838025	Pink
60	69	4.47213595499958	0.792795	Pink
60	70	3.55316760088797	0.836214	Pink
60	71	2.23606797749979	0.765313	Pink
60	72	7.3824115301167	0.727087	Pink
60	73	6.70820393249937	0.727185	Pink
60	74	5	0.714647	Pink
60	75	4.24264068711928	0.690365	Pink
60	76	3.16227766016838	0.704376	Pink
60	77	4.03112887414927	0.792599	Pink
60	78	5	0.848516	Pink
60	79	8.06225774829855	0.662304	Pink
60	80	5.65685424949238	0.715362	Pink
60	81	4.47213595499958	0.660885	Pink
60	82	4.03112887414927	0.672591	Pink
60	83	4.47213595499958	0.666048	Pink
60	84	5.65685424949238	0.654388	Pink
61	62	1.5	0.700632	Pink
61	63	8.06225774829855	0.723814	Pink
61	64	3.16227766016838	0.697168	Pink
61	65	2.23606797749979	0.907504	Pink
61	66	1.80277563773199	0.762789	Pink
61	67	2.53859103528797	0.729428	Pink
61	68	1.7950549357115	0.774707	Pink
61	69	5.3851648071345	0.748352	Pink
61	70	4.2573465914816	0.702585	Pink
61	71	2.82842712474619	0.467822	Pink
61	72	8.27647267862342	0.703805	Pink
61	73	7.61577310586391	0.767221	Pink
61	74	5.8309518948453	0.665917	Pink
61	75	5	0.738817	Pink
61	76	3.60555127546399	0.70985	Pink
61	77	3.64005494464026	0.751477	Pink
61	78	4.24264068711928	0.784607	Pink
61	79	8.94427190999916	0.604053	Pink
61	80	6.40312423743285	0.508443	Pink
61	81	5	0.672998	Pink
61	82	4.03112887414927	0.71987	Pink
61	83	4.12310562561766	0.716449	Pink
61	84	5	0.545789	Pink
62	63	9.5524865872714	0.623289	Pink
62	64	4.60977222864644	0.640368	Pink
62	65	3.64005494464026	0.702285	Pink
62	66	2.91547594742265	0.62578	Pink
62	67	2.38630351054606	0.652086	Pink
62	68	1.86338998124982	0.759668	Pink
62	69	6.80073525436772	0.667725	Pink
62	70	5.48862460002504	0.710348	Pink
62	71	4.03112887414927	0.583197	Pink
62	72	9.65660395791398	0.757555	Pink
62	73	9.01387818865997	0.719823	Pink
62	74	7.15891053163818	0.762642	Pink
62	75	6.26498204307083	0.749548	Pink
62	76	4.60977222864644	0.738768	Pink
62	77	3.53553390593274	0.6646	Pink
62	78	3.35410196624968	0.634747	Pink
62	79	10.3077640640442	0.712059	Pink
62	80	7.63216876123687	0.570894	Pink
62	81	6.02079728939615	0.634569	Pink
62	82	4.47213595499958	0.612842	Pink
62	83	4.03112887414927	0.561706	Pink
62	84	4.27200187265877	0.607565	Pink
63	64	5	0.608081	Pink
63	65	6	0.571875	Pink
63	66	7.0178344238091	0.763025	Pink
63	67	9.09822937597079	0.578509	Pink
63	68	8.69226987360353	0.63558	Pink
63	69	3.16227766016838	0.611178	Pink
63	70	5.06211418282915	0.838402	Pink
63	71	6.08276253029822	0.789767	Pink
63	72	2.54950975679639	0.677295	Pink
63	73	2.23606797749979	0.803307	Pink
63	74	3.60555127546399	0.677295	Pink
63	75	4.47213595499958	0.797399	Pink
63	76	6.32455532033676	0.663623	Pink
63	77	9.3407708461347	0.661178	Pink
63	78	11.1803398874989	0.728245	Pink
63	79	3	0.67749	Pink
63	80	4.24264068711928	0.727804	Pink
63	81	5.8309518948453	0.812105	Pink
63	82	8.07774721070176	0.812088	Pink
63	83	9.48683298050514	0.741454	Pink
63	84	11.4017542509914	0.602951	Pink
64	65	1	0.698231	Pink
64	66	2.06155281280883	0.807406	Pink
64	67	4.21637021355784	0.59277	Pink
64	68	3.72677996249965	0.648193	Pink
64	69	2.23606797749979	0.524313	Pink
64	70	1.76776695296637	0.771676	Pink
64	71	1.4142135623731	0.808495	Pink
64	72	5.1478150704935	0.424802	Pink
64	73	4.47213595499958	0.662243	Pink
64	74	2.82842712474619	0.478905	Pink
64	75	2.23606797749979	0.811865	Pink
64	76	2.23606797749979	0.710254	Pink
64	77	4.7169905660283	0.527438	Pink
64	78	6.32455532033676	0.79707	Pink
64	79	5.8309518948453	0.429492	Pink
64	80	3.60555127546399	0.758544	Pink
64	81	3	0.767575	Pink
64	82	3.90512483795333	0.745895	Pink
64	83	5	0.561522	Pink
64	84	6.70820393249937	0.605896	Pink
65	66	1.11803398874989	0.744421	Pink
65	67	3.2829526005987	0.591255	Pink
65	68	2.74873708374511	0.768475	Pink
65	69	3.16227766016838	0.695054	Pink
65	70	2.15058131676066	0.811571	Pink
65	71	1	0.859178	Pink
65	72	6.04152298679729	0.768392	Pink
65	73	5.3851648071345	0.705224	Pink
65	74	3.60555127546399	0.755761	Pink
65	75	2.82842712474619	0.793103	Pink
65	76	2	0.71351	Pink
65	77	3.90512483795333	0.694859	Pink
65	78	5.3851648071345	0.709167	Pink
65	79	6.70820393249937	0.680945	Pink
65	80	4.24264068711928	0.796812	Pink
65	81	3.16227766016838	0.564731	Pink
65	82	3.35410196624968	0.567073	Pink
65	83	4.24264068711928	0.65527	Pink
65	84	5.8309518948453	0.701281	Pink
66	67	2.16666666666667	0.631039	Pink
66	68	1.67497927018681	0.854431	Pink
66	69	4.03112887414927	0.877475	Pink
66	70	2.57390753524675	0.72738	Pink
66	71	1.11803398874989	0.657128	Pink
66	72	6.80073525436772	0.66456	Pink
66	73	6.18465843842649	0.541528	Pink
66	74	4.27200187265877	0.66441	Pink
66	75	3.35410196624968	0.66289	Pink
66	76	1.80277563773199	0.801669	Pink
66	77	2.82842712474619	0.877279	Pink
66	78	4.27200187265877	0.629223	Pink
66	79	7.43303437365925	0.589438	Pink
66	80	4.7169905660283	0.594872	Pink
66	81	3.20156211871642	0.427673	Pink
66	82	2.54950975679639	0.529187	Pink
66	83	3.20156211871642	0.548412	Pink
66	84	4.7169905660283	0.750232	Pink
67	68	0.74535599249993	0.745697	Pink
67	69	6.00925212577332	0.758373	Pink
67	70	4.27037599177299	0.796435	Pink
67	71	3.01846171271247	0.682763	Pink
67	72	8.57969178415583	0.433398	Pink
67	73	8.02772971919486	0.566199	Pink
67	74	6.03692342542494	0.419727	Pink
67	75	5.04424865014052	0.7849	Pink
67	76	3.0731814857643	0.553893	Pink
67	77	1.16666666666667	0.761498	Pink
67	78	2.10818510677892	0.717528	Pink
67	79	9.15302014516399	0.341211	Pink
67	80	6.2271805640898	0.720117	Pink
67	81	4.33333333333333	0.463086	Pink
67	82	2.24227067451228	0.378711	Pink
67	83	1.66666666666667	0.65824	Pink
67	84	2.60341655863555	0.584323	Pink
68	69	5.67646212197547	0.781148	Pink
68	70	4.06372844674554	0.856	Pink
68	71	2.68741924943285	0.805176	Pink
68	72	8.36991968632648	0.781833	Pink
68	73	7.7817450199525	0.872388	Pink
68	74	5.82141639885766	0.781834	Pink
68	75	4.85340659285368	0.838721	Pink
68	76	2.98142396999972	0.803061	Pink
68	77	1.86338998124982	0.7811	Pink
68	78	2.68741924943285	0.856735	Pink
68	79	8.97527467855751	0.681836	Pink
68	80	6.12825877028341	0.767822	Pink
68	81	4.34613493680177	0.810733	Pink
68	82	2.60874597374975	0.760928	Pink
68	83	2.35702260395516	0.755356	Pink
68	84	3.29983164553722	0.539551	Pink
69	70	1.90394327646598	0.835474	Pink
69	71	3	0.742505	Pink
69	72	2.91547594742265	0.664782	Pink
69	73	2.23606797749979	0.680185	Pink
69	74	1	0.764001	Pink
69	75	1.4142135623731	0.807483	Pink
69	76	3.16227766016838	0.688794	Pink
69	77	6.18465843842649	0.05	Pink
69	78	8.06225774829855	0.728979	Pink
69	79	3.60555127546399	0.689539	Pink
69	80	2	0.742309	Pink
69	81	2.82842712474619	0.735888	Pink
69	82	4.92442890089805	0.732776	Pink
69	83	6.32455532033676	0.667501	Pink
69	84	8.24621125123532	0.470251	Pink
70	71	1.45773797371133	0.452686	Pink
70	72	4.31566912540802	0.827501	Pink
70	73	3.75832409459323	0.833703	Pink
70	74	1.76776695296637	0.752086	Pink
70	75	0.790569415042095	0.738232	Pink
70	76	1.2747548783982	0.909313	Pink
70	77	4.31566912540802	0.835669	Pink
70	78	6.2549980015984	0.559021	Pink
70	79	4.91172067609712	0.665404	Pink
70	80	2.15058131676066	0.490039	Pink
70	81	1.2747548783982	0.493164	Pink
70	82	3.02076149339864	0.579882	Pink
70	83	4.43001128666734	0.737057	Pink
70	84	6.37377439199098	0.677441	Pink
71	72	5.70087712549569	0.825878	Pink
71	73	5.09901951359278	0.738952	Pink
71	74	3.16227766016838	0.723583	Pink
71	75	2.23606797749979	0.687695	Pink
71	76	1	0.751121	Pink
71	77	3.35410196624968	0.7427	Pink
71	78	5.09901951359278	0.473962	Pink
71	79	6.32455532033676	0.636864	Pink
71	80	3.60555127546399	0.137256	Pink
71	81	2.23606797749979	0.562255	Pink
71	82	2.5	0.53413	Pink
71	83	3.60555127546399	0.592819	Pink
71	84	5.3851648071345	0.446289	Pink
72	73	0.707106781186548	0.418505	Pink
72	74	2.54950975679639	0.224948	Pink
72	75	3.53553390593274	0.84071	Pink
72	76	5.52268050859363	0.603418	Pink
72	77	8.5	0.667907	Pink
72	78	10.5118980208143	0.760888	Pink
72	79	0.707106781186548	0.149902	Pink
72	80	2.54950975679639	0.813427	Pink
72	81	4.52769256906871	0.629846	Pink
72	82	7.0178344238091	0.628491	Pink
72	83	8.5146931829632	0.567564	Pink
72	84	10.5118980208143	0.642322	Pink
73	74	2	0.564745	Pink
73	75	3	0.655701	Pink
73	76	5	0.65228	Pink
73	77	8.0156097709407	0.67999	Pink
73	78	10	0.679761	Pink
73	79	1.4142135623731	0.480956	Pink
73	80	2.23606797749979	0.726501	Pink
73	81	4.12310562561766	0.44021	Pink
73	82	6.57647321898295	0.488806	Pink
73	83	8.06225774829855	0.568249	Pink
73	84	10.0498756211209	0.713599	Pink
74	75	1	0.777097	Pink
74	76	3	0.690331	Pink
74	77	6.02079728939615	0.767126	Pink
74	78	8	0.673376	Pink
74	79	3.16227766016838	0.099985	Pink
74	80	1	0.760937	Pink
74	81	2.23606797749979	0.555017	Pink
74	82	4.60977222864644	0.564246	Pink
74	83	6.08276253029822	0.607516	Pink
74	84	8.06225774829855	0.636267	Pink
75	76	2	0.721005	Pink
75	77	5.02493781056044	0.807531	Pink
75	78	7	0.711304	Pink
75	79	4.12310562561766	0.665967	Pink
75	80	1.4142135623731	0.708008	Pink
75	81	1.4142135623731	0.634128	Pink
75	82	3.64005494464026	0.692721	Pink
75	83	5.09901951359278	0.751122	Pink
75	84	7.07106781186548	0.681967	Pink
76	77	3.04138126514911	0.691919	Pink
76	78	5	0.890136	Pink
76	79	6.08276253029822	0.603417	Pink
76	80	3.16227766016838	0.712646	Pink
76	81	1.4142135623731	0.592745	Pink
76	82	1.80277563773199	0.59139	Pink
76	83	3.16227766016838	0.74165	Pink
76	84	5.09901951359278	0.417758	Pink
77	78	2.06155281280883	0.729175	Pink
77	79	9.01387818865997	0.692664	Pink
77	80	6.02079728939615	0.742504	Pink
77	81	4.03112887414927	0.735693	Pink
77	82	1.58113883008419	0.732581	Pink
77	83	0.5	0.667306	Pink
77	84	2.06155281280883	0.470251	Pink
78	79	11.0453610171873	0.551757	Pink
78	80	8.06225774829855	0.561072	Pink
78	81	6.08276253029822	0.531127	Pink
78	82	3.64005494464026	0.578002	Pink
78	83	2.23606797749979	0.645395	Pink
78	84	1	0.736218	Pink
79	80	3	0.674218	Pink
79	81	5	0.555054	Pink
79	82	7.5	0.573804	Pink
79	83	9	0.570602	Pink
79	84	11	0.552283	Pink
80	81	2	0.599609	Pink
80	82	4.5	0.571484	Pink
80	83	6	0.567917	Pink
80	84	8	0.42124	Pink
81	82	2.5	0.13667	Pink
81	83	4	0.627669	Pink
81	84	6	0.552231	Pink
82	83	1.5	0.627035	Pink
82	84	3.5	0.511655	Pink
83	84	2	0.67146	Pink
