# Supplementary material for: Mating portfolio and neutral mechanisms are primary causes of genet-ramet frequencies and spatial distributions in smooth cordgrass (Spartina alterniflora) along salt marsh tidal gradients
Source: Front Genet. 2026 May 1;17:1810782. doi: 10.3389/fgene.2026.1810782 (PMC13175536; doi:10.3389/fgene.2026.1810782)
Supplement: Supplementary file 2 [file DataSheet1.zip › isolation by distance/combined distance files for all patches/SALT_Purple_MLL_distances.txt]

MLL1	MLL2	eucl_dist	Bruvos_dist	patch
85	86	0.707106781186548	0.520703	Purple
85	87	2	0.80625	Purple
85	88	6.19578983135718	0.85217	Purple
85	89	5	0.729589	Purple
85	90	11.9557863983247	0.759863	Purple
85	91	14	0.51777	Purple
85	92	15	0.51777	Purple
85	93	1.4142135623731	0.744433	Purple
85	94	2.23606797749979	0.616931	Purple
85	95	15.5724115023974	0.535933	Purple
85	96	16.0312195418814	0.742957	Purple
85	97	2	0.817315	Purple
85	98	5.22015325445528	0.615026	Purple
85	99	9.21954445729289	0.664608	Purple
85	100	17.1172427686237	0.707885	Purple
85	101	3.86264158316559	0.763082	Purple
85	102	9.48683298050514	0.667468	Purple
85	103	13.8283123417944	0.69558	Purple
85	104	14.560219778561	0.692455	Purple
86	87	1.58113883008419	0.839795	Purple
86	88	5.58601835908487	0.95006	Purple
86	89	4.52769256906871	0.716186	Purple
86	90	11.4008460186439	0.803479	Purple
86	91	13.5092560861063	0.607589	Purple
86	92	14.5086181285469	0.60759	Purple
86	93	0.707106781186548	0.740991	Purple
86	94	1.58113883008419	0.727267	Purple
86	95	15.0332963783729	0.713659	Purple
86	96	15.5080624192708	0.801123	Purple
86	97	1.58113883008419	0.718506	Purple
86	98	4.52216762183801	0.61704	Purple
86	99	8.63133825081603	0.767907	Purple
86	100	16.5680415257809	0.667615	Purple
86	101	3.22800247831379	0.784076	Purple
86	102	8.86002257333467	0.494824	Purple
86	103	13.2182533725989	0.605115	Purple
86	104	13.9463256809814	0.655115	Purple
87	88	4.31257903697295	0.833956	Purple
87	89	3	0.794139	Purple
87	90	9.97778597774835	0.806437	Purple
87	91	12	0.760888	Purple
87	92	13	0.758544	Purple
87	93	1.4142135623731	0.805662	Purple
87	94	2.23606797749979	0.802291	Purple
87	95	13.5830777072061	0.823827	Purple
87	96	14.0356688476182	0.312497	Purple
87	97	2.82842712474619	0.834514	Purple
87	98	3.80131556174964	0.605454	Purple
87	99	7.28010988928052	0.86307	Purple
87	100	15.1327459504216	0.888808	Purple
87	101	3.64965751817893	0.690991	Purple
87	102	7.61577310586391	0.864392	Purple
87	103	11.9117122568038	0.888814	Purple
87	104	12.6491106406735	0.888766	Purple
88	89	1.97841538202237	0.959348	Purple
88	90	5.90003571287786	0.960886	Purple
88	91	8.23780892257616	0.930187	Purple
88	92	9.21774153482132	0.917883	Purple
88	93	5.00193868232283	0.957004	Purple
88	94	4.95436235767946	0.898801	Purple
88	95	9.55556718703437	0.904892	Purple
88	96	10.0796000888001	0.745203	Purple
88	97	5.95318765144325	0.852703	Purple
88	98	2.21618948758344	0.787091	Purple
88	99	3.06395359533219	0.828352	Purple
88	100	11.0557639671579	0.880024	Purple
88	101	4.91425649488373	0.893844	Purple
88	102	3.30365364767899	0.918236	Purple
88	103	7.6339177702696	0.880037	Purple
88	104	8.36461349990363	0.880025	Purple
89	90	7.03415168594113	0.199939	Purple
89	91	9	0.8057	Purple
89	92	10	0.805701	Purple
89	93	4.12310562561766	0.099951	Purple
89	94	4.47213595499958	0.826171	Purple
89	95	10.6066017177982	0.85659	Purple
89	96	11.0453610171873	0.754438	Purple
89	97	5.3851648071345	0.85072	Purple
89	98	3.20156211871642	0.682615	Purple
89	99	4.47213595499958	0.76151	Purple
89	100	12.1655250605964	0.61698	Purple
89	101	5.09116882454314	0.770384	Purple
89	102	5	0.855453	Purple
89	103	9.10433352249844	0.563855	Purple
89	104	9.8488578017961	0.613855	Purple
90	91	2.69230769230769	0.767969	Purple
90	92	3.54347470962493	0.76792	Purple
90	93	10.8635975385362	0.149792	Purple
90	94	10.8529711253887	0.781444	Purple
90	95	3.65566756221675	0.857178	Purple
90	96	4.19918278890959	0.807313	Purple
90	97	11.852395957815	0.866284	Purple
90	98	7.78895060192899	0.682417	Purple
90	99	2.87202380039915	0.714539	Purple
90	100	5.16817754838179	0.526355	Purple
90	101	10.6330065551737	0.832675	Purple
90	102	3.16508317099092	0.901534	Purple
90	103	2.53366550298167	0.526355	Purple
90	104	3.21332285757006	0.576355	Purple
91	92	1	0.049951	Purple
91	93	13.0384048104053	0.805505	Purple
91	94	13.1529464379659	0.667871	Purple
91	95	2.12132034355964	0.640411	Purple
91	96	2.23606797749979	0.761864	Purple
91	97	14.142135623731	0.774124	Purple
91	98	10.2786185842262	0.57699	Purple
91	99	5.3851648071345	0.861047	Purple
91	100	3.60555127546399	0.702255	Purple
91	101	13.1041978007049	0.694299	Purple
91	102	5.8309518948453	0.688824	Purple
91	103	3.72677996249965	0.701474	Purple
91	104	4	0.702255	Purple
92	93	14.0356688476182	0.805505	Purple
92	94	14.142135623731	0.670215	Purple
92	95	1.58113883008419	0.652898	Purple
92	96	1.4142135623731	0.759521	Purple
92	97	15.1327459504216	0.774124	Purple
92	98	11.2361025271221	0.576978	Purple
92	99	6.32455532033676	0.873535	Purple
92	100	2.82842712474619	0.702206	Purple
92	101	14.0684043160552	0.696643	Purple
92	102	6.70820393249937	0.685703	Purple
92	103	4.02768199119819	0.701474	Purple
92	104	4.12310562561766	0.702255	Purple
93	94	1	0.82832	Purple
93	95	14.5086181285469	0.854244	Purple
93	96	15	0.803608	Purple
93	97	1.4142135623731	0.863159	Purple
93	98	3.82753184180093	0.694139	Purple
93	99	8.06225774829855	0.711557	Purple
93	100	16.0312195418814	0.629089	Purple
93	101	2.63058928759318	0.782494	Purple
93	102	8.24621125123532	0.840609	Purple
93	103	12.6183288204985	0.575964	Purple
93	104	13.3416640641263	0.625964	Purple
94	95	14.5086181285469	0.686655	Purple
94	96	15.0332963783729	0.705465	Purple
94	97	1	0.807776	Purple
94	98	3.38378486313773	0.375	Purple
94	99	8	0.749609	Purple
94	100	16	0.732592	Purple
94	101	1.64924225024706	0.742284	Purple
94	102	8.06225774829855	0.780209	Purple
94	103	12.4454364683963	0.720093	Purple
94	104	13.1529464379659	0.732593	Purple
95	96	0.707106781186548	0.770897	Purple
95	97	15.5080624192708	0.830644	Purple
95	98	11.4127122105133	0.661468	Purple
95	99	6.51920240520265	0.561456	Purple
95	100	1.58113883008419	0.808777	Purple
95	101	14.2555252446201	0.900975	Purple
95	102	6.67083203206317	0.730046	Purple
95	103	3.06412938514171	0.807996	Purple
95	104	2.91547594742265	0.808777	Purple
96	97	16.0312195418814	0.848958	Purple
96	98	11.9854077944808	0.630467	Purple
96	99	7.07106781186548	0.79946	Purple
96	100	1.4142135623731	0.884659	Purple
96	101	14.8296999295333	0.761255	Purple
96	102	7.28010988928052	0.823413	Purple
96	103	3.77123616632825	0.884665	Purple
96	104	3.60555127546399	0.884616	Purple
97	98	4.34165866921848	0.706921	Purple
97	99	9	0.811471	Purple
97	100	17	0.534314	Purple
97	101	2.12602916254693	0.925963	Purple
97	102	9.05538513813742	0.814181	Purple
97	103	13.4370962471643	0.534314	Purple
97	104	14.142135623731	0.531189	Purple
98	99	4.92442890089805	0.674023	Purple
98	100	12.8471786786049	0.639547	Purple
98	101	2.84429253066558	0.645309	Purple
98	102	4.80104155366312	0.661229	Purple
98	103	9.15089552387573	0.62705	Purple
98	104	9.84123975929862	0.63955	Purple
99	100	8	0.670447	Purple
99	101	7.76659513557904	0.859689	Purple
99	102	1	0.774731	Purple
99	103	4.64279609239471	0.670395	Purple
99	104	5.3851648071345	0.670443	Purple
100	101	15.6818366271301	0.812839	Purple
100	102	8.06225774829855	0.793249	Purple
100	103	4.02768199119819	0.1	Purple
100	104	3.60555127546399	0.096875	Purple
101	102	7.62364742101837	0.839487	Purple
101	103	11.9335195516197	0.812791	Purple
101	104	12.6063476074555	0.81284	Purple
102	103	4.38431547932197	0.793249	Purple
102	104	5.09901951359278	0.794031	Purple
103	104	0.745355992499929	0.05	Purple
