# Supplementary material for: Mating portfolio and neutral mechanisms are primary causes of genet-ramet frequencies and spatial distributions in smooth cordgrass (Spartina alterniflora) along salt marsh tidal gradients
Source: Front Genet. 2026 May 1;17:1810782. doi: 10.3389/fgene.2026.1810782 (PMC13175536; doi:10.3389/fgene.2026.1810782)
Supplement: Supplementary file 2 [file DataSheet1.zip › isolation by distance/combined distance files for all patches/SALT_Green_MLL_distances.txt]

MLL1	MLL2	eucl_dist	Bruvos_dist	patch
150	151	1	0.56405	Green
150	152	2	0.611426	Green
150	153	3	0.367773	Green
150	154	4.12310562561766	0.527914	Green
150	155	8.1247667240067	0.601157	Green
150	156	6	0.695068	Green
150	157	8	0.534946	Green
150	158	10.0221975855819	0.514984	Green
150	159	11	0.687436	Green
150	160	12	0.579779	Green
150	161	14	0.564642	Green
150	162	15.0748134316813	0.611078	Green
150	163	17	0.576947	Green
150	164	17.4293215587986	0.727295	Green
150	165	19.5040550467154	0.745898	Green
150	166	1	0.700757	Green
150	167	1.4142135623731	0.673242	Green
150	168	2.23606797749979	0.527914	Green
150	169	3.16227766016838	0.636459	Green
150	170	7.04006392016436	0.398239	Green
150	171	7.07106781186548	0.427924	Green
150	172	10.0498756211209	0.456836	Green
150	173	13.3346353530946	0.626364	Green
150	174	13.0384048104053	0.571078	Green
150	175	15.0332963783729	0.614044	Green
150	176	2	0.694284	Green
150	177	3.04138126514911	0.596088	Green
150	178	3.20156211871642	0.527865	Green
150	179	5.18844870842914	0.576312	Green
150	180	9.21954445729289	0.654232	Green
150	181	10.1980390271856	0.641744	Green
150	182	11.1607571427749	0.623431	Green
150	183	12.1655250605964	0.63042	Green
150	184	16.5178541636872	0.596088	Green
150	185	3	0.588083	Green
150	186	3.16227766016838	0.579233	Green
150	187	5	0.668405	Green
150	188	9.48683298050514	0.656088	Green
150	189	13.4629120178363	0.552728	Green
150	190	4.47213595499958	0.654785	Green
150	191	7.21110255092798	0.576111	Green
150	192	11.7046999107196	0.533093	Green
150	193	18.4390889145858	0.575476	Green
150	194	20.3960780543711	0.600378	Green
151	152	1	0.658099	Green
151	153	2	0.615575	Green
151	154	3.16227766016838	0.467574	Green
151	155	7.18520834318054	0.74945	Green
151	156	5	0.465186	Green
151	157	7	0.774523	Green
151	158	9.02465758045392	0.7994	Green
151	159	10	0.667306	Green
151	160	11	0.905016	Green
151	161	13	0.721776	Green
151	162	14.0801278403287	0.824852	Green
151	163	16	0.661446	Green
151	164	16.4326276048598	0.563623	Green
151	165	18.5081338985907	0.710593	Green
151	166	1.4142135623731	0.548145	Green
151	167	1	0.627731	Green
151	168	1.4142135623731	0.505025	Green
151	169	2.23606797749979	0.742269	Green
151	170	6.08789783094296	0.611254	Green
151	171	6.08276253029822	0.722542	Green
151	172	9.05538513813742	0.725536	Green
151	173	12.3414950471975	0.682564	Green
151	174	12.0415945787923	0.526458	Green
151	175	14.0356688476182	0.735394	Green
151	176	2.23606797749979	0.776704	Green
151	177	3.04138126514911	0.788225	Green
151	178	2.69258240356725	0.555074	Green
151	179	4.32666153055679	0.674852	Green
151	180	8.24621125123532	0.579391	Green
151	181	9.21954445729289	0.629343	Green
151	182	10.2011028815516	0.666894	Green
151	183	11.1803398874989	0.717868	Green
151	184	15.5368935675184	0.70385	Green
151	185	3.16227766016838	0.689574	Green
151	186	3	0.676995	Green
151	187	4.24264068711928	0.748912	Green
151	188	8.54400374531753	0.798824	Green
151	189	12.5	0.724022	Green
151	190	4.12310562561766	0.573827	Green
151	191	6.40312423743285	0.70581	Green
151	192	10.770329614269	0.745751	Green
151	193	17.464249196573	0.842574	Green
151	194	19.4164878389476	0.737231	Green
152	153	1	0.627817	Green
152	154	2.23606797749979	0.708642	Green
152	155	6.26439171430841	0.745602	Green
152	156	4	0.827289	Green
152	157	6	0.867659	Green
152	158	8.02772971919486	0.695799	Green
152	159	9	0.735622	Green
152	160	10	0.77021	Green
152	161	12	0.63413	Green
152	162	13.0862523283024	0.729491	Green
152	163	15	0.70498	Green
152	164	15.4363612940356	0.692767	Green
152	165	17.5126776236822	0.677768	Green
152	166	2.23606797749979	0.695993	Green
152	167	1.4142135623731	0.811569	Green
152	168	1	0.708593	Green
152	169	1.4142135623731	0.671267	Green
152	170	5.15388203202208	0.654979	Green
152	171	5.09901951359278	0.720797	Green
152	172	8.06225774829855	0.68236	Green
152	173	11.3495594628162	0.768351	Green
152	174	11.0453610171873	0.52402	Green
152	175	13.0384048104053	0.778796	Green
152	176	2.82842712474619	0.816741	Green
152	177	3.35410196624968	0.840609	Green
152	178	2.5	0.708837	Green
152	179	3.53836120259083	0.615221	Green
152	180	7.28010988928052	0.810476	Green
152	181	8.24621125123532	0.760525	Green
152	182	9.25	0.581023	Green
152	183	10.1980390271856	0.602673	Green
152	184	14.5585238703637	0.840609	Green
152	185	3.60555127546399	0.754977	Green
152	186	3.16227766016838	0.706243	Green
152	187	3.60555127546399	0.860568	Green
152	188	7.61577310586391	0.720776	Green
152	189	11.5433963806152	0.717903	Green
152	190	4	0.720839	Green
152	191	5.65685424949238	0.59619	Green
152	192	9.8488578017961	0.745396	Green
152	193	16.4924225024706	0.789288	Green
152	194	18.4390889145858	0.695018	Green
153	154	1.4142135623731	0.847949	Green
153	155	5.37196315751332	0.741553	Green
153	156	3	0.788574	Green
153	157	5	0.759094	Green
153	158	7.03167436990966	0.582812	Green
153	159	8	0.724338	Green
153	160	9	0.753369	Green
153	161	11	0.731189	Green
153	162	12.0933866224478	0.595263	Green
153	163	14	0.735352	Green
153	164	14.4406111366521	0.737207	Green
153	165	16.5177702700418	0.758737	Green
153	166	3.16227766016838	0.738208	Green
153	167	2.23606797749979	0.837195	Green
153	168	1.4142135623731	0.8479	Green
153	169	1	0.732223	Green
153	170	4.25	0.56853	Green
153	171	4.12310562561766	0.682616	Green
153	172	7.07106781186548	0.49863	Green
153	173	10.3591746775503	0.796043	Green
153	174	10.0498756211209	0.571655	Green
153	175	12.0415945787923	0.755175	Green
153	176	3.60555127546399	0.773192	Green
153	177	3.90512483795333	0.795214	Green
153	178	2.69258240356725	0.8479	Green
153	179	2.88444102037119	0.698144	Green
153	180	6.32455532033676	0.669675	Green
153	181	7.28010988928052	0.667331	Green
153	182	8.31038506929733	0.61543	Green
153	183	9.21954445729289	0.799548	Green
153	184	13.5833049306679	0.794481	Green
153	185	4.24264068711928	0.738037	Green
153	186	3.60555127546399	0.814841	Green
153	187	3.16227766016838	0.724695	Green
153	188	6.70820393249937	0.783057	Green
153	189	10.5948100502085	0.720702	Green
153	190	4.12310562561766	0.664392	Green
153	191	5	0.607178	Green
153	192	8.94427190999916	0.549108	Green
153	193	15.52417469626	0.639682	Green
153	194	17.464249196573	0.653124	Green
154	155	4.0302113530553	0.677783	Green
154	156	2.23606797749979	0.601901	Green
154	157	4.12310562561766	0.726062	Green
154	158	6.00925212577332	0.768395	Green
154	159	7.07106781186548	0.827624	Green
154	160	8.06225774829855	0.735959	Green
154	161	10.0498756211209	0.652673	Green
154	162	11.0113577727726	0.737194	Green
154	163	13.0384048104053	0.527808	Green
154	164	13.3802559766247	0.684717	Green
154	165	15.445096969853	0.67329	Green
154	166	4	0.694873	Green
154	167	3	0.611132	Green
154	168	2	0.0875	Green
154	169	1	0.737182	Green
154	170	2.92617497767991	0.476855	Green
154	171	3	0.577032	Green
154	172	6	0.68291	Green
154	173	9.26350365682445	0.722607	Green
154	174	9	0.645844	Green
154	175	11	0.577081	Green
154	176	4.12310562561766	0.762875	Green
154	177	4.03112887414927	0.624212	Green
154	178	2.5	0.0875	Green
154	179	1.52315462117278	0.564743	Green
154	180	5.09901951359278	0.70737	Green
154	181	6.08276253029822	0.757321	Green
154	182	7.04006392016436	0.673083	Green
154	183	8.06225774829855	0.48706	Green
154	184	12.4032054797475	0.539837	Green
154	185	4.47213595499958	0.627832	Green
154	186	3.60555127546399	0.395165	Green
154	187	2	0.772213	Green
154	188	5.3851648071345	0.668405	Green
154	189	9.3407708461347	0.649609	Green
154	190	3.60555127546399	0.669128	Green
154	191	3.60555127546399	0.812353	Green
154	192	7.61577310586391	0.852295	Green
154	193	14.3178210632764	0.801852	Green
154	194	16.2788205960997	0.797973	Green
155	156	3.11514718943332	0.630566	Green
155	157	2.63342196440364	0.693454	Green
155	158	3.02042139951328	0.455223	Green
155	159	4.21676002266638	0.695015	Green
155	160	5.03948903204899	0.741904	Green
155	161	6.82841262189912	0.677747	Green
155	162	7.39232370125538	0.652538	Green
155	163	9.66816284415323	0.430844	Green
155	164	9.7618176749787	0.683532	Green
155	165	11.7708056528303	0.699045	Green
155	166	7.86009319847783	0.686114	Green
155	167	6.88450794931214	0.696506	Green
155	168	5.9170798811176	0.677771	Green
155	169	4.96258188193517	0.658347	Green
155	170	1.12545191449227	0.45293	Green
155	171	1.75748610135321	0.50228	Green
155	172	2.8168974497847	0.642479	Green
155	173	5.66851185296626	0.775682	Green
155	174	5.5480685908483	0.645404	Green
155	175	7.48410544551095	0.698251	Green
155	176	7.71688381783659	0.82406	Green
155	177	7.20258418450706	0.722653	Green
155	178	5.69347701087593	0.677734	Green
155	179	3.09979957359338	0.504248	Green
155	180	1.44525340215815	0.740221	Green
155	181	2.38833456865539	0.727734	Green
155	182	3.08178702096747	0.683356	Green
155	183	4.35142634576337	0.683688	Green
155	184	8.54430726543775	0.719723	Green
155	185	7.70191707480799	0.20918	Green
155	186	6.70335074739518	0.679623	Green
155	187	3.7122856960042	0.671863	Green
155	188	1.36308039589764	0.517724	Green
155	189	5.38090531526381	0.504871	Green
155	190	5.8582870045107	0.725085	Green
155	191	2.18656467746952	0.657373	Green
155	192	3.58580369870974	0.831335	Green
155	193	10.4002730960957	0.839233	Green
155	194	12.38533203851	0.684375	Green
156	157	2	0.674338	Green
156	158	4.05517502019881	0.783687	Green
156	159	5	0.717318	Green
156	160	6	0.8431	Green
156	161	8	0.696777	Green
156	162	9.12414379544733	0.778853	Green
156	163	11	0.636312	Green
156	164	11.457803018031	0.421825	Green
156	165	13.5375517034082	0.670013	Green
156	166	6.08276253029822	0.470651	Green
156	167	5.09901951359278	0.440424	Green
156	168	4.12310562561766	0.614548	Green
156	169	3.16227766016838	0.754185	Green
156	170	2.13600093632938	0.573608	Green
156	171	1.4142135623731	0.760679	Green
156	172	4.12310562561766	0.823144	Green
156	173	7.40354644748042	0.763818	Green
156	174	7.07106781186548	0.654583	Green
156	175	9.05538513813742	0.823043	Green
156	176	6.32455532033676	0.752038	Green
156	177	6.26498204307083	0.648387	Green
156	178	4.7169905660283	0.602096	Green
156	179	2.77848879788996	0.663964	Green
156	180	3.60555127546399	0.564742	Green
156	181	4.47213595499958	0.589791	Green
156	182	5.61805126356106	0.720943	Green
156	183	6.32455532033676	0.665085	Green
156	184	10.68516913793	0.560888	Green
156	185	6.70820393249937	0.617529	Green
156	186	5.8309518948453	0.590372	Green
156	187	3.60555127546399	0.802135	Green
156	188	4.24264068711928	0.689209	Green
156	189	7.82623792124926	0.698971	Green
156	190	5.65685424949238	0.607358	Green
156	191	4	0.789404	Green
156	192	6.40312423743285	0.903271	Green
156	193	12.6491106406735	0.927377	Green
156	194	14.560219778561	0.789452	Green
157	158	2.10818510677892	0.568405	Green
157	159	3	0.430456	Green
157	160	4	0.719384	Green
157	161	6	0.605466	Green
157	162	7.15891053163818	0.708838	Green
157	163	9	0.679602	Green
157	164	9.47529682912361	0.765356	Green
157	165	11.5564276663752	0.861426	Green
157	166	8.06225774829855	0.742783	Green
157	167	7.07106781186548	0.676941	Green
157	168	6.08276253029822	0.738598	Green
157	169	5.09901951359278	0.77811	Green
157	170	2.35849528301415	0.099216	Green
157	171	1.4142135623731	0.619079	Green
157	172	2.23606797749979	0.55448	Green
157	173	5.46008241696039	0.602286	Green
157	174	5.09901951359278	0.815427	Green
157	175	7.07106781186548	0.801889	Green
157	176	8.24621125123532	0.663814	Green
157	177	8.07774721070176	0.653316	Green
157	178	6.5	0.725903	Green
157	179	4.16173040933696	0.718066	Green
157	180	2.23606797749979	0.705652	Green
157	181	2.82842712474619	0.693164	Green
157	182	4.06970514902493	0.740027	Green
157	183	4.47213595499958	0.905322	Green
157	184	8.7911290866011	0.609762	Green
157	185	8.54400374531753	0.655063	Green
157	186	7.61577310586391	0.654724	Green
157	187	5	0.709164	Green
157	188	3.16227766016838	0.688672	Green
157	189	6.10327780786685	0.558883	Green
157	190	7.21110255092798	0.752631	Green
157	191	4.47213595499958	0.706195	Green
157	192	5	0.787103	Green
157	193	10.770329614269	0.745993	Green
157	194	12.6491106406735	0.741733	Green
158	159	1.20185042515466	0.714302	Green
158	160	2.10818510677892	0.539831	Green
158	161	4.05517502019881	0.624694	Green
158	162	5.06896877524852	0.380273	Green
158	163	7.03167436990966	0.48652	Green
158	164	7.40893792058694	0.736863	Green
158	165	9.4865939542392	0.885686	Green
158	166	10.0055540132024	0.690069	Green
158	167	9.00617072407086	0.83095	Green
158	168	8.00694143297621	0.768346	Green
158	169	7.00793201387621	0.755269	Green
158	170	3.512873151393	0.315429	Green
158	171	3.01846171271247	0.374985	Green
158	172	0.333333333333333	0.558541	Green
158	173	3.35513702319957	0.824754	Green
158	174	3.01846171271247	0.602631	Green
158	175	5.01109879279097	0.731055	Green
158	176	10.088497300281	0.745983	Green
158	177	9.78235372721946	0.576755	Green
158	178	8.20738150149675	0.768444	Green
158	179	5.67137059664103	0.514398	Green
158	180	1.66666666666667	0.692076	Green
158	181	1.33333333333333	0.679588	Green
158	182	2.45090686164212	0.636664	Green
158	183	2.40370085030933	0.77441	Green
158	184	6.68515953621836	0.573825	Green
158	185	10.2686145338329	0.50205	Green
158	186	9.29755045398757	0.61748	Green
158	187	6.43773597194266	0.75448	Green
158	188	2.53859103528797	0.711517	Green
158	189	4.12647280104665	0.281052	Green
158	190	8.66666666666667	0.57777	Green
158	191	5.2068331172711	0.595995	Green
158	192	3.48010216963685	0.699059	Green
158	193	8.66666666666667	0.782944	Green
158	194	10.5409255338946	0.621429	Green
159	160	1	0.814062	Green
159	161	3	0.667965	Green
159	162	4.27200187265877	0.754297	Green
159	163	6	0.581735	Green
159	164	6.52159873037279	0.558337	Green
159	165	8.60113898485164	0.744824	Green
159	166	11.0453610171873	0.67087	Green
159	167	10.0498756211209	0.666748	Green
159	168	9.05538513813742	0.827611	Green
159	169	8.06225774829855	0.612191	Green
159	170	4.69707355701398	0.429671	Green
159	171	4.12310562561766	0.713024	Green
159	172	1.4142135623731	0.592711	Green
159	173	2.70416345659799	0.537053	Green
159	174	2.23606797749979	0.680087	Green
159	175	4.12310562561766	0.861108	Green
159	176	11.1803398874989	0.64565	Green
159	177	10.9201648339208	0.861129	Green
159	178	9.3407708461347	0.827465	Green
159	179	6.83520299625403	0.76333	Green
159	180	2.82842712474619	0.609018	Green
159	181	2.23606797749979	0.568405	Green
159	182	3.01039864469807	0.605017	Green
159	183	2.23606797749979	0.86351	Green
159	184	6.07870194070663	0.848824	Green
159	185	11.4017542509914	0.569332	Green
159	186	10.4403065089106	0.816683	Green
159	187	7.61577310586391	0.599216	Green
159	188	3.60555127546399	0.681836	Green
159	189	4.03112887414927	0.614547	Green
159	190	9.8488578017961	0.704144	Green
159	191	6.40312423743285	0.559262	Green
159	192	4	0.683383	Green
159	193	8.06225774829855	0.758142	Green
159	194	9.8488578017961	0.632311	Green
160	161	2	0.605563	Green
160	162	3.35410196624968	0.455456	Green
160	163	5	0.723422	Green
160	164	5.54808525529304	0.759166	Green
160	165	7.62380803664362	0.837234	Green
160	166	12.0415945787923	0.845636	Green
160	167	11.0453610171873	0.846462	Green
160	168	10.0498756211209	0.735965	Green
160	169	9.05538513813742	0.763744	Green
160	170	5.61805126356106	0.531592	Green
160	171	5.09901951359278	0.586816	Green
160	172	2.23606797749979	0.670105	Green
160	173	1.95256241897666	0.803101	Green
160	174	1.4142135623731	0.752386	Green
160	175	3.16227766016838	0.655658	Green
160	176	12.1655250605964	0.750525	Green
160	177	11.8848643240047	0.674166	Green
160	178	10.3077640640442	0.736017	Green
160	179	7.77946013551069	0.545361	Green
160	180	3.60555127546399	0.779977	Green
160	181	2.82842712474619	0.768066	Green
160	182	3.25	0.634076	Green
160	183	2	0.726837	Green
160	184	5.24463276498042	0.671228	Green
160	185	12.369316876853	0.823312	Green
160	186	11.4017542509914	0.580004	Green
160	187	8.54400374531753	0.63685	Green
160	188	4.24264068711928	0.570642	Green
160	189	3.64005494464026	0.580224	Green
160	190	10.770329614269	0.660535	Green
160	191	7.21110255092798	0.662646	Green
160	192	4.12310562561766	0.76571	Green
160	193	7.21110255092798	0.70712	Green
160	194	8.94427190999916	0.741113	Green
161	162	1.80277563773199	0.702038	Green
161	163	3	0.733728	Green
161	164	3.64434493427831	0.759375	Green
161	165	5.69281681290608	0.761999	Green
161	166	14.0356688476182	0.731006	Green
161	167	13.0384048104053	0.796484	Green
161	168	12.0415945787923	0.652478	Green
161	169	11.0453610171873	0.767503	Green
161	170	7.52080447824566	0.467773	Green
161	171	7.07106781186548	0.595602	Green
161	172	4.12310562561766	0.648766	Green
161	173	1.67705098312484	0.553119	Green
161	174	1.4142135623731	0.717761	Green
161	175	1.4142135623731	0.717517	Green
161	176	14.142135623731	0.630211	Green
161	177	13.8293166859393	0.625536	Green
161	178	12.2576506721313	0.652478	Green
161	179	9.70154626850792	0.578747	Green
161	180	5.3851648071345	0.55913	Green
161	181	4.47213595499958	0.509179	Green
161	182	4.42295150323853	0.590369	Green
161	183	2.82842712474619	0.742688	Green
161	184	3.82325567424117	0.613818	Green
161	185	14.3178210632764	0.627429	Green
161	186	13.3416640641263	0.617807	Green
161	187	10.4403065089106	0.721277	Green
161	188	5.8309518948453	0.542517	Green
161	189	3.64005494464026	0.555712	Green
161	190	12.6491106406735	0.703406	Green
161	191	8.94427190999916	0.596972	Green
161	192	5	0.68081	Green
161	193	5.65685424949238	0.606981	Green
161	194	7.21110255092798	0.672656	Green
162	163	2.5	0.702535	Green
162	164	2.37828719880506	0.779832	Green
162	165	4.43375272938243	0.787773	Green
162	166	15.0083310198036	0.791729	Green
162	167	14.0089257261219	0.863408	Green
162	168	13.0096118312577	0.737182	Green
162	169	12.0104121494643	0.732516	Green
162	170	8.26513762740827	0.505859	Green
162	171	8.0156097709407	0.595114	Green
162	172	5.02493781056044	0.549313	Green
162	173	1.75	0.741552	Green
162	174	2.06155281280883	0.692169	Green
162	175	0.5	0.670727	Green
162	176	15.0083310198036	0.631726	Green
162	177	14.5773797371133	0.602682	Green
162	178	13.0384048104053	0.737242	Green
162	179	10.4388696706109	0.495209	Green
162	180	6.02079728939615	0.687011	Green
162	181	5.02493781056044	0.684667	Green
162	182	4.50693909432999	0.642474	Green
162	183	3.04138126514911	0.7514	Green
162	184	2.02225274702237	0.60195	Green
162	185	15.0748134316813	0.774364	Green
162	186	14.0801278403287	0.567089	Green
162	187	11.1018016555873	0.668347	Green
162	188	6.18465843842649	0.66347	Green
162	189	2.82842712474619	0.577536	Green
162	190	13.2382022948737	0.640319	Green
162	191	9.3407708461347	0.700867	Green
162	192	4.7169905660283	0.75183	Green
162	193	3.90512483795333	0.733066	Green
162	194	5.59016994374947	0.667901	Green
163	164	1.42521928137392	0.56444	Green
163	165	2.97266457809783	0.605416	Green
163	166	17.0293863659264	0.592453	Green
163	167	16.0312195418814	0.492892	Green
163	168	15.0332963783729	0.527768	Green
163	169	14.0356688476182	0.667772	Green
163	170	10.4432992871027	0.430432	Green
163	171	10.0498756211209	0.427344	Green
163	172	7.07106781186548	0.667566	Green
163	173	4.03887360535088	0.719481	Green
163	174	4.12310562561766	0.455954	Green
163	175	2.23606797749979	0.671521	Green
163	176	17.1172427686237	0.795105	Green
163	177	16.7705098312484	0.723044	Green
163	178	15.2069063257455	0.527865	Green
163	179	12.6301227230776	0.607227	Green
163	180	8.24621125123532	0.680352	Green
163	181	7.28010988928052	0.667864	Green
163	182	6.93271231193102	0.486703	Green
163	183	5.3851648071345	0.571338	Green
163	184	3.20685993103596	0.720105	Green
163	185	17.2626765016321	0.334164	Green
163	186	16.2788205960997	0.594858	Green
163	187	13.3416640641263	0.619921	Green
163	188	8.54400374531753	0.657422	Green
163	189	5.31507290636732	0.462494	Green
163	190	15.52417469626	0.623178	Green
163	191	11.7046999107196	0.676123	Green
163	192	7.21110255092798	0.790723	Green
163	193	4.12310562561766	0.877332	Green
163	194	5	0.691744	Green
164	165	2.08141067744049	0.568213	Green
164	166	17.3790462914396	0.437061	Green
164	167	16.3792933302997	0.402881	Green
164	168	15.3795724908074	0.684814	Green
164	169	14.3798904724619	0.615173	Green
164	170	10.643366478704	0.614575	Green
164	171	10.3817748964231	0.726354	Green
164	172	7.38452774387097	0.774315	Green
164	173	4.12689350480479	0.767186	Green
164	174	4.39104201756257	0.545993	Green
164	175	2.40442300770892	0.716013	Green
164	176	17.3862373732789	0.718493	Green
164	177	16.9530601957287	0.754492	Green
164	178	15.4161035933208	0.685645	Green
164	179	12.8160543850282	0.663036	Green
164	180	8.39828851612041	0.66787	Green
164	181	7.40143567154373	0.692918	Green
164	182	6.82138182482113	0.537402	Green
164	183	5.41121520547834	0.529782	Green
164	184	2.08398138068979	0.714062	Green
164	185	17.4508237627913	0.595495	Green
164	186	16.455432233764	0.680854	Green
164	187	13.4733533316691	0.746676	Green
164	188	8.53119276537578	0.605273	Green
164	189	4.86376911458593	0.652147	Green
164	190	15.5974757573141	0.638866	Green
164	191	11.6739560561105	0.702294	Green
164	192	6.89429111656884	0.766208	Green
164	193	2.69837914311536	0.889489	Green
164	194	3.71231060122937	0.723437	Green
165	166	19.441697246813	0.70564	Green
165	167	18.4424089798375	0.384131	Green
165	168	17.4432022897875	0.673132	Green
165	169	16.4440920474591	0.552685	Green
165	170	12.6817903358496	0.710644	Green
165	171	12.4490799594482	0.85859	Green
165	172	9.45558899621309	0.725146	Green
165	173	6.18228624905917	0.781831	Green
165	174	6.46813224152672	0.698949	Green
165	175	4.48580527660216	0.60819	Green
165	176	19.4306721553363	0.779637	Green
165	177	18.9721869469764	0.906139	Green
165	178	17.4462732117662	0.676452	Green
165	179	14.8444176273061	0.760589	Green
165	180	10.4324845887199	0.595538	Green
165	181	9.43289943955381	0.545587	Green
165	182	8.77329261254326	0.443688	Green
165	183	7.43406390357582	0.492822	Green
165	184	3.49739852208361	0.90537	Green
165	185	19.4710669707541	0.733434	Green
165	186	18.4733674819305	0.77792	Green
165	187	15.482050172733	0.816199	Green
165	188	10.507528884819	0.646435	Green
165	189	6.6719791758105	0.812432	Green
165	190	17.5778153317395	0.847354	Green
165	191	13.6217113612117	0.804831	Green
165	192	8.73300098033024	0.95404	Green
165	193	2.6954231805876	0.871185	Green
165	194	2.35606035749581	0.83784	Green
166	167	1	0.543164	Green
166	168	2	0.732324	Green
166	169	3	0.780577	Green
166	170	6.82367203197809	0.542004	Green
166	171	7	0.725668	Green
166	172	10	0.674572	Green
166	173	13.2594306061761	0.789354	Green
166	174	13	0.371625	Green
166	175	15	0.674823	Green
166	176	1	0.693734	Green
166	177	2.06155281280883	0.741211	Green
166	178	2.5	0.735498	Green
166	179	4.80832611206852	0.709323	Green
166	180	9.05538513813742	0.71242	Green
166	181	10.0498756211209	0.762371	Green
166	182	10.9344638643145	0.574536	Green
166	183	12.0415945787923	0.60459	Green
166	184	16.3590123158648	0.715429	Green
166	185	2	0.59808	Green
166	186	2.23606797749979	0.654486	Green
166	187	4.47213595499958	0.81118	Green
166	188	9.21954445729289	0.718847	Green
166	189	13.2382022948737	0.664496	Green
166	190	3.60555127546399	0.641006	Green
166	191	6.70820393249937	0.677475	Green
166	192	11.4017542509914	0.717175	Green
166	193	18.2482875908947	0.876843	Green
166	194	20.2237484161567	0.641161	Green
167	168	1	0.623779	Green
167	169	2	0.765015	Green
167	170	5.83630876496438	0.57616	Green
167	171	6	0.726497	Green
167	172	9	0.855457	Green
167	173	12.2601998352392	0.778124	Green
167	174	12	0.639645	Green
167	175	14	0.611471	Green
167	176	1.4142135623731	0.808935	Green
167	177	2.06155281280883	0.789452	Green
167	178	1.80277563773199	0.614404	Green
167	179	3.86264158316559	0.764349	Green
167	180	8.06225774829855	0.690326	Green
167	181	9.05538513813742	0.715375	Green
167	182	9.95301461869719	0.512402	Green
167	183	11.0453610171873	0.483496	Green
167	184	15.3679159129068	0.749022	Green
167	185	2.23606797749979	0.645971	Green
167	186	2	0.671231	Green
167	187	3.60555127546399	0.704674	Green
167	188	8.24621125123532	0.692761	Green
167	189	12.2576506721313	0.702288	Green
167	190	3.16227766016838	0.760089	Green
167	191	5.8309518948453	0.86069	Green
167	192	10.4403065089106	0.924755	Green
167	193	17.2626765016321	0.874924	Green
167	194	19.2353840616713	0.825731	Green
168	169	1	0.736996	Green
168	170	4.8541219597369	0.476892	Green
168	171	5	0.577044	Green
168	172	8	0.685205	Green
168	173	11.2611056295552	0.719482	Green
168	174	11	0.645797	Green
168	175	13	0.527084	Green
168	176	2.23606797749979	0.76268	Green
168	177	2.5	0.599212	Green
168	178	1.5	0.1	Green
168	179	2.95296461204668	0.56474	Green
168	180	7.07106781186548	0.669675	Green
168	181	8.06225774829855	0.719626	Green
168	182	8.97566153550812	0.673071	Green
168	183	10.0498756211209	0.487158	Green
168	184	14.3780525476063	0.552923	Green
168	185	2.82842712474619	0.627783	Green
168	186	2.23606797749979	0.445751	Green
168	187	2.82842712474619	0.771432	Green
168	188	7.28010988928052	0.668405	Green
168	189	11.2805141726785	0.61206	Green
168	190	3	0.678455	Green
168	191	5	0.812341	Green
168	192	9.48683298050514	0.861621	Green
168	193	16.2788205960997	0.751852	Green
168	194	18.2482875908947	0.800268	Green
169	170	3.88104367406501	0.639828	Green
169	171	4	0.70233	Green
169	172	7	0.545698	Green
169	173	10.2621878758869	0.60448	Green
169	174	10	0.645675	Green
169	175	12	0.665796	Green
169	176	3.16227766016838	0.583105	Green
169	177	3.20156211871642	0.80302	Green
169	178	1.80277563773199	0.737972	Green
169	179	2.12602916254693	0.657519	Green
169	180	6.08276253029822	0.58559	Green
169	181	7.07106781186548	0.535638	Green
169	182	8.00390529679106	0.45935	Green
169	183	9.05538513813742	0.703598	Green
169	184	13.3896956880014	0.802279	Green
169	185	3.60555127546399	0.755027	Green
169	186	2.82842712474619	0.693623	Green
169	187	2.23606797749979	0.790179	Green
169	188	6.32455532033676	0.646387	Green
169	189	10.3077640640442	0.731232	Green
169	190	3.16227766016838	0.805064	Green
169	191	4.24264068711928	0.664009	Green
169	192	8.54400374531753	0.812976	Green
169	193	15.2970585407784	0.779248	Green
169	194	17.2626765016321	0.779442	Green
170	171	1.03077640640442	0.358203	Green
170	172	3.40036762718386	0.404492	Green
170	173	6.51920240520265	0.548428	Green
170	174	6.32949445058608	0.599863	Green
170	175	8.31038506929733	0.598813	Green
170	176	6.75	0.551315	Green
170	177	6.32949445058608	0.464258	Green
170	178	4.7762432936357	0.476892	Green
170	179	2.1868927728629	0.515039	Green
170	180	2.25	0.567467	Green
170	181	3.25	0.55498	Green
170	182	4.12310562561766	0.589246	Green
170	183	5.25	0.702246	Green
170	184	9.53716738494167	0.423828	Green
170	185	6.82367203197809	0.406042	Green
170	186	5.83630876496438	0.516553	Green
170	187	2.92617497767991	0.530843	Green
170	188	2.46221445044903	0.611133	Green
170	189	6.42748006609122	0.318359	Green
170	190	5.15388203202208	0.564838	Green
170	191	2.13600093632938	0.530853	Green
170	192	4.69707355701398	0.624212	Green
170	193	11.4263948820264	0.620602	Green
170	194	13.4000932832574	0.54194	Green
171	172	3	0.586865	Green
171	173	6.26996810199223	0.735094	Green
171	174	6	0.614547	Green
171	175	8	0.65278	Green
171	176	7.07106781186548	0.697607	Green
171	177	6.80073525436772	0.462106	Green
171	178	5.22015325445528	0.577041	Green
171	179	2.77848879788996	0.430612	Green
171	180	2.23606797749979	0.691936	Green
171	181	3.16227766016838	0.680025	Green
171	182	4.25	0.592917	Green
171	183	5.09901951359278	0.665136	Green
171	184	9.46077020329244	0.509155	Green
171	185	7.28010988928052	0.492136	Green
171	186	6.32455532033676	0.470639	Green
171	187	3.60555127546399	0.662244	Green
171	188	2.82842712474619	0.564975	Green
171	189	6.5	0.362305	Green
171	190	5.8309518948453	0.67943	Green
171	191	3.16227766016838	0.598633	Green
171	192	5	0.713232	Green
171	193	11.4017542509914	0.79541	Green
171	194	13.3416640641263	0.618503	Green
172	173	3.28823660949148	0.660592	Green
172	174	3	0.683459	Green
172	175	5	0.640063	Green
172	176	10.0498756211209	0.561519	Green
172	177	9.7082439194738	0.644629	Green
172	178	8.13941029804985	0.685058	Green
172	179	5.57853027239254	0.667281	Green
172	180	1.4142135623731	0.676021	Green
172	181	1	0.678365	Green
172	182	2.13600093632938	0.589429	Green
172	183	2.23606797749979	0.68324	Green
172	184	6.57060419643223	0.641553	Green
172	185	10.1980390271856	0.641552	Green
172	186	9.21954445729289	0.626025	Green
172	187	6.32455532033676	0.702426	Green
172	188	2.23606797749979	0.627634	Green
172	189	3.90512483795333	0.594482	Green
172	190	8.54400374531753	0.65708	Green
172	191	5	0.573144	Green
172	192	3.16227766016838	0.589599	Green
172	193	8.54400374531753	0.519869	Green
172	194	10.4403065089106	0.602926	Green
173	174	0.559016994374947	0.680809	Green
173	175	1.82002747232013	0.768652	Green
173	176	13.2594306061761	0.599756	Green
173	177	12.8379320764678	0.755273	Green
173	178	11.2943569980765	0.720068	Green
173	179	8.69669477445311	0.71084	Green
173	180	4.27931069215592	0.706084	Green
173	181	3.28823660949148	0.656133	Green
173	182	2.91547594742265	0.616988	Green
173	183	1.34629120178363	0.852288	Green
173	184	3.38079634858672	0.745898	Green
173	185	13.3346353530946	0.725584	Green
173	186	12.3414950471975	0.724118	Green
173	187	9.37083240699566	0.634289	Green
173	188	4.50693909432999	0.62865	Green
173	189	2.01556443707464	0.685838	Green
173	190	11.5244305716161	0.743443	Green
173	191	7.66893082508898	0.555602	Green
173	192	3.36340601176843	0.639439	Green
173	193	5.36772763839597	0.641833	Green
173	194	7.19809002444398	0.701558	Green
174	175	2	0.534058	Green
174	176	13.0384048104053	0.771612	Green
174	177	12.6589889011722	0.694921	Green
174	178	11.1018016555873	0.648971	Green
174	179	8.51586754241751	0.550583	Green
174	180	4.12310562561766	0.780382	Green
174	181	3.16227766016838	0.77726	Green
174	182	3.01039864469807	0.389038	Green
174	183	1.4142135623731	0.563815	Green
174	184	3.8522079607466	0.706637	Green
174	185	13.1529464379659	0.604977	Green
174	186	12.1655250605964	0.658923	Green
174	187	9.21954445729289	0.702538	Green
174	188	4.47213595499958	0.713525	Green
174	189	2.5	0.614544	Green
174	190	11.4017542509914	0.657727	Green
174	191	7.61577310586391	0.617123	Green
174	192	3.60555127546399	0.719641	Green
174	193	5.8309518948453	0.817529	Green
174	194	7.61577310586391	0.695589	Green
175	176	15.0332963783729	0.708929	Green
175	177	14.6372811683044	0.818011	Green
175	178	13.0862523283024	0.627084	Green
175	179	10.4938076978759	0.594867	Green
175	180	6.08276253029822	0.799409	Green
175	181	5.09901951359278	0.796287	Green
175	182	4.69707355701398	0.435645	Green
175	183	3.16227766016838	0.444372	Green
175	184	2.43938871112224	0.817276	Green
175	185	15.1327459504216	0.742014	Green
175	186	14.142135623731	0.695639	Green
175	187	11.1803398874989	0.788573	Green
175	188	6.32455532033676	0.67933	Green
175	189	3.20156211871642	0.752489	Green
175	190	13.3416640641263	0.865207	Green
175	191	9.48683298050514	0.781482	Green
175	192	5	0.884045	Green
175	193	4.24264068711928	0.7109	Green
175	194	5.8309518948453	0.780868	Green
176	177	1.11803398874989	0.704419	Green
176	178	2.06155281280883	0.76268	Green
176	179	4.61735855224608	0.679382	Green
176	180	9	0.56865	Green
176	181	10	0.605955	Green
176	182	10.7964114408446	0.667968	Green
176	183	12	0.873666	Green
176	184	16.2602294488237	0.666187	Green
176	185	1	0.764001	Green
176	186	1.4142135623731	0.664722	Green
176	187	4.12310562561766	0.631976	Green
176	188	9.05538513813742	0.60658	Green
176	189	13.0862523283024	0.726904	Green
176	190	2.82842712474619	0.76284	Green
176	191	6.32455532033676	0.782226	Green
176	192	11.1803398874989	0.828905	Green
176	193	18.1107702762748	0.669727	Green
176	194	20.0997512422418	0.801165	Green
177	178	1.58113883008419	0.586712	Green
177	179	4.14366987102013	0.431039	Green
177	180	8.55862138431185	0.734862	Green
177	181	9.5524865872714	0.732518	Green
177	182	10.25	0.743591	Green
177	183	11.5433963806152	0.743499	Green
177	184	15.7226148360872	0.134363	Green
177	185	0.5	0.711914	Green
177	186	0.5	0.503119	Green
177	187	3.5	0.723436	Green
177	188	8.5	0.571283	Green
177	189	12.5099960031968	0.377734	Green
177	190	1.80277563773199	0.705846	Green
177	191	5.59016994374947	0.857227	Green
177	192	10.5475115548645	0.850977	Green
177	193	17.5285481429581	0.76357	Green
177	194	19.5256241897666	0.85527	Green
178	179	2.60192236625154	0.564791	Green
178	180	7.0178344238091	0.669919	Green
178	181	8.0156097709407	0.71987	Green
178	182	8.76427407147905	0.676245	Green
178	183	10.0124921972504	0.490332	Green
178	184	14.2353455078686	0.540423	Green
178	185	2.06155281280883	0.627637	Green
178	186	1.11803398874989	0.3958	Green
178	187	2.06155281280883	0.772165	Green
178	188	7.0178344238091	0.668356	Green
178	189	11.0453610171873	0.612158	Green
178	190	1.5	0.678552	Green
178	191	4.27200187265877	0.812341	Green
178	192	9.12414379544733	0.861621	Green
178	193	16.0701586799882	0.801657	Green
178	194	18.0623918681884	0.800329	Green
179	180	4.4181444068749	0.730663	Green
179	181	5.41479454827235	0.72832	Green
179	182	6.17919897721379	0.614597	Green
179	183	7.41080292545956	0.51867	Green
179	184	11.643956732789	0.477914	Green
179	185	4.63896540189728	0.609717	Green
179	186	3.64965751817893	0.424841	Green
179	187	0.848528137423857	0.651172	Green
179	188	4.4407206622349	0.474606	Green
179	189	8.4717176534632	0.524316	Green
179	190	3.05286750449475	0.667895	Green
179	191	2.12602916254693	0.619873	Green
179	192	6.59696900098826	0.769128	Green
179	193	13.4951843262699	0.723761	Green
179	194	15.4828937863695	0.726938	Green
180	181	1	0.049951	Green
180	182	2.01556443707464	0.633184	Green
180	183	3	0.889154	Green
180	184	7.30719246553661	0.734715	Green
180	185	9.05538513813742	0.755309	Green
180	186	8.06225774829855	0.633243	Green
180	187	5.09901951359278	0.720679	Green
180	188	1	0.742236	Green
180	189	4.27200187265877	0.582567	Green
180	190	7.28010988928052	0.584961	Green
180	191	3.60555127546399	0.711853	Green
180	192	2.82842712474619	0.805029	Green
180	193	9.21954445729289	0.801462	Green
180	194	11.1803398874989	0.717575	Green
181	182	1.25	0.583343	Green
181	183	2	0.876849	Green
181	184	6.32065006814573	0.769286	Green
181	185	10.0498756211209	0.742821	Green
181	186	9.05538513813742	0.667813	Green
181	187	6.08276253029822	0.718335	Green
181	188	1.4142135623731	0.692285	Green
181	189	3.35410196624968	0.532616	Green
181	190	8.24621125123532	0.625391	Green
181	191	4.47213595499958	0.67124	Green
181	192	2.23606797749979	0.817333	Green
181	193	8.24621125123532	0.810788	Green
181	194	10.1980390271856	0.72695	Green
182	183	1.60078105935821	0.480307	Green
182	184	5.47335013756612	0.742822	Green
182	185	10.75	0.68962	Green
182	186	9.75	0.634207	Green
182	187	6.75	0.714599	Green
182	188	1.75	0.65824	Green
182	189	2.30488611432322	0.543646	Green
182	190	8.80695747690427	0.702289	Green
182	191	4.8541219597369	0.574802	Green
182	192	1.03077640640442	0.724011	Green
182	193	7.31864058415222	0.766784	Green
182	194	9.3038970329642	0.688862	Green
183	184	4.36597393430855	0.790228	Green
183	185	12.0415945787923	0.727451	Green
183	186	11.0453610171873	0.534078	Green
183	187	8.06225774829855	0.898382	Green
183	188	3.16227766016838	0.630746	Green
183	189	1.80277563773199	0.755511	Green
183	190	10.1980390271856	0.815289	Green
183	191	6.32455532033676	0.729297	Green
183	192	2.23606797749979	0.840317	Green
183	193	6.32455532033676	0.835021	Green
183	194	8.24621125123532	0.776842	Green
184	185	16.2226027352633	0.708984	Green
184	186	15.222627731825	0.499997	Green
184	187	12.2227272622928	0.720506	Green
184	188	7.22307687250889	0.568353	Green
184	189	3.24560481532856	0.412305	Green
184	190	14.2499729261168	0.621471	Green
184	191	10.2607967827691	0.836133	Green
184	192	5.29733219602676	0.829883	Green
184	193	1.98761597999981	0.742477	Green
184	194	3.88094426590511	0.834176	Green
185	186	1	0.713425	Green
185	187	4	0.654294	Green
185	188	9	0.554638	Green
185	189	13.0096118312577	0.498975	Green
185	190	2.23606797749979	0.71333	Green
185	191	6.08276253029822	0.730029	Green
185	192	11.0453610171873	0.818847	Green
185	193	18.0277563773199	0.826562	Green
185	194	20.0249843945008	0.645117	Green
186	187	3	0.755404	Green
186	188	8	0.624292	Green
186	189	12.0104121494643	0.530856	Green
186	190	1.4142135623731	0.628839	Green
186	191	5.09901951359278	0.714404	Green
186	192	10.0498756211209	0.817139	Green
186	193	17.0293863659264	0.763571	Green
186	194	19.0262975904404	0.757556	Green
187	188	5	0.467724	Green
187	189	9.01387818865997	0.665027	Green
187	190	2.23606797749979	0.801928	Green
187	191	2.23606797749979	0.730212	Green
187	192	7.07106781186548	0.780417	Green
187	193	14.0356688476182	0.720215	Green
187	194	16.0312195418814	0.783099	Green
188	189	4.03112887414927	0.574203	Green
188	190	7.07106781186548	0.750977	Green
188	191	3.16227766016838	0.609912	Green
188	192	2.23606797749979	0.706775	Green
188	193	9.05538513813742	0.660498	Green
188	194	11.0453610171873	0.702686	Green
189	190	11.0113577727726	0.511327	Green
189	191	7.0178344238091	0.642383	Green
189	192	2.06155281280883	0.735742	Green
189	193	5.02493781056044	0.74292	Green
189	194	7.0178344238091	0.705466	Green
190	191	4	0.465967	Green
190	192	9	0.407959	Green
190	193	16	0.596481	Green
190	194	18	0.571045	Green
191	192	5	0.248816	Green
191	193	12	0.541016	Green
191	194	14	0.397461	Green
192	193	7	0.467871	Green
192	194	9	0.457605	Green
193	194	2	0.656335	Green
