# Supplementary material for: Mating portfolio and neutral mechanisms are primary causes of genet-ramet frequencies and spatial distributions in smooth cordgrass (Spartina alterniflora) along salt marsh tidal gradients
Source: Front Genet. 2026 May 1;17:1810782. doi: 10.3389/fgene.2026.1810782 (PMC13175536; doi:10.3389/fgene.2026.1810782)
Supplement: Supplementary file 2 [file DataSheet1.zip › MLG probability sexual reproduction/SALT_transect_all_genotypes.txt]

S05_A	S05_B	S23_A	S23_B	S19_A	S19_B	S20_A	S20_B	S26_A	S26_B	S34_A	S34_B	S21_A	S21_B	S07_A	S07_B	S09_A	S09_B	S16_A	S16_B
212	212	264	276	327	335	172	172	268	276	366	366	201	201	285	297	278	286	379	381
204	212	276	276	327	333	172	172	262	172	366	366	189	189	281	297	278	298	373	379
204	204	246	272	327	335	172	172	276	172	366	374	199	199	297	297	286	300	379	381
204	212	276	276	327	333	172	172	262	172	366	366	189	189	281	297	278	298	373	379
204	228	246	246	327	333	172	178	276	178	366	366	195	195	281	283	298	298	373	381
212	212	246	272	327	329	172	176	262	176	366	366	199	199	281	281	286	298	373	381
212	212	246	272	329	333	168	172	270	172	370	374	197	197	283	283	276	300	379	381
204	228	246	246	327	333	172	178	276	178	366	366	195	195	281	283	298	298	373	381
204	228	248	248	327	333	172	178	276	178	366	366	195	195	281	283	298	298	373	381
196	200	248	250	335	335	168	178	268	178	366	374	189	193	275	275	274	300	373	377
196	200	248	250	335	335	168	178	268	178	366	374	189	193	275	275	274	300	373	377
196	200	248	250	335	335	168	178	268	178	366	374	189	193	275	275	274	300	373	377
196	204	248	280	335	335	172	178	262	178	366	370	0	0	0	0	0	0	0	0
194	216	248	250	333	333	168	178	274	178	366	366	191	191	275	285	274	280	373	381
212	212	264	276	327	335	172	172	268	172	366	366	201	201	285	297	278	286	379	381
228	228	250	250	333	333	176	178	278	178	366	370	189	191	0	0	286	298	381	381
228	228	250	250	333	333	176	178	278	178	366	370	189	191	0	0	286	298	381	381
212	212	276	276	327	335	172	176	276	176	366	374	201	201	281	291	274	278	373	381
204	212	276	276	327	333	172	172	262	172	366	366	189	189	281	297	278	298	373	379
204	228	246	246	327	333	172	178	276	178	366	366	195	195	281	283	298	300	373	381
204	228	246	246	327	333	172	178	276	178	366	366	195	195	281	283	298	300	373	381
204	228	246	246	327	333	172	178	276	178	366	366	195	195	281	283	298	300	373	381
204	228	246	246	327	333	172	178	276	178	366	366	195	195	281	283	298	300	373	381
202	212	250	250	333	333	172	172	270	172	366	366	195	195	281	285	278	298	379	383
204	212	276	276	327	333	172	172	262	172	366	366	189	189	281	299	278	298	373	379
204	212	276	276	327	333	172	172	262	172	366	366	189	189	281	299	278	298	373	379
196	204	248	280	335	335	172	178	262	178	366	366	191	193	275	285	284	296	377	377
200	200	246	268	329	335	176	178	262	178	366	370	197	211	293	293	278	298	373	385
228	228	250	250	333	333	176	178	278	178	366	370	189	191	0	0	286	298	381	381
212	212	264	276	327	335	172	172	268	172	366	366	201	201	285	297	278	286	379	381
228	228	250	250	333	333	176	178	278	178	366	370	189	191	0	0	286	298	381	381
196	204	282	282	331	335	172	176	262	176	366	366	191	203	295	295	292	300	373	373
212	228	250	276	327	333	172	172	276	172	366	366	195	195	283	297	298	300	373	377
200	212	242	246	327	327	172	172	268	172	366	366	201	201	297	297	278	294	373	377
200	212	242	246	327	327	172	172	268	172	366	366	201	201	297	297	278	294	373	377
196	212	250	282	329	335	168	176	268	176	370	374	191	193	275	295	296	300	373	383
204	228	0	0	327	333	172	178	276	178	366	366	193	193	281	283	298	300	373	381
196	216	248	250	335	335	168	178	268	178	366	374	189	193	275	275	274	300	373	377
200	208	276	276	329	329	164	164	262	164	366	366	183	183	281	301	278	298	373	379
204	212	276	276	327	327	172	172	262	172	366	366	189	189	281	281	278	298	373	379
196	196	248	250	0	0	168	178	268	178	374	374	189	193	275	275	274	300	373	377
204	212	276	276	327	333	172	172	262	172	366	366	189	189	281	299	278	298	373	379
212	212	264	276	327	335	172	172	268	172	366	366	201	201	285	297	278	286	379	381
212	212	264	276	333	335	172	176	262	176	366	366	199	199	281	281	286	298	373	381
188	190	252	252	325	335	174	178	268	178	366	374	197	201	293	293	282	298	369	383
188	190	252	252	325	335	174	178	268	178	366	374	197	201	293	293	282	298	369	383
190	228	250	250	327	333	172	178	278	178	366	366	195	195	283	283	286	300	377	381
228	228	250	250	327	333	172	178	278	178	366	366	195	195	283	283	286	300	377	381
196	212	250	282	0	0	168	176	268	176	370	374	191	193	275	295	296	300	373	383
206	228	296	296	333	333	176	178	280	178	366	374	0	0	285	299	286	300	381	383
196	212	250	282	329	335	168	176	268	176	370	374	191	191	275	295	296	300	373	383
206	228	296	296	333	333	176	178	280	178	366	374	189	191	285	299	286	300	381	383
196	196	248	250	335	335	168	178	268	178	364	374	189	193	275	275	274	300	373	377
218	218	250	250	327	333	172	184	276	184	366	374	209	211	285	285	274	296	377	385
218	218	250	250	327	333	172	184	276	184	366	374	211	211	285	285	274	296	377	385
194	194	264	264	329	329	168	172	268	172	366	374	201	209	285	285	274	286	377	381
212	212	264	276	327	335	172	172	268	172	366	366	201	201	285	297	278	286	379	381
212	212	262	262	333	335	172	172	262	172	366	366	201	201	281	285	290	298	379	381
212	212	262	262	333	335	172	172	262	172	366	366	201	201	281	285	290	298	379	381
188	190	252	252	325	335	174	178	268	178	366	374	197	201	293	293	282	298	369	383
228	228	250	250	327	333	172	178	278	178	366	366	195	195	283	283	286	300	377	381
228	228	250	250	327	333	172	178	278	178	366	366	195	195	283	283	286	300	377	381
206	228	296	296	333	335	176	178	278	178	366	374	189	191	285	299	286	300	381	383
206	228	296	296	333	335	176	178	278	178	366	374	189	191	285	299	286	300	381	383
206	228	296	296	333	335	176	178	278	178	366	374	189	191	285	299	286	300	381	383
206	228	296	296	333	335	176	178	278	178	366	374	189	191	285	299	286	300	381	383
196	196	248	250	335	335	168	178	268	178	366	374	189	193	275	275	274	300	373	377
196	196	248	250	335	335	168	178	268	178	366	374	189	193	275	275	274	300	373	377
196	196	248	250	335	335	168	178	268	178	366	374	189	193	275	275	274	300	373	377
200	200	252	252	325	335	176	178	262	178	366	366	197	197	285	293	290	296	377	381
200	200	246	268	329	335	176	178	262	178	366	370	197	211	293	293	278	298	373	385
190	202	250	250	333	335	168	178	262	178	366	374	191	193	287	287	278	280	373	377
214	214	250	262	325	325	176	178	270	178	366	370	199	199	295	299	270	288	371	371
214	214	262	262	337	337	176	178	262	178	366	370	197	197	293	295	278	288	385	385
214	214	262	262	337	337	176	178	262	178	366	370	197	197	293	295	278	288	385	385
214	214	262	262	337	337	176	178	262	178	366	370	197	197	293	295	278	288	385	385
214	214	262	262	337	337	176	178	262	178	366	370	197	197	293	295	278	288	385	385
214	214	262	262	337	337	176	178	262	178	366	370	197	197	293	295	282	282	385	385
214	214	262	262	337	337	176	178	262	178	366	370	197	197	293	295	278	288	385	385
190	202	250	250	333	335	168	178	262	178	366	374	191	193	287	287	278	278	373	377
190	202	250	250	333	335	168	178	262	178	366	370	191	193	287	287	278	278	373	377
190	202	250	250	333	335	168	178	262	178	366	370	191	193	287	287	278	280	373	377
210	210	262	262	335	335	168	178	278	178	366	366	189	191	279	279	278	292	377	377
214	214	262	262	329	337	176	176	262	176	370	370	197	197	285	295	278	286	381	381
214	214	262	262	329	337	176	176	262	176	370	370	197	197	285	295	278	286	381	381
214	214	262	262	329	337	176	176	262	176	370	370	197	197	285	295	278	286	381	381
190	202	250	250	333	335	168	178	262	178	366	374	191	193	287	287	278	280	373	377
204	204	252	260	333	335	172	178	262	178	366	370	199	199	283	295	268	298	377	381
196	196	250	252	333	333	168	172	262	172	366	370	199	199	287	297	278	298	373	377
192	194	250	250	333	335	168	178	262	178	366	374	191	193	287	287	278	280	373	377
218	218	250	250	325	325	168	178	262	178	366	366	203	203	275	291	278	278	373	377
182	196	250	250	335	337	156	168	262	168	366	374	183	187	289	289	280	282	373	377
190	202	250	250	333	335	168	178	262	178	366	374	191	193	287	287	278	280	373	377
214	214	262	262	337	337	176	178	262	178	366	370	197	197	293	295	278	288	385	385
214	214	262	262	337	337	176	178	262	178	366	370	197	197	293	295	278	288	385	385
218	218	250	250	325	325	168	178	262	178	366	366	203	203	275	291	278	278	373	377
214	214	262	262	337	337	176	178	262	178	366	370	197	197	293	295	278	288	385	385
190	202	250	250	333	335	168	178	262	178	366	374	191	193	287	287	278	280	373	377
210	214	262	262	333	333	176	178	274	178	366	370	191	193	285	285	286	292	377	377
190	202	250	250	335	335	168	178	262	178	366	374	191	193	287	287	278	280	373	377
190	202	250	250	333	335	168	178	262	178	366	374	191	193	287	287	278	280	373	377
214	214	262	262	329	337	176	176	262	176	370	370	197	197	285	295	278	278	381	381
210	214	262	262	333	333	176	178	274	178	366	370	189	191	285	285	286	292	377	377
196	196	262	262	337	337	174	178	280	178	366	366	189	189	293	293	278	288	377	385
190	202	250	250	333	335	168	178	262	178	366	374	191	193	287	287	278	280	373	377
186	192	248	248	333	333	168	178	272	178	366	378	189	193	283	283	272	272	377	385
204	204	250	262	335	335	172	174	278	174	366	366	189	189	287	293	278	298	377	385
214	214	250	250	333	335	168	178	262	178	366	370	191	193	287	287	278	280	371	377
214	214	250	250	333	335	168	178	262	178	366	374	191	193	287	295	278	280	371	377
214	214	250	250	333	335	168	178	262	178	366	374	191	193	287	295	278	280	371	377
214	214	260	260	337	337	176	178	262	178	366	370	197	197	293	295	278	288	385	385
214	214	260	260	337	337	176	178	262	178	366	370	197	197	293	295	278	288	385	385
214	214	260	260	337	337	176	178	262	178	366	370	197	197	293	295	278	288	385	385
214	218	250	250	325	337	168	178	262	178	366	370	203	203	275	295	278	278	373	377
206	214	248	276	337	337	172	176	268	176	366	370	195	195	285	295	276	292	383	383
214	214	250	262	337	337	168	178	262	178	366	370	197	197	287	295	278	278	373	377
214	214	250	262	333	335	168	178	262	178	366	374	197	197	287	295	278	280	373	377
214	214	250	262	333	335	168	178	262	178	366	374	197	197	287	295	278	280	373	377
210	214	268	276	337	337	176	176	268	176	366	366	189	195	285	297	268	292	367	367
210	214	268	276	337	337	176	176	268	176	366	370	189	197	285	297	268	292	367	367
210	214	268	276	337	337	176	176	268	176	366	366	189	189	285	297	268	292	367	367
210	214	268	276	337	337	176	176	268	176	366	366	189	189	285	297	268	292	367	367
214	214	250	250	333	335	168	178	262	178	366	370	191	193	287	287	278	280	373	377
204	204	250	262	335	337	172	174	278	174	366	366	189	189	293	295	278	298	377	385
204	204	250	262	335	337	172	174	278	174	366	366	189	189	293	295	278	298	377	385
214	214	250	268	333	335	168	178	262	178	366	374	189	197	287	295	278	280	373	377
214	214	250	250	333	335	168	178	262	178	366	374	191	193	287	295	278	280	373	377
214	214	250	250	333	335	168	178	262	178	366	374	191	193	287	295	278	280	373	377
214	214	250	250	333	335	168	178	262	178	366	374	191	193	287	293	278	280	373	377
214	214	262	262	337	337	176	178	262	178	366	370	197	197	293	295	278	288	385	385
214	214	262	262	337	337	176	178	262	178	366	370	197	197	293	295	278	288	385	385
214	214	262	262	337	337	176	178	262	178	366	370	197	197	293	295	278	288	385	385
214	214	262	262	337	337	176	178	262	178	366	370	197	197	293	295	278	288	385	385
210	214	268	276	337	337	176	176	268	176	366	366	189	205	285	297	268	292	367	367
214	214	262	262	337	337	176	178	262	178	366	370	197	197	293	295	278	288	385	385
214	214	250	250	337	337	168	178	262	178	366	374	191	193	287	293	278	280	373	377
210	214	268	276	337	337	176	176	268	176	366	366	189	197	285	297	268	292	367	367
210	214	268	276	337	337	176	176	268	176	366	366	189	197	285	297	268	292	367	367
210	214	268	276	337	337	176	176	268	176	366	366	189	189	285	297	268	292	367	367
210	214	268	276	337	337	176	176	268	176	366	366	189	205	285	297	268	292	367	367
214	214	268	276	337	337	176	176	268	176	366	366	189	197	285	293	268	292	367	367
214	214	250	262	333	335	168	178	262	178	366	370	191	193	287	293	278	280	373	377
204	204	250	262	335	337	172	174	278	174	366	366	189	189	293	295	278	298	377	385
210	214	262	262	337	337	176	178	274	178	366	370	189	191	285	285	286	292	377	377
214	214	250	250	333	335	168	178	262	178	366	370	191	193	287	287	278	280	373	377
214	214	262	262	337	337	176	178	262	178	366	370	197	197	293	295	278	288	385	385
214	214	250	250	333	335	168	178	262	178	366	370	191	193	287	287	278	280	373	377
214	214	262	262	337	337	176	178	262	178	366	370	197	197	293	295	278	288	385	385
214	214	262	262	337	337	176	178	262	178	366	370	197	197	293	295	278	288	385	385
214	214	250	250	333	335	168	178	262	178	366	370	191	193	287	287	278	280	373	377
210	214	268	276	337	337	176	176	268	176	366	366	189	205	285	297	268	292	367	367
210	214	268	276	337	337	176	176	268	176	366	366	189	205	285	297	268	292	367	367
210	214	268	276	337	337	176	176	268	176	366	366	189	205	285	297	268	292	367	367
196	214	262	262	337	337	174	178	280	178	366	366	189	189	293	293	278	288	377	385
210	214	268	276	337	337	176	176	268	176	366	366	189	205	285	297	268	292	367	367
210	214	268	276	337	337	176	176	268	176	366	366	189	205	285	297	268	292	367	367
210	214	268	276	337	337	176	176	268	176	366	366	189	205	285	297	268	292	367	367
210	214	268	276	337	337	176	176	268	176	366	366	189	205	285	297	268	292	367	367
214	214	250	250	333	335	168	178	262	178	366	374	191	193	287	287	278	280	373	377
206	206	246	262	333	333	174	178	280	178	366	374	189	191	293	295	286	288	373	377
204	204	252	260	333	335	172	178	262	178	366	370	199	199	283	295	268	298	377	381
204	220	280	280	335	335	174	176	270	176	366	366	191	195	283	303	284	294	373	385
194	204	280	280	335	335	174	176	270	176	366	366	191	195	283	303	284	294	373	385
196	196	274	274	335	335	176	178	268	178	366	370	203	203	285	307	292	298	373	385
196	200	278	278	335	335	174	176	270	176	366	366	191	195	283	303	284	294	373	385
188	192	268	280	333	333	168	172	270	172	366	366	197	197	285	285	276	280	373	385
188	192	266	280	333	333	168	172	270	172	366	366	197	197	285	285	276	280	373	385
188	196	276	276	333	333	168	172	262	172	366	370	189	191	285	285	286	298	381	385
196	212	276	276	327	339	172	176	274	176	366	366	191	203	283	283	278	290	369	381
196	212	276	276	329	343	172	176	274	176	374	374	191	203	283	283	278	290	377	391
200	212	268	272	333	335	172	180	272	180	366	370	189	195	275	285	280	284	371	371
200	212	268	272	333	335	172	180	272	180	366	370	189	195	275	285	280	284	371	371
196	220	270	270	335	335	178	178	270	178	366	366	191	193	283	285	294	298	373	379
214	214	280	280	335	335	174	176	270	176	366	366	191	195	283	303	284	294	373	385
194	194	278	278	335	335	174	176	270	176	366	366	191	195	283	303	284	294	373	385
0	0	280	280	335	335	174	176	270	176	366	366	191	195	283	303	284	294	373	385
188	192	266	280	333	333	168	172	270	172	0	0	197	197	285	285	276	280	373	385
204	204	268	268	333	333	178	178	264	178	370	370	209	209	0	0	286	302	383	385
222	222	278	278	325	335	172	178	264	178	370	370	197	197	283	285	284	298	377	381
196	196	250	250	333	333	172	178	262	178	366	370	195	195	287	297	284	298	377	385
198	198	272	286	329	335	168	174	262	174	366	370	189	191	305	305	278	292	373	381
194	194	276	276	325	325	178	178	266	178	364	370	195	197	283	283	272	286	375	383
212	214	280	280	335	335	174	176	270	176	366	366	191	195	283	303	284	294	373	385
212	214	280	280	335	335	174	176	270	176	366	366	191	195	283	303	284	294	373	385
0	0	280	282	335	335	174	176	270	176	366	366	191	195	283	303	284	294	373	385
206	206	250	250	333	339	172	172	262	172	370	370	211	211	283	283	278	284	383	385
0	0	278	280	335	335	174	176	270	176	366	366	191	195	283	303	284	294	373	385
196	222	246	250	327	335	172	174	262	174	366	370	201	201	295	295	276	284	373	377
196	204	246	246	327	329	172	174	262	174	364	366	189	189	285	287	284	284	373	385
196	196	250	250	333	333	172	178	262	178	366	370	195	195	287	297	284	298	377	385
194	194	276	276	325	325	178	178	266	178	364	370	195	197	283	283	272	286	375	383
194	194	276	276	325	325	178	178	266	178	364	370	195	197	283	283	272	286	375	383
222	222	282	292	335	335	172	178	268	178	370	378	199	201	281	283	276	302	381	385
196	196	280	280	339	339	174	176	270	176	374	374	189	193	283	305	284	294	381	395
196	222	246	250	327	335	172	174	262	174	366	370	201	201	295	295	276	284	373	377
196	196	280	280	335	335	174	176	270	176	366	366	191	195	283	303	294	294	373	385
196	222	250	278	327	327	172	178	264	178	366	370	201	201	285	297	284	298	377	377
196	222	246	250	327	335	172	174	262	174	366	370	201	201	295	295	276	284	373	377
196	196	250	278	327	341	172	178	264	178	366	370	191	203	285	299	284	298	377	377
196	222	246	250	327	335	172	174	262	174	366	370	201	201	295	295	276	284	373	377
196	206	278	278	325	335	172	176	274	176	366	370	201	205	285	285	268	284	373	385
198	198	272	286	329	335	168	174	262	174	366	370	189	191	305	305	278	292	373	381
198	198	272	286	329	335	168	174	262	174	366	370	189	191	305	305	278	292	373	381
194	212	250	276	333	335	170	178	262	178	366	366	201	201	275	275	278	298	381	385
222	222	282	292	335	335	172	178	268	178	370	378	199	201	281	283	276	276	381	385
222	222	282	292	335	335	172	178	268	178	370	378	199	201	281	283	276	302	381	385
222	222	280	280	335	335	174	176	270	176	366	366	191	195	283	303	284	294	373	385
196	196	280	280	327	329	172	174	274	174	370	370	191	193	293	303	276	294	385	385
0	0	280	280	335	335	174	176	270	176	366	366	191	195	283	303	284	294	373	385
196	196	250	278	327	327	172	178	264	178	366	370	191	191	0	0	284	298	377	377
194	204	280	280	335	335	174	176	270	176	366	366	191	195	283	303	284	294	373	385
196	196	246	250	339	339	172	174	262	174	366	366	189	193	285	293	276	284	369	385
196	196	246	250	339	339	172	174	262	174	366	366	189	193	0	0	276	284	369	385
196	196	256	250	339	339	172	174	262	174	366	366	195	195	0	0	276	284	369	385
196	206	278	278	325	335	172	176	274	176	366	370	201	205	285	285	268	284	373	385
194	194	250	280	335	335	178	182	268	182	366	366	195	199	275	283	0	0	381	385
196	218	248	248	331	333	172	178	276	178	366	366	201	201	0	0	276	298	377	381
194	194	248	252	331	335	172	176	268	176	366	366	199	199	285	285	278	278	381	385
200	212	274	274	335	335	176	176	270	176	364	370	195	195	291	295	272	272	379	379
200	212	274	274	337	337	176	176	270	176	366	370	195	195	291	295	274	286	381	381
200	212	274	274	337	337	176	176	270	176	366	370	195	195	291	295	274	286	381	381
198	210	276	276	343	343	174	174	272	174	374	378	193	193	293	297	274	288	391	391
200	212	274	274	337	337	176	176	270	176	366	370	195	195	291	295	274	286	381	381
200	212	274	274	337	337	176	176	270	176	366	370	195	195	291	295	274	286	381	381
194	226	246	288	327	335	178	178	262	178	366	374	189	189	285	285	278	288	373	377
194	222	246	288	327	335	178	178	262	178	366	374	189	189	285	285	278	288	373	377
194	222	246	288	327	335	178	178	262	178	366	374	189	189	285	285	278	288	373	377
194	222	246	288	327	335	178	178	262	178	366	374	189	189	285	285	278	288	373	377
194	222	246	288	327	335	178	178	262	178	366	374	189	189	285	285	278	288	373	377
194	228	246	288	327	335	178	178	262	178	366	374	189	189	285	285	278	288	373	377
194	194	250	250	327	337	178	178	262	178	366	370	211	211	291	291	280	300	373	385
194	194	288	288	327	327	178	178	262	178	366	370	211	211	291	291	280	300	373	373
194	196	248	252	331	335	172	176	268	176	366	366	199	199	285	285	278	280	381	385
196	200	268	278	331	335	172	176	278	176	366	370	201	201	285	285	290	292	373	373
196	200	278	278	331	335	172	176	278	176	366	370	201	201	285	285	290	292	373	373
200	212	274	274	337	337	176	176	270	176	366	370	195	195	291	295	274	286	381	381
200	212	274	274	337	337	176	176	270	176	366	370	195	195	291	295	274	286	381	381
200	212	274	274	337	337	176	176	270	176	366	370	195	195	291	295	274	286	381	381
200	212	274	274	337	337	176	176	270	176	366	370	195	195	291	295	274	286	381	381
200	212	274	274	337	337	176	176	270	176	366	370	195	195	291	295	274	286	381	381
194	228	246	288	327	335	178	178	262	178	366	374	189	189	285	285	278	288	373	377
194	228	246	288	327	335	178	178	262	178	366	374	189	189	285	285	278	288	373	377
194	228	246	288	327	335	178	178	262	178	366	374	189	189	285	285	278	288	373	377
194	222	246	288	327	335	178	178	262	178	366	374	189	189	285	285	278	288	373	377
194	222	246	288	327	335	178	178	262	178	366	374	189	189	285	285	278	288	373	377
194	228	246	288	327	335	178	178	262	178	366	374	189	189	285	285	278	288	373	377
194	222	246	288	327	335	178	178	262	178	366	374	189	189	285	285	278	288	373	377
194	194	250	280	327	327	178	178	262	178	366	370	211	211	291	291	280	300	373	385
196	196	272	288	333	333	172	176	260	176	366	370	189	193	273	273	282	292	381	381
196	200	266	266	331	331	174	176	262	176	366	366	203	203	299	299	270	292	377	381
196	200	278	278	331	335	172	176	278	176	366	370	201	201	285	285	290	292	373	373
204	204	260	266	327	327	174	176	262	176	366	366	189	189	297	303	268	280	377	381
200	212	274	274	337	337	176	176	270	176	366	370	195	195	293	295	274	286	381	381
204	204	260	266	327	327	174	176	262	176	366	366	189	189	297	303	268	280	377	381
204	204	260	266	327	327	174	176	262	176	366	366	189	189	297	303	268	280	377	381
200	212	274	274	337	337	176	176	270	176	366	370	195	195	291	295	274	286	381	381
200	212	274	274	337	337	176	176	270	176	366	370	195	195	291	295	274	286	381	381
200	212	274	274	337	337	176	176	270	176	366	370	195	195	291	295	274	286	381	381
192	226	246	290	329	339	176	176	262	176	374	378	187	187	285	285	278	290	379	383
194	222	246	288	327	327	178	178	262	178	366	374	189	189	285	285	278	288	373	377
194	228	246	288	327	335	178	178	262	178	366	374	189	189	285	285	278	288	373	377
194	228	246	288	327	335	178	178	262	178	366	374	189	189	285	285	278	288	373	377
194	222	246	288	327	335	178	178	262	178	366	374	189	189	285	285	278	288	373	377
194	222	246	288	327	335	178	178	262	178	366	374	189	189	285	285	278	288	373	377
194	228	246	288	327	335	178	178	262	178	366	374	189	189	285	285	278	288	373	377
194	194	0	0	327	327	178	178	262	178	366	370	211	211	291	291	280	300	373	385
196	196	274	290	335	335	172	176	262	176	366	370	189	193	275	275	284	294	0	0
196	200	278	278	331	335	172	176	278	176	366	370	201	201	285	285	290	292	373	373
200	200	286	286	325	331	172	176	284	176	366	366	191	191	275	285	278	280	385	385
200	200	286	286	325	331	172	176	284	176	366	366	191	191	275	285	278	280	385	385
204	204	260	266	327	327	174	176	262	176	366	366	189	189	297	303	268	280	377	381
200	212	274	274	337	337	176	176	270	176	366	370	195	195	291	295	274	286	381	381
204	204	260	266	327	327	174	176	262	176	366	366	189	189	297	303	268	280	377	381
204	204	260	266	327	327	174	176	262	176	366	366	189	189	297	303	268	280	377	381
200	212	274	274	337	337	176	176	270	176	366	370	195	195	291	295	274	286	381	381
200	212	274	274	337	337	176	176	270	176	366	370	195	195	291	295	274	286	381	381
194	226	288	288	327	335	178	178	262	178	366	374	189	189	285	285	278	288	373	377
200	212	274	274	337	337	176	176	270	176	366	370	195	195	291	295	274	286	381	381
194	228	246	288	327	335	178	178	262	178	366	374	189	189	285	285	278	288	373	377
194	228	246	288	327	335	178	178	262	178	366	374	189	189	285	285	278	288	373	377
194	222	246	288	327	335	178	178	262	178	366	374	189	189	285	285	278	288	373	377
194	222	246	288	327	335	178	178	262	178	366	374	189	189	285	285	278	288	373	377
194	228	246	288	327	335	178	178	262	178	366	374	189	189	285	285	278	288	373	377
204	204	272	272	335	335	172	178	282	178	370	370	195	195	283	283	292	302	373	385
204	204	272	272	335	335	172	178	282	178	370	370	195	195	283	283	292	302	373	385
200	200	286	286	325	331	172	176	284	176	366	366	191	191	275	285	278	278	385	385
200	200	286	286	325	331	172	176	284	176	366	366	191	191	275	285	278	278	385	385
204	204	260	266	327	327	174	176	262	176	366	366	189	189	297	303	268	280	377	381
200	200	282	282	325	331	172	176	284	176	366	366	191	191	275	285	278	278	385	385
204	204	260	266	327	327	174	176	262	176	366	366	189	189	0	0	268	280	377	381
204	204	260	266	327	327	174	176	262	176	366	366	189	189	0	0	0	0	377	381
204	204	260	266	327	327	174	176	262	176	366	366	189	189	297	303	268	280	377	381
200	212	274	274	337	337	176	176	270	176	366	370	195	195	291	295	274	286	381	381
200	212	274	274	337	337	176	176	270	176	366	370	195	195	291	295	274	286	381	381
204	204	272	272	335	335	172	178	282	178	370	370	195	195	283	283	292	302	373	385
204	204	272	272	335	335	172	178	282	178	370	370	195	195	283	283	292	302	373	385
204	204	272	272	335	335	172	178	282	178	370	370	195	195	283	283	292	302	373	385
194	228	246	288	0	0	178	178	262	178	0	0	189	189	0	0	278	288	373	377
194	194	246	288	327	335	178	178	262	178	366	374	189	189	285	285	278	288	373	377
194	194	246	288	327	335	178	178	262	178	366	374	189	189	285	285	278	288	373	377
194	194	246	288	327	335	178	178	262	178	366	374	189	189	285	285	278	288	373	377
194	222	246	288	327	335	178	178	262	178	366	374	189	189	285	285	278	288	373	377
204	204	272	272	335	335	172	178	282	178	370	370	195	195	283	283	292	302	373	385
220	220	250	250	333	333	172	178	262	178	366	366	207	207	283	283	276	286	377	381
216	216	246	250	335	335	176	176	274	176	366	370	207	207	283	293	280	280	373	381
216	216	246	250	335	335	176	176	274	176	366	370	207	207	283	293	280	280	373	381
216	216	246	250	335	335	176	176	274	176	366	370	207	207	283	293	280	280	373	381
216	216	246	250	335	335	176	176	274	176	366	370	207	207	283	293	280	280	373	381
216	216	246	250	335	335	176	176	274	176	366	370	207	207	283	293	280	280	373	381
216	216	246	250	335	335	176	176	274	176	366	370	207	207	283	293	280	280	373	381
216	216	246	250	335	335	176	176	274	176	366	370	207	207	283	293	280	280	373	381
194	194	250	250	335	335	178	178	270	178	364	366	197	199	285	285	280	286	373	383
194	194	250	250	335	335	172	178	270	178	364	366	197	199	285	285	280	286	373	383
194	194	250	250	335	335	172	178	270	178	364	366	197	199	285	285	280	286	373	383
208	208	250	250	335	335	172	176	262	176	364	366	199	207	283	285	276	280	371	377
208	208	250	250	335	335	172	176	262	176	364	366	199	207	283	285	276	280	373	377
208	208	250	250	335	335	172	176	262	176	364	366	199	207	283	285	276	280	373	377
216	216	246	246	325	325	176	176	276	176	366	370	199	207	285	293	280	290	377	381
216	216	246	246	325	325	176	176	276	176	366	370	199	207	285	293	280	290	377	381
216	216	246	246	325	325	176	176	276	176	366	370	199	207	285	293	280	290	377	381
220	220	250	250	333	333	172	178	262	178	366	366	207	207	283	283	276	286	377	381
216	216	246	250	335	335	176	176	274	176	366	370	207	207	283	293	280	280	373	381
208	208	246	250	325	325	172	176	262	176	366	370	199	207	283	293	280	280	377	381
208	208	246	250	325	325	172	176	262	176	366	370	199	207	283	293	280	280	377	381
188	188	246	250	335	335	172	176	262	176	366	370	199	207	283	285	276	280	377	377
204	204	250	250	329	335	168	178	262	178	366	370	195	211	285	295	268	268	0	0
204	204	250	250	329	335	168	178	262	178	366	370	195	211	285	295	268	286	385	385
200	208	250	250	325	325	176	180	274	180	364	366	199	199	285	285	278	280	373	381
194	194	250	250	0	0	172	178	270	178	364	366	197	199	285	285	280	286	0	0
194	194	250	250	335	335	172	178	270	178	364	366	197	199	285	285	280	286	373	383
194	194	250	250	335	335	172	178	270	178	364	366	197	199	285	285	280	286	373	383
208	208	250	250	335	335	172	176	262	176	364	366	199	207	283	285	276	280	373	377
188	188	250	250	335	335	176	176	262	176	364	366	207	207	283	285	280	290	377	381
216	216	246	246	325	325	176	176	276	176	366	370	199	207	0	0	280	290	377	381
216	216	246	246	325	325	176	176	276	176	366	370	199	207	285	293	280	290	377	381
216	216	246	246	325	325	176	176	276	176	366	370	199	207	285	295	280	290	377	381
204	222	262	298	335	335	170	178	278	178	366	370	191	195	285	285	268	276	373	381
216	216	250	250	331	331	176	176	262	176	366	370	199	203	291	293	268	280	377	381
216	216	246	250	325	335	176	176	262	176	366	370	203	207	283	293	276	280	377	381
188	208	246	250	325	325	172	176	262	176	366	370	199	207	283	293	280	280	377	381
188	216	246	250	325	325	172	176	262	176	366	370	199	207	283	293	280	280	377	381
188	188	246	250	335	335	172	176	262	176	366	370	199	207	283	285	276	280	377	377
188	188	246	250	335	335	172	176	262	176	366	370	199	207	283	285	276	280	377	377
204	204	250	250	329	335	168	178	262	178	366	370	195	211	285	295	268	286	385	385
204	204	250	250	329	335	168	178	262	178	366	370	195	211	285	295	268	286	385	385
194	194	246	250	325	325	176	178	274	178	366	370	199	207	285	285	280	290	373	381
194	194	250	250	327	333	178	178	268	178	366	366	199	199	0	0	278	286	383	383
196	196	250	250	335	335	176	178	262	178	366	366	201	207	285	291	278	280	373	381
208	208	250	250	335	335	172	176	262	176	364	366	199	207	283	285	276	280	373	377
196	196	248	250	335	335	168	172	274	172	364	366	207	207	283	285	276	278	373	373
216	216	246	246	325	325	176	176	276	176	366	370	199	207	285	293	282	290	377	381
216	216	246	246	325	325	176	176	276	176	366	370	199	207	285	293	282	290	377	381
216	216	246	246	325	325	176	176	276	176	366	370	199	207	285	293	280	290	377	381
204	222	262	298	335	335	170	178	278	178	366	370	191	195	285	285	268	276	373	381
196	196	250	250	333	333	176	178	262	178	364	366	199	199	285	285	276	278	377	381
188	208	246	250	325	325	172	176	262	176	366	370	199	207	283	293	280	280	377	381
188	208	246	250	325	325	172	176	262	176	366	370	199	207	283	293	280	280	377	381
188	188	250	250	325	325	172	176	262	176	364	366	207	207	285	285	280	280	377	377
188	188	246	250	335	335	172	176	262	176	366	370	199	207	283	285	276	280	377	377
216	216	246	246	325	325	176	176	276	176	366	366	199	207	285	293	280	290	377	381
204	204	250	250	329	335	168	178	262	178	366	370	195	211	285	295	268	286	385	385
216	216	246	250	335	335	172	176	262	176	366	370	0	0	0	0	280	280	0	0
0	0	246	250	335	335	172	176	262	176	366	370	199	207	283	285	276	290	0	0
196	196	250	250	335	335	176	178	262	178	366	366	201	207	285	291	278	280	373	381
216	216	250	250	331	333	176	176	262	176	366	370	199	199	285	285	276	280	377	377
196	196	248	250	0	0	168	172	274	172	0	0	207	207	285	285	0	0	0	0
216	216	246	246	325	325	176	176	276	176	366	370	199	207	285	293	280	290	377	381
216	216	246	246	325	325	176	176	276	176	366	370	199	207	285	293	282	290	377	381
216	216	246	246	325	325	176	176	276	176	366	370	199	207	285	295	280	290	377	381
204	222	262	298	335	335	170	178	278	178	366	370	191	195	285	285	268	276	373	381
204	222	262	262	335	335	170	178	278	178	366	370	191	195	0	0	0	0	0	0
0	0	270	280	335	335	176	180	270	180	366	366	209	209	285	303	284	292	373	381
0	0	270	280	0	0	176	180	270	180	366	366	209	209	285	285	284	294	0	0
188	188	250	250	325	325	172	176	262	176	364	366	207	207	285	285	280	280	377	377
188	188	250	250	325	325	172	176	262	176	364	366	207	207	285	285	280	280	377	377
216	216	246	246	325	325	176	176	276	176	366	370	199	207	285	293	280	290	377	381
216	216	246	246	325	325	176	176	276	176	366	370	199	207	285	293	280	290	377	381
216	216	246	246	325	325	176	176	276	176	366	370	199	207	285	293	280	290	377	381
0	0	246	250	335	335	172	176	262	176	366	370	199	207	283	285	276	290	373	381
0	0	246	250	335	335	172	176	262	176	366	370	199	207	283	285	0	0	0	0
216	216	246	250	331	333	176	176	262	176	366	370	199	207	283	285	276	280	377	377
216	216	248	250	0	0	174	176	262	176	366	370	0	0	0	0	0	0	0	0
216	216	250	250	335	335	176	176	274	176	364	370	199	207	285	293	280	280	373	381
216	216	246	246	325	325	176	176	276	176	366	370	199	207	285	293	280	290	377	381
216	216	246	246	325	325	176	176	276	176	366	370	199	207	285	293	280	290	377	381
216	216	246	246	325	325	176	176	276	176	366	370	199	207	285	285	282	290	377	381
216	216	246	246	325	325	176	176	276	176	366	370	199	207	0	0	282	290	0	0
206	206	250	250	335	335	168	172	280	172	364	364	195	195	275	283	276	280	373	383
216	216	254	254	333	333	168	178	270	178	366	366	197	197	293	299	278	278	377	381
216	216	254	254	333	333	168	178	270	178	366	366	197	197	293	299	278	278	377	381
216	216	254	254	333	333	168	178	270	178	366	366	197	197	293	299	278	278	377	381
196	212	0	0	335	335	178	178	268	178	370	370	197	211	289	289	296	300	377	383
212	212	282	282	333	333	178	178	262	178	370	370	197	197	287	289	296	296	377	383
204	212	282	282	335	335	168	178	262	178	364	370	195	197	283	287	276	296	373	383
194	206	250	250	325	333	172	178	262	178	370	370	199	199	301	301	274	274	373	373
196	212	0	0	335	335	178	178	268	178	370	370	197	211	289	289	296	300	377	383
196	212	0	0	335	335	178	178	268	178	370	370	197	211	289	289	296	300	377	383
194	206	250	250	325	333	172	178	262	178	370	370	199	199	301	301	274	298	373	373
194	206	250	250	325	333	172	178	262	178	370	370	199	199	301	301	274	298	373	373
196	212	254	280	335	335	178	178	268	178	370	370	197	211	289	289	296	300	377	383
196	212	254	280	335	335	178	178	268	178	370	370	197	211	289	289	296	300	377	383
206	206	250	266	325	335	172	178	268	178	366	370	189	189	287	287	274	284	373	381
194	206	250	250	325	333	172	178	262	178	370	370	199	199	303	305	274	298	373	373
206	206	250	266	325	335	172	178	268	178	366	370	189	189	287	287	274	284	373	381
194	206	250	250	325	333	172	178	262	178	370	370	199	199	303	303	274	296	373	373
194	206	250	250	325	333	172	178	262	178	370	370	199	199	303	303	274	296	373	373
196	204	268	268	333	333	178	178	270	178	366	366	197	197	0	0	274	282	381	387
212	212	282	284	333	333	178	178	262	178	370	370	197	197	287	287	296	296	377	383
196	204	268	268	333	333	178	178	270	178	366	366	197	197	285	285	274	282	381	387
196	204	268	268	333	333	178	178	270	178	366	366	197	197	285	285	274	282	381	387
196	204	268	268	333	333	178	178	270	178	366	366	197	197	285	285	274	282	381	387
204	204	270	288	331	339	176	176	262	176	366	374	191	193	295	295	276	278	373	377
204	204	270	288	331	339	176	176	262	176	366	374	191	193	295	295	276	278	373	377
196	204	268	268	333	333	178	178	270	178	366	366	197	197	285	285	274	282	381	387
204	204	270	288	331	339	176	176	262	176	366	374	191	193	295	295	276	278	373	377
204	204	270	288	331	339	176	176	262	176	366	374	191	193	297	297	276	278	373	377
196	204	268	268	333	333	178	178	270	178	366	366	197	197	285	285	274	282	381	387
200	218	262	262	331	331	176	178	268	178	366	370	195	199	281	281	294	308	373	381
200	218	262	262	331	331	176	178	268	178	366	370	195	199	281	281	294	308	373	381
206	206	250	250	335	335	168	172	280	172	364	364	195	195	275	283	276	280	373	383
216	216	254	254	333	333	168	178	270	178	366	366	197	197	293	299	278	278	377	381
196	212	0	0	335	335	178	178	268	178	370	370	197	211	287	287	296	300	377	383
216	216	254	254	333	333	168	178	270	178	366	366	197	197	293	299	278	278	377	381
212	212	282	282	333	333	178	178	262	178	370	370	197	197	287	289	296	296	377	383
196	212	254	254	335	335	178	178	268	178	370	370	197	211	289	289	296	300	377	383
212	212	282	282	333	333	178	178	262	178	370	370	197	197	287	289	296	296	377	383
196	212	0	0	335	335	178	178	268	178	370	370	197	211	289	289	296	300	377	383
194	206	250	250	325	333	172	178	262	178	370	370	199	199	301	301	274	274	373	373
196	212	254	254	335	335	178	178	268	178	370	370	197	211	289	289	296	300	377	383
196	212	250	254	335	335	178	178	268	178	370	370	197	211	289	289	296	300	377	383
194	206	250	250	325	333	172	178	262	178	370	370	199	199	297	297	274	274	373	373
194	206	250	250	325	333	172	178	262	178	370	370	199	199	301	301	274	274	373	373
194	206	250	250	325	333	172	178	262	178	370	370	199	199	301	301	274	274	373	373
194	206	250	250	325	333	172	178	262	178	370	370	199	199	301	301	274	274	373	373
194	206	250	250	325	333	172	178	262	178	370	370	199	199	303	303	274	296	373	373
194	206	250	250	325	333	172	178	262	178	370	370	199	199	301	301	274	298	373	373
204	204	270	288	331	339	176	176	262	176	366	374	191	193	297	297	276	278	373	377
204	204	270	288	331	339	176	176	262	176	366	374	191	193	297	297	276	278	373	377
196	204	268	268	333	333	178	178	270	178	366	366	197	197	285	285	274	282	381	387
204	204	270	288	331	339	176	176	262	176	366	374	191	193	297	297	276	278	373	377
196	204	268	268	333	333	178	178	270	178	366	366	197	197	285	285	274	282	381	387
196	204	268	268	333	333	178	178	270	178	366	366	197	197	285	285	274	282	381	387
204	204	270	288	331	339	176	176	262	176	366	374	191	193	297	297	276	278	373	377
196	204	268	268	333	333	178	178	270	178	366	366	197	197	285	285	274	282	381	387
204	204	270	288	331	339	176	176	262	176	366	374	191	193	297	297	276	278	373	377
204	204	270	288	331	339	176	176	262	176	366	374	191	193	297	297	276	278	373	377
204	204	270	288	331	339	176	176	262	176	366	374	0	0	0	0	276	278	373	377
196	204	268	268	333	333	178	178	270	178	366	366	197	197	285	285	274	282	381	387
196	204	268	268	333	333	178	178	270	178	366	366	197	197	285	285	274	282	381	387
196	204	268	268	333	333	178	178	270	178	366	366	197	197	285	285	274	282	0	0
200	218	262	262	331	331	176	178	268	178	366	370	195	199	281	281	294	308	373	381
206	206	250	250	335	335	168	172	280	172	0	0	195	195	275	283	276	280	373	383
204	216	254	254	335	335	168	178	270	178	366	370	197	197	293	299	278	278	377	381
216	216	254	254	333	333	168	178	270	178	366	366	197	197	293	299	278	278	377	381
216	216	254	254	333	333	168	178	270	178	366	366	197	197	293	299	278	278	377	381
196	212	0	0	335	335	178	178	268	178	370	370	197	211	289	289	0	0	0	0
194	206	250	250	325	333	172	178	262	178	370	370	0	0	0	0	0	0	0	0
194	206	250	250	325	333	172	178	0	178	370	370	197	197	283	287	0	0	0	0
194	206	250	250	325	333	172	178	262	178	370	370	199	199	283	287	274	298	373	373
194	206	250	250	0	0	172	178	262	178	0	0	199	199	0	0	274	274	373	373
194	206	250	250	325	333	172	178	262	178	370	370	199	199	301	303	274	298	373	373
194	206	250	250	325	333	172	178	262	178	370	370	199	199	301	301	274	298	0	0
194	206	250	250	325	333	172	178	262	178	370	370	199	199	287	301	274	298	373	373
194	206	250	250	325	333	172	178	262	178	370	370	199	199	301	301	274	298	373	373
0	0	250	250	0	0	172	178	262	178	0	0	199	199	0	0	274	298	373	373
206	206	250	266	325	335	172	178	268	178	366	370	189	189	287	287	274	284	373	381
206	206	250	266	325	335	172	178	268	178	366	370	189	189	287	287	274	284	373	381
206	206	250	266	325	335	172	178	268	178	366	370	189	189	287	287	274	284	373	381
204	204	270	288	331	339	176	176	262	176	366	374	191	193	297	297	276	278	373	377
204	204	270	288	331	339	176	176	262	176	366	374	191	193	297	297	276	278	373	377
194	204	270	288	325	333	176	176	262	176	366	370	193	193	297	301	276	278	373	373
204	204	270	288	331	339	176	176	262	176	366	374	191	193	297	297	276	278	373	377
204	204	270	288	331	339	176	176	262	176	366	374	199	199	297	297	276	278	373	377
204	204	270	270	335	339	176	176	262	176	370	370	195	195	0	0	276	278	369	369
204	204	270	288	331	339	176	176	262	176	366	374	191	193	297	297	276	278	373	377
204	204	270	288	331	339	176	176	262	176	366	374	191	193	297	297	276	278	373	377
196	204	268	268	333	333	178	178	270	178	366	366	197	197	285	285	274	282	381	387
204	204	270	288	331	339	176	176	262	176	366	374	191	193	297	297	276	278	373	377
204	204	270	288	331	339	176	176	262	176	366	374	191	193	297	297	276	278	373	377
204	204	270	288	331	339	176	176	262	176	366	374	191	193	297	297	276	278	373	377
204	204	270	288	331	339	176	176	262	176	366	374	191	193	297	297	276	278	373	377
196	204	268	268	333	333	178	178	270	178	366	366	197	197	285	285	274	282	381	387
200	218	262	262	331	331	176	178	268	178	366	370	195	199	281	281	294	308	373	381
206	206	250	250	335	335	168	172	280	172	364	364	195	195	275	283	276	280	373	383
216	216	254	254	333	333	168	178	270	178	366	366	197	197	293	299	278	278	377	381
196	212	254	254	335	335	178	178	268	178	370	370	197	211	289	289	296	300	377	383
196	212	254	254	335	335	178	178	268	178	370	370	197	211	289	289	296	300	377	383
194	206	250	250	325	333	172	178	262	178	370	370	199	199	301	301	274	298	373	373
194	206	250	250	325	333	172	178	262	178	370	370	199	199	301	301	274	298	373	373
194	206	250	250	325	333	172	178	262	178	370	370	199	199	301	301	274	298	373	373
194	206	250	250	325	333	172	178	262	178	370	370	199	199	301	301	274	298	373	373
206	206	250	266	325	325	172	178	268	178	366	370	189	189	287	287	288	288	373	381
194	206	250	250	325	333	172	178	262	178	370	370	199	199	301	301	274	298	373	373
206	206	250	266	325	325	172	178	268	178	366	370	189	189	287	287	274	284	373	381
194	206	250	250	325	333	172	178	262	178	370	370	199	199	301	301	274	298	373	373
194	206	250	250	325	333	172	178	262	178	370	370	199	199	301	301	274	298	373	373
194	206	250	250	325	333	172	178	262	178	370	370	199	199	301	301	274	298	373	373
194	206	250	250	325	333	172	178	262	178	370	370	199	199	303	303	274	296	373	373
194	206	250	250	325	333	172	178	262	178	370	370	199	199	301	301	274	298	373	373
204	204	270	288	331	339	176	176	262	176	366	374	191	193	297	297	276	278	373	377
206	206	250	266	325	325	172	178	268	178	366	370	189	189	287	287	274	284	373	381
204	204	270	288	331	339	176	176	262	176	366	374	191	193	297	297	276	278	373	377
204	204	270	288	331	339	176	176	262	176	366	374	191	193	297	297	276	278	373	377
204	204	270	288	331	339	176	176	262	176	366	374	191	193	297	297	276	278	373	377
204	204	270	288	331	339	176	176	262	176	366	374	191	193	297	297	276	278	373	377
204	204	270	288	331	339	176	176	262	176	366	374	191	193	297	297	276	278	373	377
204	204	270	288	331	339	176	176	262	176	366	374	191	193	297	297	276	278	373	377
204	204	270	288	331	339	176	176	262	176	366	374	191	193	297	297	276	278	373	377
204	204	270	288	331	339	176	176	262	176	366	374	191	193	297	297	276	278	373	377
204	204	270	288	331	339	176	176	262	176	366	374	191	193	297	297	276	278	373	377
204	204	270	288	331	339	176	176	262	176	366	374	191	193	297	297	276	278	373	377
204	204	270	288	331	339	176	176	262	176	366	374	191	193	297	297	276	278	373	377
204	204	270	288	331	339	176	176	262	176	366	374	191	193	297	297	276	278	373	377
204	204	270	288	331	339	176	176	262	176	366	374	0	0	275	277	276	278	373	377
200	218	262	262	331	331	176	178	268	178	366	370	195	199	281	281	294	308	373	381
190	190	250	288	0	0	176	176	256	176	366	366	195	195	285	285	0	0	0	0
218	218	250	268	329	335	168	172	262	172	364	370	195	195	283	285	280	280	375	383
212	212	282	282	333	333	178	178	262	178	370	370	197	197	287	289	296	296	377	383
196	212	0	0	335	335	178	178	268	178	370	370	197	211	289	289	0	0	377	383
206	206	250	266	325	325	172	178	268	178	366	370	189	189	287	287	274	284	373	381
206	206	250	266	325	325	172	178	268	178	366	370	189	189	287	287	274	284	373	381
194	206	250	250	325	333	172	178	262	178	370	370	199	199	301	301	274	298	373	373
194	206	250	250	325	333	172	178	262	178	370	370	199	199	301	301	274	298	373	373
206	206	250	266	325	325	172	178	268	178	366	370	189	189	287	287	274	284	373	381
206	206	250	266	325	325	172	178	268	178	366	370	189	189	287	287	274	284	373	381
194	206	250	250	325	333	172	178	262	178	370	370	199	199	301	301	274	298	373	373
194	206	250	250	325	333	172	178	262	178	370	370	199	199	301	301	274	298	373	373
194	206	250	250	325	333	172	178	262	178	370	370	199	199	303	303	274	296	373	373
194	206	250	250	325	333	172	178	262	178	370	370	199	199	301	301	274	298	373	373
206	206	250	266	325	325	172	178	268	178	366	370	189	189	287	287	274	284	373	381
204	204	270	288	331	339	176	176	262	176	366	374	191	193	297	297	276	278	373	377
206	206	250	266	325	325	172	178	268	178	366	370	189	189	287	287	274	284	373	381
196	212	0	0	335	335	178	178	268	178	370	370	197	211	289	289	296	300	377	383
206	206	250	266	325	325	172	178	268	178	366	370	189	189	287	287	274	284	373	381
204	204	270	288	331	339	176	176	262	176	366	374	191	193	297	297	276	278	373	377
204	204	270	288	331	339	176	176	262	176	366	374	191	193	297	297	276	278	373	377
204	204	270	288	331	339	176	176	262	176	366	374	191	193	295	299	276	278	373	377
204	204	270	288	331	339	176	176	262	176	366	374	191	193	297	297	276	278	373	377
204	204	270	288	331	339	176	176	262	176	366	374	191	193	297	297	276	278	373	377
204	204	270	288	331	339	176	176	262	176	366	374	191	193	297	297	276	278	373	377
204	204	270	286	329	337	176	176	262	176	364	374	191	195	295	295	274	278	371	375
204	204	270	288	331	339	176	176	262	176	366	374	191	193	297	297	276	278	373	377
204	204	270	288	331	339	176	176	262	176	366	374	191	193	297	297	276	278	373	377
204	204	270	286	331	339	176	176	262	176	366	374	191	193	297	297	276	278	373	377
204	204	270	288	331	339	176	176	262	176	366	374	0	0	0	0	276	278	373	377
204	204	270	288	331	339	176	176	262	176	366	374	191	193	297	297	276	278	373	377
200	218	262	262	331	331	176	178	268	178	366	370	195	199	281	281	294	308	373	381
200	214	0	0	0	0	172	174	276	174	366	366	191	191	285	285	286	300	377	377
196	196	250	252	329	329	168	168	278	168	366	370	209	209	285	285	274	274	377	383
224	224	250	250	323	327	178	182	278	182	366	370	217	217	285	285	284	294	369	373
196	196	250	250	335	335	172	174	278	174	366	366	191	191	285	285	280	292	373	379
196	200	260	292	333	333	168	180	278	180	370	370	213	213	319	319	274	282	377	383
188	200	260	294	325	329	168	182	262	182	366	370	209	209	283	285	274	274	377	377
188	188	248	250	333	333	168	170	262	170	370	370	191	199	283	283	286	294	373	377
188	200	260	294	325	329	168	182	262	182	366	370	209	209	283	285	274	274	377	377
196	196	292	292	325	329	168	168	278	168	370	370	199	213	283	283	274	282	377	383
188	200	260	294	325	329	168	182	262	182	366	370	209	209	283	285	274	274	377	377
188	188	268	268	335	335	168	178	284	178	366	370	215	215	285	299	284	286	373	383
208	208	292	292	333	333	172	176	262	176	366	366	189	189	283	297	274	284	377	383
204	204	250	250	333	333	172	178	262	178	366	366	199	199	283	283	286	292	373	377
196	208	250	250	333	333	168	176	270	176	366	370	189	189	297	299	276	284	383	383
196	208	250	250	333	333	168	176	270	176	366	370	189	189	297	299	276	284	383	383
196	208	250	250	333	333	168	174	270	174	366	370	189	189	297	299	276	284	383	383
200	200	274	274	325	333	176	178	262	178	366	366	199	199	275	275	280	286	373	385
200	200	252	252	325	331	172	178	262	178	366	370	189	189	283	283	284	294	381	385
204	204	248	248	325	335	176	176	262	176	364	366	199	199	0	0	280	292	373	373
204	204	248	248	325	335	176	176	262	176	364	366	199	199	0	0	280	292	373	373
194	194	266	266	331	331	168	176	262	176	366	370	189	189	285	287	268	284	381	383
188	196	250	250	333	333	168	182	262	182	366	370	199	213	283	319	286	286	377	377
196	196	250	250	325	333	168	178	280	178	370	370	215	215	319	319	274	282	377	383
188	198	252	260	335	335	168	182	278	182	370	370	213	213	319	319	284	284	373	383
196	196	250	250	323	323	176	178	282	178	370	370	213	213	283	283	274	274	377	383
196	200	260	292	333	333	168	182	278	182	370	370	213	213	319	319	274	282	377	383
196	200	260	292	333	333	168	182	278	182	370	370	213	213	319	319	274	282	377	383
188	196	250	250	333	333	168	170	262	170	370	370	191	199	283	283	286	294	373	377
188	200	260	260	325	329	168	182	262	182	366	370	209	209	283	285	272	274	377	377
188	196	250	250	333	333	168	170	262	170	370	370	191	199	283	283	286	294	373	377
188	188	268	268	335	335	168	178	284	178	366	370	215	215	285	299	284	286	373	383
208	208	0	0	333	333	172	176	262	176	366	366	0	0	283	283	274	284	377	377
188	188	268	268	335	335	168	178	284	178	366	370	215	215	285	299	284	286	373	383
198	198	252	252	335	335	168	172	278	172	366	370	199	199	283	299	274	284	381	383
190	200	250	308	333	333	172	178	262	178	366	370	195	199	283	285	280	286	377	377
0	0	252	252	335	335	168	172	278	172	366	370	199	199	283	299	274	284	381	383
188	204	250	268	335	335	176	178	270	178	366	366	189	191	283	285	278	278	0	0
204	204	248	248	325	335	176	176	262	176	364	366	199	199	0	0	280	292	373	373
204	204	248	248	325	335	176	176	262	176	364	366	199	199	0	0	280	292	373	373
204	204	248	248	325	335	176	176	262	176	364	366	199	199	0	0	280	292	373	373
194	194	266	266	331	331	168	176	262	176	366	370	189	189	285	287	268	284	381	383
194	194	266	266	331	331	168	176	262	176	366	370	189	189	285	287	268	284	381	383
196	196	250	250	323	323	168	178	262	178	366	370	213	213	285	285	288	288	373	377
200	200	260	260	335	335	176	178	262	178	370	370	209	209	285	319	288	288	373	377
198	222	268	268	335	337	176	178	262	178	366	370	189	195	281	281	274	292	381	383
0	0	260	292	333	333	168	182	278	182	370	370	213	213	319	319	272	282	377	383
190	202	292	308	325	325	168	178	262	178	366	366	195	195	283	283	272	280	377	381
190	202	292	308	325	325	168	178	262	178	366	366	195	195	283	283	272	280	377	381
190	202	292	308	325	325	168	178	262	178	366	366	195	195	283	283	272	280	377	381
188	200	260	294	325	329	168	182	262	182	366	370	209	209	283	285	272	274	377	377
188	200	260	294	325	329	168	182	262	182	366	370	209	209	283	285	274	274	377	377
188	200	260	294	325	329	168	182	262	182	366	370	181	209	283	285	272	274	377	377
190	190	246	246	325	325	170	178	262	178	366	370	199	209	0	0	280	294	373	377
196	222	254	254	333	333	168	176	262	176	366	370	191	211	275	275	280	290	381	381
198	198	252	252	335	335	168	172	278	172	366	370	199	199	283	299	272	274	381	383
198	198	252	252	335	335	168	172	278	172	366	370	199	199	283	299	272	284	381	383
198	198	252	252	335	335	168	172	278	172	366	370	199	199	283	299	272	284	381	383
194	194	250	250	331	331	172	178	288	178	364	366	189	191	275	285	276	276	385	385
194	194	250	250	331	331	172	178	288	178	364	366	189	191	275	285	276	276	385	385
194	194	250	250	331	331	172	178	288	178	364	366	189	191	275	285	276	276	385	385
194	194	266	266	331	331	168	176	262	176	366	370	189	189	285	287	268	284	381	383
204	204	248	248	325	335	176	176	262	176	364	366	199	199	0	0	280	292	373	373
194	194	266	266	331	331	168	176	262	176	366	370	189	189	285	287	268	284	381	383
200	200	250	250	335	335	168	178	262	178	366	370	213	213	285	319	282	284	373	383
188	200	250	260	325	325	178	182	280	182	370	370	209	213	285	319	282	282	373	377
198	222	268	268	335	337	176	178	262	178	366	370	189	195	281	281	274	292	381	383
190	202	292	308	325	329	168	178	262	178	366	366	195	195	283	283	274	280	377	381
190	202	292	296	325	329	168	178	262	178	366	366	195	195	283	283	274	280	377	381
190	202	292	308	325	329	168	178	262	178	366	366	195	195	283	283	274	280	377	381
188	196	250	250	333	333	168	170	262	170	370	370	189	197	283	283	286	294	377	377
188	196	250	250	333	333	168	170	262	170	370	370	191	199	283	283	286	294	373	377
188	200	260	294	325	329	168	182	262	182	366	370	209	209	283	285	274	274	377	377
188	200	294	294	325	325	178	182	262	182	366	370	199	199	283	285	274	280	377	383
196	222	254	254	333	333	168	176	262	176	366	370	191	211	275	275	280	290	381	381
188	200	260	294	329	329	168	182	262	182	366	370	209	209	283	285	274	274	377	377
196	222	254	254	333	333	168	176	262	176	366	370	191	211	275	275	280	290	381	381
194	194	250	250	331	331	172	178	270	178	366	370	191	199	275	285	276	284	373	385
200	200	274	274	325	333	176	178	262	178	366	366	199	199	275	275	280	286	373	385
204	204	248	248	325	335	176	176	262	176	364	366	199	199	0	0	280	292	373	373
194	194	250	250	331	331	172	178	288	178	364	366	189	191	275	285	276	276	385	385
204	204	248	248	325	335	176	176	262	176	364	366	199	199	0	0	280	292	373	373
194	194	250	250	331	331	172	178	288	178	364	366	189	191	275	285	276	276	385	385
194	194	266	266	331	331	168	176	262	176	366	370	189	189	285	287	268	284	381	383
194	194	266	266	331	331	168	176	262	176	366	370	189	189	285	287	268	284	381	383
200	200	260	260	335	335	178	178	262	178	370	370	209	209	285	319	286	288	373	377
188	190	246	250	325	333	170	178	262	178	370	370	191	195	275	275	284	312	381	381
188	190	0	0	325	333	170	178	262	178	370	370	191	195	275	275	284	312	381	381
188	190	246	250	325	333	170	178	262	178	370	370	191	195	275	275	284	312	381	381
188	200	260	294	325	329	168	182	262	182	366	370	209	209	283	285	274	274	377	377
0	0	260	294	0	0	168	182	262	182	366	370	209	209	283	285	272	274	377	377
190	200	250	250	333	333	168	178	262	178	366	366	199	199	283	283	272	284	377	381
188	200	260	294	325	329	168	182	262	182	366	370	209	209	283	285	274	274	377	377
188	200	260	294	325	329	168	182	262	182	366	370	209	209	283	285	274	274	377	377
188	200	260	294	325	329	168	182	262	182	366	370	209	209	283	285	274	274	377	377
196	222	254	254	333	333	168	176	262	176	366	370	191	211	275	275	278	290	381	381
194	194	250	250	329	337	168	178	278	178	364	366	199	199	275	283	274	276	377	385
188	200	260	294	325	329	168	182	262	182	366	370	209	209	283	285	272	274	377	377
194	194	250	250	331	331	172	178	270	178	366	370	191	199	275	285	276	284	373	385
194	194	250	250	331	331	172	178	288	178	364	366	189	191	275	285	276	276	385	385
194	194	250	250	331	331	172	178	288	178	364	366	191	191	275	285	276	276	385	385
194	194	250	250	331	331	172	178	288	178	364	366	189	191	275	285	276	276	385	385
194	218	260	260	331	335	178	178	264	178	366	366	189	191	275	285	276	294	381	385
194	194	250	250	331	331	172	178	288	178	364	366	189	191	275	285	276	276	385	385
194	218	250	250	331	333	172	176	276	176	364	370	197	197	283	285	276	278	373	385
186	186	288	288	341	341	178	178	280	178	366	366	209	209	283	285	286	292	385	385
186	186	288	288	341	341	178	178	280	178	366	366	209	209	283	285	286	292	385	385
186	186	288	288	341	341	178	178	280	178	366	366	209	209	283	285	286	292	385	385
186	186	288	288	341	341	178	178	280	178	366	366	209	209	283	285	286	292	385	385
186	186	288	288	341	341	178	178	280	178	366	366	209	209	283	285	286	292	385	385
186	186	288	288	341	341	178	178	280	178	366	366	209	209	283	285	286	292	385	385
196	196	248	248	335	335	178	180	262	180	364	366	211	211	285	285	278	282	373	373
196	196	248	248	335	335	178	180	262	180	364	366	211	211	285	285	278	282	373	373
194	194	250	252	327	333	176	178	262	178	366	366	189	191	285	285	278	298	373	373
194	194	250	252	327	333	176	178	262	178	366	366	189	191	285	285	278	298	373	373
194	194	252	262	333	335	178	180	262	180	366	366	189	191	285	285	278	278	377	377
194	194	252	262	333	335	178	180	262	180	366	366	189	191	285	285	278	278	377	377
216	216	246	246	325	333	176	176	276	176	366	370	199	207	285	293	280	290	377	381
194	194	250	252	327	333	176	178	262	178	364	366	189	191	285	285	278	298	373	373
212	212	278	278	331	331	178	178	262	178	366	366	189	189	291	291	268	292	377	381
186	186	288	288	341	341	178	178	280	178	366	366	209	209	283	285	286	292	0	0
186	186	288	288	341	341	178	178	280	178	366	366	209	209	283	285	286	292	385	385
186	186	288	288	341	341	178	178	280	178	366	366	209	209	283	285	286	292	385	385
186	186	288	288	341	341	178	178	280	178	366	366	209	209	283	285	286	292	385	385
186	186	288	288	341	341	178	178	280	178	366	366	209	209	283	285	286	292	385	385
186	186	288	288	341	341	178	178	280	178	366	366	209	209	283	285	286	292	385	385
194	194	248	266	331	335	168	176	276	176	364	370	189	189	285	285	278	282	373	383
196	196	248	248	335	335	178	180	262	180	366	366	211	211	285	285	278	282	373	373
196	196	248	248	335	335	178	180	262	180	364	366	211	211	285	285	278	282	373	373
194	194	250	252	327	327	176	178	262	178	364	366	189	191	285	285	278	298	373	373
216	216	246	246	325	325	176	176	276	176	366	370	199	207	285	293	280	290	377	381
194	194	252	262	333	335	178	180	262	180	364	366	189	191	285	285	278	278	377	377
206	206	272	272	329	339	170	176	276	176	366	366	191	191	275	305	286	296	379	385
216	216	246	246	325	325	176	176	276	176	366	370	199	207	285	293	280	290	377	381
196	196	250	278	329	331	172	178	262	178	366	366	197	197	291	291	282	292	381	381
200	202	278	278	331	335	174	176	268	176	366	384	199	199	285	285	278	306	377	383
186	186	288	288	341	341	178	178	280	178	366	366	209	209	283	285	286	292	385	385
186	186	288	288	341	341	178	178	280	178	366	366	209	209	283	285	286	292	385	385
186	186	288	288	341	341	178	178	280	178	366	366	209	209	283	285	286	292	385	385
186	186	288	288	341	341	178	178	280	178	366	366	209	209	283	285	286	292	385	385
194	194	248	266	331	335	168	176	276	176	364	370	0	0	285	285	278	282	373	383
194	194	248	266	0	0	168	176	276	176	364	370	0	0	285	285	278	282	373	383
194	194	248	266	331	335	168	176	276	176	364	370	189	189	285	285	278	282	373	383
194	194	250	252	327	327	176	178	262	178	364	366	189	191	285	285	278	298	373	373
194	194	248	252	327	327	178	180	268	180	364	366	189	189	285	285	278	278	377	377
194	194	250	252	327	327	176	178	262	178	364	366	189	191	285	285	278	298	373	373
194	194	250	252	327	327	176	178	262	178	364	366	189	191	285	285	278	298	373	373
194	194	250	252	327	327	176	178	262	178	364	366	189	191	285	285	278	298	373	373
194	194	250	252	327	327	176	178	262	178	364	366	189	191	285	285	278	298	373	373
212	212	278	278	331	331	178	178	262	178	366	366	189	189	291	291	268	292	377	381
200	202	278	278	331	335	174	176	268	176	366	384	199	199	285	285	276	276	377	377
186	186	288	288	341	341	178	178	280	178	366	366	209	209	283	285	286	292	385	385
0	0	288	288	341	341	178	178	280	178	366	366	209	209	283	285	0	0	0	0
186	186	288	288	341	341	178	178	280	178	366	366	209	209	283	285	286	292	385	385
186	186	288	288	341	341	178	178	280	178	366	366	209	209	283	285	292	292	385	385
194	194	248	266	331	335	168	176	276	176	364	370	189	189	285	285	278	282	373	383
194	194	248	252	327	327	178	180	268	180	364	366	189	189	285	285	278	278	377	377
194	194	248	252	327	327	178	180	268	180	364	366	189	189	285	285	278	278	377	377
194	194	250	252	327	327	176	178	262	178	364	366	189	191	285	285	278	298	373	373
194	194	248	252	327	327	178	180	268	180	364	366	189	189	285	285	278	278	377	377
194	194	250	252	327	327	176	178	262	178	366	366	189	191	285	285	278	298	373	373
194	194	250	252	327	327	176	178	262	178	366	366	189	191	285	285	278	298	373	373
216	216	246	246	325	325	176	176	276	176	366	370	199	207	285	293	280	290	377	381
216	216	246	246	325	325	176	176	276	176	366	370	199	207	285	293	280	290	377	381
212	212	278	278	331	331	178	178	262	178	366	366	189	189	291	291	268	292	377	381
0	0	0	0	331	335	174	176	268	176	366	366	199	199	285	285	278	278	0	0
186	186	288	288	341	341	176	176	280	176	366	366	209	209	283	285	286	292	385	385
186	186	288	288	341	341	178	178	280	178	366	366	209	209	283	285	286	292	385	385
186	186	288	288	341	341	178	178	280	178	366	366	209	209	283	285	286	292	385	385
194	194	248	252	327	327	178	180	268	180	364	366	189	189	285	285	278	278	377	377
194	194	250	252	327	327	176	178	262	178	364	366	189	191	285	285	278	298	373	373
194	194	248	252	327	331	178	180	268	180	364	366	189	189	285	285	278	278	377	377
194	194	250	252	327	327	176	178	262	178	364	366	189	191	285	285	278	298	373	373
194	194	250	252	327	327	176	178	262	178	364	366	189	191	285	285	278	298	373	373
194	194	250	252	327	327	174	178	262	178	364	366	189	191	285	285	278	298	373	373
188	188	246	252	333	333	176	176	268	176	366	370	207	207	285	285	290	298	377	377
216	216	246	246	325	325	176	176	276	176	366	370	199	207	285	293	280	290	377	381
194	194	250	252	327	333	176	178	262	178	364	366	189	191	285	285	278	298	373	373
196	196	250	282	327	329	172	172	262	172	366	370	197	199	283	285	282	298	381	383
198	200	260	262	333	333	168	178	280	178	366	374	199	211	285	299	268	286	377	385
220	220	0	0	333	333	170	182	262	182	370	370	201	203	275	303	280	298	373	381
198	198	258	262	333	333	168	178	280	178	366	374	199	211	285	299	268	286	377	385
198	198	258	262	333	333	168	178	280	178	366	374	199	211	285	299	268	268	377	385
198	198	250	286	331	331	176	178	282	178	366	370	197	197	293	301	294	296	377	383
194	194	250	250	329	333	178	178	268	178	366	370	195	195	285	289	268	298	373	375
198	198	250	286	331	331	174	176	282	176	366	370	197	197	293	301	294	296	377	383
198	198	250	286	331	331	176	176	282	176	366	370	197	197	293	301	294	296	377	383
198	198	250	286	331	331	176	176	282	176	366	370	197	197	293	301	294	296	377	383
198	198	250	286	331	331	176	176	282	176	366	370	197	197	293	301	294	296	377	383
194	194	250	250	329	333	178	178	268	178	366	370	195	195	285	289	268	298	373	375
198	198	250	286	331	331	176	176	282	176	366	370	197	197	293	301	294	296	377	383
198	198	250	286	331	331	176	176	282	176	366	370	197	197	293	301	294	296	377	383
194	194	250	250	329	333	178	178	268	178	366	370	195	195	285	289	268	298	373	375
194	194	250	250	329	333	178	178	268	178	366	370	195	195	285	289	268	298	373	375
194	194	250	250	329	333	178	178	268	178	366	370	195	195	285	289	268	298	373	375
194	194	250	250	329	333	178	178	268	178	366	370	195	195	285	289	268	298	373	375
196	196	250	262	327	327	168	168	262	168	366	366	189	195	285	285	276	282	373	373
196	196	250	262	327	333	168	168	262	168	366	366	189	195	285	285	276	282	373	373
198	198	262	262	333	335	168	178	280	178	366	374	199	211	285	299	268	268	377	385
0	0	0	0	333	333	168	176	262	176	366	366	199	199	285	285	280	294	373	377
198	198	262	262	333	335	168	178	280	178	366	374	199	211	285	299	268	268	377	385
220	220	0	0	333	333	170	182	262	182	370	374	201	203	275	303	280	298	373	381
198	198	250	286	331	331	176	176	282	176	366	370	197	197	293	301	294	296	377	383
198	198	250	286	331	331	176	176	282	176	366	370	197	197	293	301	294	296	377	383
198	198	250	286	331	331	176	176	282	176	366	370	197	197	293	301	294	296	377	383
196	222	250	250	333	335	176	178	276	178	366	366	189	191	283	295	296	304	377	387
194	194	250	250	329	333	178	178	268	178	366	370	195	195	285	289	268	298	373	375
198	198	250	286	331	331	176	176	282	176	366	370	197	197	293	301	294	296	377	383
196	222	250	250	333	335	176	178	276	178	366	366	189	191	283	295	296	304	377	387
196	222	250	250	333	335	176	178	276	178	366	366	189	191	283	295	296	304	377	387
194	194	250	250	329	333	178	178	268	178	366	370	195	195	285	289	268	298	373	375
194	194	250	250	329	333	178	178	268	178	366	370	195	195	285	289	268	298	373	375
198	198	250	286	331	331	176	176	282	176	366	370	197	197	293	301	294	296	377	383
198	198	250	286	331	331	174	174	282	174	366	370	197	197	293	301	294	296	377	383
194	194	280	280	333	333	172	174	270	174	364	366	195	199	289	289	268	292	373	381
194	194	280	280	333	333	172	174	270	174	364	366	195	199	289	289	268	292	373	381
196	196	0	0	327	327	168	168	262	168	366	366	189	195	285	285	276	282	373	373
198	198	262	262	333	335	168	178	280	178	366	374	199	211	285	299	268	268	377	385
190	196	0	0	333	333	168	176	262	176	364	366	199	199	285	285	280	294	373	377
198	198	262	262	333	335	168	178	280	178	366	374	199	211	285	299	268	268	377	385
198	198	262	262	333	335	168	178	280	178	366	374	199	211	285	299	268	268	377	385
198	198	250	286	331	331	176	176	282	176	366	370	197	197	293	301	294	296	377	383
198	198	250	286	331	331	176	176	282	176	366	370	197	197	293	301	294	296	377	383
194	194	250	250	329	333	178	178	268	178	366	370	195	195	285	289	268	298	373	375
194	194	250	250	329	333	178	178	268	178	366	370	195	195	285	289	268	298	373	375
194	194	250	250	329	333	178	178	268	178	366	370	195	195	285	289	268	298	373	375
196	222	250	250	333	335	176	178	276	178	366	366	189	191	283	295	296	304	377	387
196	222	250	250	333	335	176	178	276	178	366	366	189	191	283	295	296	304	377	387
196	222	250	250	333	335	176	178	276	178	366	366	189	191	283	295	296	304	377	387
198	198	250	286	331	331	176	176	282	176	366	370	197	197	293	301	294	296	377	383
196	222	250	250	333	335	176	178	276	178	366	366	189	191	283	295	296	304	377	387
194	194	250	250	329	333	178	178	268	178	366	370	195	195	285	289	268	298	373	375
198	198	250	286	331	331	176	176	282	176	366	370	197	197	293	301	294	296	377	383
194	194	250	250	329	333	178	178	268	178	366	370	195	195	285	289	268	298	373	375
194	194	250	250	329	333	178	178	268	178	366	370	195	195	285	289	268	298	373	375
194	194	250	250	329	333	178	178	268	178	366	370	195	195	285	289	268	298	373	375
194	198	250	250	327	333	168	168	262	168	366	366	189	195	285	285	276	282	373	373
198	198	262	262	333	335	168	178	280	178	366	374	199	211	285	299	268	268	377	385
190	196	0	0	333	333	168	176	262	176	364	366	199	199	285	285	280	294	373	377
198	198	250	286	331	331	176	176	282	176	366	370	197	197	293	301	294	296	377	383
194	194	250	250	329	333	178	178	268	178	366	370	195	195	285	289	268	298	373	375
194	194	250	250	327	329	178	178	268	178	366	370	195	195	285	289	268	298	373	375
198	198	250	286	331	331	176	176	282	176	366	370	197	197	293	301	294	296	377	383
198	198	250	286	331	331	176	176	282	176	366	370	197	197	293	301	294	296	377	383
194	194	250	250	329	333	178	178	268	178	366	370	195	195	285	289	268	298	373	375
196	222	250	250	333	335	176	178	276	178	366	366	189	191	283	295	296	304	377	387
196	222	250	250	333	335	176	178	276	178	366	366	189	191	283	295	296	304	377	387
194	194	250	250	329	333	178	178	268	178	366	370	195	195	285	289	268	298	373	375
196	222	250	250	333	335	176	178	276	178	366	366	189	191	283	295	296	304	377	387
196	222	250	250	333	335	176	178	276	178	366	366	189	191	283	295	296	304	377	387
196	222	250	250	333	335	176	178	276	178	366	366	189	191	283	295	296	304	377	387
194	194	250	250	329	333	178	178	268	178	366	370	195	195	285	289	268	298	373	375
194	194	280	280	333	333	172	174	270	174	364	366	195	199	289	289	268	292	373	381
194	194	250	250	329	333	178	178	268	178	366	370	195	195	285	289	268	298	373	375
194	194	250	250	329	333	178	178	268	178	366	370	195	195	285	289	268	298	373	375
196	222	250	250	333	335	176	178	276	178	366	366	189	191	283	295	296	304	377	387
196	196	250	250	327	333	168	168	262	168	366	366	189	195	285	285	276	282	373	373
196	196	0	0	333	333	168	176	262	176	364	366	199	199	285	285	280	294	373	377
190	196	0	0	333	333	168	176	262	176	364	366	199	199	285	285	280	294	373	377
198	198	250	286	331	331	176	176	282	176	366	370	197	197	293	301	294	296	377	383
194	194	250	250	329	333	178	178	268	178	366	370	195	195	285	289	268	298	373	375
198	198	250	286	331	331	176	176	282	176	366	370	197	197	293	301	294	296	377	383
198	198	250	286	331	331	176	176	282	176	366	370	197	197	293	301	294	296	377	383
198	198	250	286	331	331	176	176	282	176	366	370	197	197	293	301	294	296	377	383
198	198	250	290	331	331	176	176	282	176	366	370	197	197	293	301	294	296	377	383
196	222	250	250	333	335	176	178	276	178	366	366	191	195	283	295	296	304	377	387
194	194	250	250	329	333	176	178	268	178	366	370	195	195	285	289	268	298	373	375
196	222	250	250	333	335	176	178	276	178	366	366	189	191	283	295	296	304	377	387
196	222	250	250	333	335	176	178	276	178	366	366	0	0	283	295	296	304	377	387
196	222	250	250	333	335	176	178	276	178	366	366	189	191	283	295	296	304	377	387
196	222	250	250	333	335	176	178	276	178	366	366	191	191	283	295	296	304	377	387
196	222	250	252	333	333	176	180	276	180	366	366	189	191	283	295	296	304	377	387
196	222	250	250	333	335	176	178	276	178	366	366	189	191	283	295	296	304	377	387
196	222	250	250	333	335	176	178	276	178	366	366	189	191	283	295	296	304	377	387
196	222	250	250	333	335	176	178	276	178	366	366	0	0	283	295	296	304	377	387
194	194	250	250	329	333	178	178	268	178	366	370	195	195	285	289	268	298	373	375
196	222	250	250	333	335	176	178	276	178	366	366	189	191	283	295	296	304	377	387
196	196	250	250	327	327	168	168	262	168	366	366	189	195	285	285	276	282	373	373
194	194	250	250	333	333	176	178	274	178	370	384	195	195	295	295	286	286	373	377
194	194	250	250	333	333	176	178	274	178	370	384	195	195	295	295	286	286	373	377
194	194	250	250	333	333	176	178	274	178	370	386	195	195	295	295	286	286	373	377
194	194	250	250	333	335	176	178	274	178	370	384	195	195	295	295	286	286	373	377
194	194	250	250	333	335	176	178	274	178	370	384	195	195	295	295	286	286	373	377
194	194	250	250	333	335	176	178	274	178	370	384	195	195	295	295	286	286	373	377
194	194	250	250	333	333	176	178	274	178	370	384	195	195	295	295	286	286	373	377
194	194	250	250	333	333	176	178	274	178	370	384	195	195	295	295	286	286	373	377
194	194	250	250	333	333	176	178	274	178	370	384	195	195	295	295	286	286	373	377
194	194	250	250	333	333	176	178	274	178	370	384	195	195	295	295	286	286	373	377
194	194	250	250	333	333	176	178	274	178	370	384	195	195	295	295	286	286	373	377
194	194	250	250	333	333	176	178	274	178	370	384	195	195	295	295	286	286	373	377
194	194	250	250	333	333	176	178	274	178	370	384	195	195	295	295	286	286	373	377
194	194	250	250	333	333	176	178	274	178	370	386	195	195	295	295	286	286	373	377
194	194	250	250	333	333	176	178	274	178	370	384	195	195	295	295	286	286	373	377
194	194	250	250	333	333	176	178	274	178	370	384	195	195	295	295	286	286	373	377
194	194	250	250	333	333	176	178	274	178	370	384	195	195	295	295	286	286	373	377
194	194	250	250	333	333	176	178	274	178	370	386	195	195	295	295	286	286	373	377
194	194	250	250	333	333	176	178	274	178	370	384	195	195	295	295	286	286	373	377
218	222	0	0	333	335	176	176	268	176	366	366	195	195	0	0	274	298	377	381
194	194	250	250	333	333	176	178	274	178	370	384	195	195	295	295	286	286	373	377
218	222	0	0	333	335	176	176	268	176	366	366	195	195	0	0	274	298	377	381
222	222	250	250	333	335	176	176	268	176	366	370	195	197	299	299	288	298	377	385
194	194	250	250	333	333	176	178	274	178	370	384	195	195	295	295	286	286	373	377
194	194	250	250	333	333	176	178	274	178	370	384	195	195	295	295	286	286	373	377
194	194	250	250	333	333	176	178	274	178	370	384	195	195	297	297	286	286	373	377
194	194	250	250	333	333	176	178	274	178	370	386	195	195	295	295	286	286	373	377
194	194	250	250	333	335	176	178	274	178	370	384	195	195	295	295	286	286	373	377
194	194	250	250	333	335	176	178	274	178	370	386	195	195	295	295	286	286	373	377
194	194	250	250	333	335	176	178	274	178	370	384	195	195	295	295	286	286	373	377
194	194	250	250	333	333	176	178	274	178	370	384	195	195	295	295	286	286	373	377
194	194	250	250	333	333	176	178	274	178	370	384	195	195	295	295	286	286	373	377
194	194	250	250	333	333	176	178	274	178	370	384	195	195	295	295	286	286	373	377
194	194	250	250	333	333	176	178	274	178	370	386	195	195	295	295	286	286	373	377
194	194	250	250	333	333	176	178	274	178	370	384	195	195	295	295	286	286	373	377
194	194	250	250	333	333	176	178	274	178	370	384	195	195	295	295	286	286	373	377
194	194	250	250	333	333	176	178	274	178	370	386	195	195	295	295	286	286	373	377
194	194	250	250	333	333	176	178	274	178	370	384	195	195	295	295	286	286	373	377
194	194	250	250	333	333	176	178	274	178	370	384	195	195	295	295	286	286	373	377
194	194	250	250	333	333	176	178	274	178	370	386	195	195	295	295	286	286	373	377
194	194	250	250	333	333	176	178	274	178	370	384	195	195	295	295	286	286	373	377
194	194	250	250	333	333	176	178	274	178	370	384	195	195	295	295	286	286	373	377
194	194	250	250	333	333	176	178	274	178	370	384	195	195	295	295	286	286	373	377
218	222	0	0	333	335	176	176	268	176	366	366	195	195	0	0	274	298	377	381
218	222	0	0	333	335	176	176	268	176	366	366	195	195	0	0	274	298	377	381
218	222	0	0	333	335	176	176	268	176	366	366	195	195	0	0	274	298	377	381
194	194	250	250	333	333	176	178	274	178	370	384	195	195	295	295	286	286	373	377
194	194	250	250	333	333	178	178	274	178	370	384	195	195	297	297	286	286	373	377
194	194	250	250	333	333	176	178	274	178	370	384	195	195	295	295	286	286	373	377
194	194	250	250	333	335	176	178	274	178	370	384	195	195	295	295	286	286	373	377
194	194	250	250	333	333	176	178	274	178	370	384	195	195	295	295	286	286	373	377
194	194	250	250	333	335	176	178	274	178	370	384	195	195	295	295	286	286	373	377
194	194	250	250	333	335	176	178	274	178	370	386	195	195	295	295	286	286	373	377
194	194	250	250	333	333	176	178	274	178	370	386	195	195	295	295	286	286	373	377
194	194	250	250	333	333	176	178	274	178	370	386	195	195	295	295	286	286	373	377
194	194	250	250	333	333	176	178	274	178	370	386	195	195	295	295	286	286	373	377
194	194	250	250	333	333	176	178	274	178	370	386	195	195	295	295	286	286	373	377
194	194	250	250	333	333	176	178	274	178	370	384	195	195	295	295	286	286	373	377
194	194	250	250	333	333	176	178	274	178	370	384	195	195	295	295	286	286	373	377
194	194	250	250	333	333	176	178	274	178	370	386	195	195	295	295	286	286	373	377
194	194	250	250	333	333	176	178	274	178	370	384	195	195	295	295	286	286	373	377
194	194	250	250	333	333	176	178	274	178	370	386	195	195	295	295	286	286	373	377
194	194	250	250	333	333	176	178	274	178	370	386	195	195	295	295	286	286	373	377
194	194	250	250	333	333	176	178	274	178	370	384	195	195	295	295	286	286	373	377
194	194	250	250	333	333	176	178	274	178	370	384	195	195	295	295	286	286	373	377
194	194	250	250	333	333	176	176	274	176	370	384	195	195	295	295	286	286	373	377
218	222	0	0	333	335	176	176	268	176	366	366	195	195	0	0	274	298	377	381
204	222	274	276	335	335	176	176	268	176	366	366	195	199	285	285	274	298	377	381
194	194	250	250	333	333	176	178	274	178	370	384	195	195	295	295	286	286	373	377
194	194	250	250	333	333	176	178	274	178	370	386	195	195	295	295	286	286	373	377
194	194	250	250	333	333	176	178	274	178	370	384	193	195	295	295	286	286	373	377
194	194	250	250	333	333	176	178	274	178	370	384	195	195	297	297	286	286	373	377
194	194	250	250	333	335	176	178	274	178	370	384	195	195	295	295	286	286	373	377
194	194	250	250	333	333	176	178	274	178	370	384	195	195	295	295	286	286	373	377
194	194	250	250	333	335	178	178	274	178	370	384	195	195	295	295	286	286	373	377
194	194	250	250	333	335	176	178	274	178	370	386	195	195	295	295	286	286	373	377
194	194	250	250	333	335	176	178	274	178	370	384	195	195	295	295	286	286	373	377
194	194	250	250	333	333	176	178	274	178	370	384	195	195	295	295	286	286	373	377
194	194	250	250	333	333	176	178	274	178	370	386	195	195	295	295	286	286	373	377
194	194	250	250	333	333	174	176	274	176	370	384	195	195	295	295	286	286	373	377
194	194	250	250	333	333	176	178	274	178	370	384	195	195	295	295	286	286	373	377
194	194	250	250	333	333	176	178	274	178	370	384	195	195	295	295	286	286	373	377
194	194	250	250	333	333	176	178	274	178	370	386	195	195	0	0	286	286	373	377
194	194	250	250	333	333	176	178	274	178	370	386	195	195	295	295	286	286	373	377
194	194	250	250	333	333	176	178	274	178	370	386	195	195	295	295	286	286	373	377
194	194	250	250	333	333	176	178	274	178	370	386	195	195	295	295	286	286	373	377
194	194	250	250	333	333	176	178	274	178	370	384	195	195	295	295	286	286	373	377
194	194	250	250	333	333	176	178	274	178	370	384	195	195	295	295	286	286	373	377
194	194	250	250	333	333	176	178	274	178	370	384	195	195	295	295	286	286	373	377
222	222	250	250	325	335	176	178	278	178	366	370	189	197	275	299	284	288	385	385
194	194	250	250	333	333	176	178	274	178	370	384	195	195	295	295	286	286	373	377
194	194	250	250	333	333	176	178	274	178	370	384	195	195	295	295	286	286	373	377
194	194	250	250	333	333	176	178	274	178	370	384	195	195	295	295	286	286	373	377
194	194	250	250	333	333	176	178	274	178	370	384	195	195	295	295	286	286	373	377
194	194	250	250	333	335	176	178	274	178	370	384	195	195	295	295	286	286	373	377
194	194	250	250	333	335	176	178	274	178	370	384	195	195	295	295	286	286	373	377
194	194	250	250	333	335	176	178	274	178	370	384	195	195	295	295	286	286	373	377
194	194	250	250	333	333	176	178	274	178	370	384	195	195	295	295	286	286	373	377
194	194	250	250	333	333	176	178	274	178	370	384	195	195	295	295	286	286	373	377
194	194	250	250	333	333	176	178	274	178	370	384	195	195	295	295	286	286	373	377
194	194	250	250	333	333	176	178	274	178	370	386	195	195	295	295	286	286	373	377
194	194	250	250	333	333	176	178	274	178	370	384	195	195	295	295	286	286	373	377
194	194	250	250	333	333	176	178	274	178	370	384	195	195	295	295	286	286	373	377
194	194	250	250	333	333	176	178	274	178	370	384	195	195	295	295	286	286	373	377
194	194	250	250	333	333	176	178	274	178	370	384	195	195	295	295	286	286	373	377
194	194	250	250	333	333	176	178	274	178	370	386	195	195	295	295	286	286	373	377
194	194	250	250	333	333	176	178	274	178	370	384	195	195	295	295	286	286	373	377
194	194	250	250	333	333	176	178	274	178	370	384	195	195	295	295	286	286	373	377
194	194	250	250	333	333	176	178	274	178	370	384	195	195	295	295	286	286	373	377
194	194	250	250	333	333	176	178	274	178	370	384	195	195	295	295	286	286	373	377
222	222	250	250	325	335	176	178	278	178	366	370	189	197	275	299	284	288	385	385
