# Supplementary material for: Mating portfolio and neutral mechanisms are primary causes of genet-ramet frequencies and spatial distributions in smooth cordgrass (Spartina alterniflora) along salt marsh tidal gradients
Source: Front Genet. 2026 May 1;17:1810782. doi: 10.3389/fgene.2026.1810782 (PMC13175536; doi:10.3389/fgene.2026.1810782)
Supplement: Supplementary file 2 [file DataSheet1.zip › MLG probability sexual reproduction/0.metadata.txt]

Script and input data file used to estimate expected multilocus genotype frequencies.


prob_sexual_genotype.R - Script to estimate expected frequency of a multilocus genotype using the RClone package. Input file is "SALT_transect_all_genotypes.txt". Missing genotype data are imputed from allele frequencies at each locus from the total population.
