# Supplementary material for: Mating portfolio and neutral mechanisms are primary causes of genet-ramet frequencies and spatial distributions in smooth cordgrass (Spartina alterniflora) along salt marsh tidal gradients
Source: Front Genet. 2026 May 1;17:1810782. doi: 10.3389/fgene.2026.1810782 (PMC13175536; doi:10.3389/fgene.2026.1810782)
Supplement: Supplementary file 2 [file DataSheet1.zip › Rst/0.metadata.txt]

Matlab script to estimate Slatkin's rho-ST or R_ST estimator of genetic differentiation under a step-wise mutation model.

rst16.m - Matlab script with input file "SALT_transects_MLLs_for_Rst.xlsx".
