# Supplementary material for: Mating portfolio and neutral mechanisms are primary causes of genet-ramet frequencies and spatial distributions in smooth cordgrass (Spartina alterniflora) along salt marsh tidal gradients
Source: Front Genet. 2026 May 1;17:1810782. doi: 10.3389/fgene.2026.1810782 (PMC13175536; doi:10.3389/fgene.2026.1810782)
Supplement: Supplementary file 2 [file DataSheet1.zip › xy_MLL_plots/0.metadata.txt]

Script to plot clone/MLL identity on x-y axes, requires input file with x, y and clone identity columns.

xy_clone_plot.R - plotting script with input file "SALT transects patches x y MLL.xlsx"
