# Supplementary material for: Mating portfolio and neutral mechanisms are primary causes of genet-ramet frequencies and spatial distributions in smooth cordgrass (Spartina alterniflora) along salt marsh tidal gradients
Source: Front Genet. 2026 May 1;17:1810782. doi: 10.3389/fgene.2026.1810782 (PMC13175536; doi:10.3389/fgene.2026.1810782)
Supplement: Supplementary file 2 [file DataSheet1.zip › zero_truncated_Poisson/0.metadata.txt]

SALT_transect_10pop_ztPoisson_v2.R - Script to re-format ramets per MLL into individual counts, then run zero-truncated negative binomial regressions, and then generate plots using model predicted and observed counts. Input file is "SALT_ramet_per_genet.csv".
